# Supplementary material for: Proteomic Signatures of Microbial Adaptation to the Highest Ultraviolet-Irradiation on Earth: Lessons From a Soil Actinobacterium
Source: Front Microbiol. 2022 Mar 15;13:791714. doi: 10.3389/fmicb.2022.791714 (PMC8965627; doi:10.3389/fmicb.2022.791714)
Supplement: Supplementary file 1 [file Table_1.XLSX]

## Sheet: Sheet 1
ProteomeDiscoverer Results
Definitions of the items in the columns of the Excel table containing the list of identified proteins
Accession: Displays the unique identifier assigned to the protein by the database used to generate the report.
Description: Provides the name of the protein unique to the identifier listed in the accession column.
Coverage: Shows the percentage of the protein sequence covered by the identified peptides.
# Peptides: Shows the total number of distinct peptide sequences identified in all searches.
# PSMs: Shows the total number of identified peptide sequences (PeptideSpectrumMatches) for the protein, including those identified redundantly.
# UniquePeptides: Shows the total number of distinctive peptide sequences that are unique in the ProteinGroup.
# ProteinsGroups: Shows the number of proteins identified in the protein group.
#AAs: Shows the amount of amino acids that make up that protein.
emPAI (exponentiallymodifiedproteinabundanceindex): Simple measure of protein abundance. It is based on the number of peptides found versus the number of peptides predicted.
Score: Displays the protein score, which is the sum of the scores of the individual peptides.
Confidence: Indicates a confidence level associated with the peptide sequence.
Sequence: Displays the sequence of amino acids that make up the peptide.
Master ProteinAccessions: Displays the unique identifiers (accessions) of all reference proteins of all protein groups that include this peptide sequence.
Modifications: Shows the static and dynamic modifications identified in the peptide.
XCorr: Calculates the cross-correlation score for all candidate peptides in the database queried.
Charge: Displays the charge status of the peptide.
MH+ (Da): Shows the monoisotopic-protonated mass of the peptides, in daltons
DM (ppm): Shows the difference between the theoretical mass of the peptide and the experimental mass of the precursor ion.
m/z (Da): shows the mass-to-charge ratio of the precursor ion, in daltons
RT (min): Shows the retention time of the HPLC column when the peptide was observed, in minutes.
# MissedCleavages: Shows the number of cleavage sites in a peptide sequence that a cleavage reagent (enzyme) did not cleave. This number excludes cases where an amino acid such as proline inhibits the cleavage enzyme.
Accession	Description	Coverage	# Peptides	# PSMs	# Unique Peptides	# Protein Groups	# AAs	MW [kDa]	calc. pI	Area: LP01	Area: LP02	Area: LP03	Area: LP04	Area: LP05	Area: LP06	Area: LP07	Area: LP08	Area: LP09	Area: LP10	Area: LP11	Area: LP12	Area: LP01 Norm	Area: LP02 Norm	Area: LP03 Norm	Area: LP04 Norm	Area: LP05 Norm	Area: LP06 Norm	Area: LP07 Norm	Area: LP08 Norm	Area: LP09 Norm	Area: LP10 Norm	Area: LP11 Norm	Area: LP12 Norm	emPAI	Score LP01 Sequest HT	Coverage LP01 Sequest HT	# Peptides LP01 Sequest HT	# PSMs LP01 Sequest HT	Score LP02 Sequest HT	Coverage LP02 Sequest HT	# Peptides LP02 Sequest HT	# PSMs LP02 Sequest HT	Score LP03 Sequest HT	Coverage LP03 Sequest HT	# Peptides LP03 Sequest HT	# PSMs LP03 Sequest HT	Score LP04 Sequest HT	Coverage LP04 Sequest HT	# Peptides LP04 Sequest HT
fig|57494.15.peg.2515	fig|57494.15.peg.2515	79.0404	38	2578	38	1	396	43.6	5.11	2.14016e+10	2.40371e+10	2.61846e+10	2.45204e+10	1.83423e+10	3.2778e+10	5.68446e+10	4.25431e+10	2.8783e+10	8.91645e+09	4.49324e+10	2.32124e+10	3.95569e+10	4.48146e+10	4.15302e+10	4.31783e+10	3.68573e+10	3.2778e+10	7.05541e+10	5.75008e+10	3.01585e+10	2.85528e+10	5.76051e+10	3.68561e+10	5924.53	703.88	75.2525	26	209	513.7	71.4646	26	151	619.13	73.2323	30	182	583.59	73.9899	27
fig|57494.15.peg.2630	fig|57494.15.peg.2630	89.5522	7	1096	7	1	67	7.3	4.78	8.04275e+09	9.30464e+09	8.91389e+09	8.98012e+09	9.52557e+09	6.12741e+09	5.58085e+09	1.22478e+10	5.68821e+09	2.26653e+09	6.46199e+09	1.09129e+10	1.48656e+10	1.73475e+10	1.41379e+10	1.58132e+10	1.91408e+10	6.12741e+09	6.92681e+09	1.6554e+10	5.96003e+09	7.25802e+09	8.28454e+09	1.73273e+10	99	395.39	61.194	3	101	268.45	76.1194	4	71	351.29	65.6716	4	90	265.49	76.1194	4
fig|57494.15.peg.2519	fig|57494.15.peg.2519	86.1776	122	1531	122	1	1295	143.1	6.04	2.67357e+09	2.07599e+09	2.12528e+09	2.31802e+09	2.618e+09	3.7674e+09	2.61799e+09	3.29489e+09	4.35257e+09	1.65486e+09	4.19143e+09	3.46421e+09	4.94161e+09	3.87047e+09	3.37082e+09	4.08184e+09	5.26064e+09	3.7674e+09	3.24938e+09	4.45333e+09	4.56056e+09	5.2993e+09	5.37359e+09	5.50038e+09	118.854	385.25	70.8108	74	123	365.9	69.8842	72	113	394.21	75.7529	78	121	365.86	63.2432	71
fig|57494.15.peg.2433	fig|57494.15.peg.2433	90.5838	59	1311	59	1	531	56	4.78	5.13741e+09	4.49625e+09	6.5619e+09	6.27785e+09	6.32927e+09	9.46846e+09	8.28432e+09	8.72465e+09	9.32832e+09	2.92884e+09	7.67959e+09	6.11404e+09	9.49558e+09	8.38279e+09	1.04075e+10	1.10548e+10	1.27181e+10	9.46846e+09	1.02823e+10	1.17922e+10	9.77408e+09	9.37891e+09	9.84555e+09	9.70771e+09	872.326	348.63	79.661	37	102	283.71	79.4727	32	84	318.55	81.1676	35	93	345.78	79.661	33
fig|57494.15.peg.1327	fig|57494.15.peg.1327	85.5519	65	1094	65	1	616	66	4.7	6.59711e+09	5.2704e+09	7.53768e+09	6.83674e+09	5.17675e+09	10958320227	1.15723e+10	1.10183e+10	1.09639e+10	1.93859e+09	7.34408e+09	5.7612e+09	1.21936e+10	9.82611e+09	1.19552e+10	1.20389e+10	1.04022e+10	10958320227	1.43632e+10	1.48923e+10	1.14878e+10	6.20785e+09	9.41541e+09	9.14749e+09	878.923	342.07	71.4286	39	93	289.31	73.0519	42	82	332.74	74.026	43	91	312.2	74.8377	43
fig|57494.15.peg.2649	fig|57494.15.peg.2649	90.2752	59	1266	59	1	545	56.8	4.88	8.16176e+09	6.10699e+09	8.65429e+09	8.29476e+09	8.01057e+09	1.825e+10	1.57923e+10	1.51734e+10	1.50241e+10	6.18601e+09	1.56455e+10	10656043140	1.50855e+10	1.13858e+10	1.37262e+10	1.46064e+10	1.60965e+10	1.825e+10	1.9601e+10	2.05082e+10	1.5742e+10	1.98092e+10	2.00582e+10	1.69194e+10	2711.27	328.95	72.6606	35	95	266.06	75.7798	36	74	330.21	76.5138	39	94	314.19	76.1468	39
fig|57494.15.peg.869	fig|57494.15.peg.869	78.255	59	1142	59	1	745	79.7	4.88	7.34104e+09	7.47604e+09	9.37926e+09	7.42537e+09	6.03044e+09	1.8126e+10	1.21887e+10	8.75869e+09	1.908e+10	2.81813e+09	1.02369e+10	9.50429e+09	1.35686e+10	1.39383e+10	1.4876e+10	1.30754e+10	1.21176e+10	1.8126e+10	1.51282e+10	1.18382e+10	1.99917e+10	9.02438e+09	1.31241e+10	1.50907e+10	134.031	304.01	63.7584	37	91	303.79	69.7987	43	94	303.34	62.1477	41	91	287.96	64.8322	38
fig|57494.15.peg.2520	fig|57494.15.peg.2520	79.1809	83	1208	83	1	1172	128.9	5.02	2.96945e+09	2.89525e+09	3659792273	3.33094e+09	2.62145e+09	5.66875e+09	3.52335e+09	3.54486e+09	5.64706e+09	1.6637e+09	4.80004e+09	4.01973e+09	5.48849e+09	5.39788e+09	5.80463e+09	5.86552e+09	5.26758e+09	5.66875e+09	4.37309e+09	4.79119e+09	5.9169e+09	5.3276e+09	6.15385e+09	6.38243e+09	73.686	302.04	61.9454	54	96	294.49	64.7611	56	94	284.15	64.4198	53	90	295.2	63.0546	55
fig|57494.15.peg.76	fig|57494.15.peg.76	91.358	38	882	38	1	486	52.4	4.84	8.93409e+09	1.07639e+10	1.18759e+10	1.15034e+10	5.99553e+09	1.53173e+10	1.83627e+10	1.25506e+10	1.47234e+10	2.46426e+09	1.41785e+10	9.19482e+09	1.6513e+10	2.00682e+10	1.88358e+10	2.02565e+10	1.20475e+10	1.53173e+10	2.27914e+10	1.69632e+10	1.54269e+10	7.8912e+09	1.81774e+10	1.45993e+10	330.131	270.42	88.0658	28	69	282.25	88.2716	30	76	267.15	89.7119	29	72	324.35	88.2716	30
fig|57494.15.peg.2516	fig|57494.15.peg.2516	83.9489	56	1008	56	1	704	77.7	5.05	4.35004e+09	4.5252e+09	4.75171e+09	4.91956e+09	3.21013e+09	8179813138	7.45197e+09	6.04003e+09	7.55902e+09	1.71215e+09	7.6622e+09	3.99036e+09	8.04027e+09	8.43676e+09	7.53647e+09	8.66293e+09	6.45047e+09	8179813138	9.24919e+09	8.16364e+09	7.92023e+09	5.48276e+09	9.82325e+09	6.3358e+09	198.526	247.43	67.1875	33	76	236.51	63.3523	33	71	244.39	69.8864	36	76	265.84	69.4602	37
fig|57494.15.peg.74	fig|57494.15.peg.74	87.4539	49	991	49	1	542	58.8	5	6.48804e+09	6.78075e+09	8.01055e+09	6.96149e+09	5.18011e+09	10903718974	1.10496e+10	9.05075e+09	9.62722e+09	2.93207e+09	7.85503e+09	9.22152e+09	1.1992e+10	1.2642e+10	1.27052e+10	1.22586e+10	1.0409e+10	10903718974	1.37145e+10	1.22329e+10	1.00873e+10	9.38923e+09	1.00705e+10	1.46417e+10	153.593	241.51	73.4317	30	76	259.87	71.4022	36	82	257.94	71.5867	36	81	258.35	75.2768	37
fig|57494.15.peg.1467	fig|57494.15.peg.1467	88.3721	61	838	59	1	817	90.5	5.22	1.85679e+09	2.09971e+09	1.96423e+09	2.14122e+09	9.61246e+08	4.24552e+09	3.16556e+09	1.99557e+09	3.99673e+09	6.78005e+08	2448634949	2.22328e+09	3.43195e+09	3.91468e+09	3.11538e+09	3.7705e+09	1.93154e+09	4.24552e+09	3.92901e+09	2.69718e+09	4.18771e+09	2.17115e+09	3.13925e+09	3.53006e+09	134.936	232.61	59.9755	33	70	229.83	69.8898	40	70	238.91	68.1763	36	69	225.18	66.3403	37
fig|57494.15.peg.1212	fig|57494.15.peg.1212	87.8968	44	837	44	1	504	55	5	5.27498e+09	6.86658e+09	7.40259e+09	5.22889e+09	3.12619e+09	1.89312e+10	8.84557e+09	3.53922e+09	19113209276	1.48777e+09	4.17551e+09	8.28503e+09	9.74984e+09	1.2802e+10	1.17409e+10	9.20763e+09	6.2818e+09	1.89312e+10	1.09789e+10	4.78357e+09	2.00265e+10	4.76423e+09	5.35317e+09	1.31548e+10	328.034	227.3	73.4127	29	72	233.71	68.0556	26	71	264.81	75.5952	32	82	216.15	73.0159	28
fig|57494.15.peg.229	fig|57494.15.peg.229	81.6631	60	870	60	1	938	102.4	4.69	3.97718e+09	5.90858e+09	5.77377e+09	4.48892e+09	2.38467e+09	7.89897e+09	7.7638e+09	6.44934e+09	7945651534	1.1934e+09	5.17452e+09	6.26443e+09	7.3511e+09	1.10159e+10	9.15752e+09	7.90461e+09	4.79179e+09	7.89897e+09	9.63622e+09	8.71686e+09	8.32534e+09	3.82156e+09	6.63395e+09	9.94651e+09	55.234	218.49	64.7122	34	67	247.57	66.0981	35	73	234.9	64.8188	38	72	219.49	64.2857	37
fig|57494.15.peg.690	fig|57494.15.peg.690	74.4344	83	874	83	1	1326	145.6	5.91	1.6014e+09	2.11968e+09	2.65721e+09	2.22588e+09	1.43968e+09	4.08908e+09	2.94519e+09	2.18896e+09	3.81695e+09	5.16851e+08	2.5218e+09	2.05443e+09	2.9599e+09	3.95191e+09	4.21448e+09	3.91959e+09	2.89292e+09	4.08908e+09	3.65549e+09	2.95858e+09	3.99934e+09	1.65509e+09	3.23305e+09	3.26197e+09	37.407	218.13	55.7315	46	67	252.25	52.7903	46	75	240.44	50.5279	46	72	222.34	52.6395	48
fig|57494.15.peg.554	fig|57494.15.peg.554	81.4371	40	825	40	1	334	35.5	5.36	7.9563e+09	7.25099e+09	6.74675e+09	6.88528e+09	7.56475e+09	9.72542e+09	8.96969e+09	8.47986e+09	8.65689e+09	3.70076e+09	7.75371e+09	9.60015e+09	1.47058e+10	1.35187e+10	1.07007e+10	1.21244e+10	1.52007e+10	9.72542e+09	1.11329e+10	1.14613e+10	9.07056e+09	1.18508e+10	9.94057e+09	1.52429e+10	3161.28	216.16	75.4491	21	62	251.24	78.7425	27	73	256.4	78.4431	28	71	271.14	78.7425	26
fig|57494.15.peg.579	fig|57494.15.peg.579	80.2789	41	669	41	1	502	55	4.69	4.55918e+09	4.43552e+09	4.58054e+09	5.11701e+09	4.28457e+09	9.13746e+09	5.96482e+09	6.29831e+09	8.02006e+09	3.656e+09	7.2914e+09	4.58883e+09	8.42682e+09	8.26956e+09	7.26499e+09	9.01063e+09	8.60948e+09	9.13746e+09	7.40338e+09	8.51273e+09	8.40331e+09	1.17075e+10	9.34788e+09	7.28603e+09	147.735	185.31	65.9363	25	56	158.63	62.749	26	48	166.29	67.3307	28	50	170.45	59.5618	25
fig|57494.15.peg.182	fig|57494.15.peg.182	65.1316	53	681	53	1	912	101.7	5.19	1.9093e+09	2.22641e+09	2.36299e+09	2.19961e+09	1.4112e+09	4.87887e+09	3.37463e+09	2.42136e+09	5.06635e+09	6.10083e+08	3.22373e+09	2.35645e+09	3.52899e+09	4.1509e+09	3.74783e+09	3.87333e+09	2.83568e+09	4.87887e+09	4.1885e+09	3.27269e+09	5.30845e+09	1.95364e+09	4.13295e+09	3.74151e+09	40.687	184.27	54.7149	36	62	162.93	52.8509	35	51	177.89	56.7982	41	58	192.81	58.5526	41
fig|57494.15.peg.905	fig|57494.15.peg.905	82.4373	32	607	32	1	279	29.7	5.31	4.04571e+09	2.21561e+09	3.20635e+09	2.3261e+09	3.41774e+09	5.14477e+09	3262573352	3.67488e+09	4827143221	3.77062e+09	4.43355e+09	3.69881e+09	7.47777e+09	4.13077e+09	5.08545e+09	4.09607e+09	6.86766e+09	5.14477e+09	4.04942e+09	4.96692e+09	5.05781e+09	1.20745e+10	5.68399e+09	5.87288e+09	1290.55	183.71	68.1004	18	51	118.42	68.1004	19	34	159.06	70.6093	18	45	114.7	74.552	19
fig|57494.15.peg.2621	fig|57494.15.peg.2621	71.1735	29	625	29	1	392	41.1	4.75	7.23915e+09	6.69493e+09	8.79828e+09	6.08054e+09	8.16144e+09	1.1548e+10	7.86055e+09	8.49344e+09	1.11379e+10	5.0409e+09	9.41803e+09	1.06146e+10	1.33803e+10	1.2482e+10	1.39546e+10	1.07073e+10	1.63997e+10	1.1548e+10	9.75631e+09	1.14796e+10	1.16701e+10	1.61423e+10	1.20743e+10	1.68537e+10	561.341	178.19	66.3265	22	50	166.7	63.7755	20	45	166.37	60.9694	19	45	145.79	63.5204	19
fig|57494.15.peg.287	fig|57494.15.peg.287	84.6881	39	778	39	1	529	54.6	5.4	4.72946e+09	4541851295	5.26736e+09	5.02499e+09	3.93664e+09	8.81266e+09	7.92276e+09	6.20028e+09	8.65068e+09	2.49863e+09	6.65104e+09	5.562e+09	8.74155e+09	8.4678e+09	8.35432e+09	8.84858e+09	7.91033e+09	8.81266e+09	9.83352e+09	8.38023e+09	9.06406e+09	8.00126e+09	8.5269e+09	8.83121e+09	99	177.02	71.8336	22	52	210.14	78.4499	26	61	200.16	81.8526	30	60	207.02	80.1512	28
fig|57494.15.peg.2193	fig|57494.15.peg.2193	82.4295	36	668	36	1	461	49.1	6.81	4.25274e+09	5.26762e+09	5849721178	5.82943e+09	3.9553e+09	1.0413e+10	7.38115e+09	4644275668	8.34984e+09	2.23292e+09	5.86131e+09	4.5286e+09	7.86042e+09	9.82093e+09	9.27798e+09	1.02651e+10	7.94783e+09	1.0413e+10	9.16129e+09	6.27715e+09	8.74885e+09	7.15037e+09	7.51444e+09	7.1904e+09	83.834	174.49	69.4143	22	54	168.97	79.1757	25	56	166.39	75.4881	26	55	177.94	73.9696	25
fig|57494.15.peg.243	fig|57494.15.peg.243	76.1317	39	666	39	1	486	52.8	4.84	3.76935e+09	4404334319	4.37002e+09	4.41624e+09	2.94565e+09	1.0825e+10	4.71056e+09	4.268e+09	9.92491e+09	1.64634e+09	4.03744e+09	3.82846e+09	6.96696e+09	8.21142e+09	6.93109e+09	7.77662e+09	5.91902e+09	1.0825e+10	5.84662e+09	5.76858e+09	1.03992e+10	5.27202e+09	5.17616e+09	6.07873e+09	187.739	171.47	60.6996	22	50	177.48	61.5226	19	50	198.46	63.786	22	56	186.36	59.465	20
fig|57494.15.peg.2620	fig|57494.15.peg.2620	70.7237	24	685	24	1	304	31	5.19	7.97483e+09	7.7479e+09	9491482900	8.51842e+09	6825627071	1.62607e+10	1.08462e+10	9.35815e+09	1.66768e+10	2.17675e+09	9.28142e+09	9.09426e+09	1.474e+10	1.44451e+10	1.5054e+10	1.50002e+10	1.37155e+10	1.62607e+10	1.3462e+10	1.26484e+10	1.74737e+10	6.97052e+09	1.18992e+10	1.44396e+10	407.424	170.06	60.5263	14	51	182.86	60.5263	14	54	183.17	66.1184	17	55	188.57	66.1184	17
fig|57494.15.peg.546	fig|57494.15.peg.546	80.6971	38	621	38	1	373	40	4.84	3.38955e+09	3.5382e+09	4.17133e+09	3.98005e+09	2.51939e+09	3.57067e+09	6006682172	4.78905e+09	3.0471e+09	2.49703e+09	5.31237e+09	3.66994e+09	6.26496e+09	6.59659e+09	6.61595e+09	7.00854e+09	5.06249e+09	3.57067e+09	7.45534e+09	6.47283e+09	3.19271e+09	7.99615e+09	6.81068e+09	5.82704e+09	128.155	169.31	69.9732	25	52	155.04	72.118	26	51	136.76	72.6542	26	43	157.3	73.4584	26
fig|57494.15.peg.2487	fig|57494.15.peg.2487	96.4497	40	654	40	1	338	36.8	4.75	5.91138e+09	4.7467e+09	5.57758e+09	5.70932e+09	5.39297e+09	9.43447e+09	8598034840	9.05584e+09	9.36882e+09	4.63854e+09	1.03906e+10	6.23603e+09	1.09261e+10	8.84973e+09	8.84634e+09	1.00536e+10	1.08367e+10	9.43447e+09	1.06717e+10	1.22398e+10	9.81652e+09	1.48538e+10	1.33212e+10	9.90141e+09	999	167.61	84.0237	24	52	163.41	87.574	25	48	175.14	81.3609	26	49	194.07	76.9231	27
fig|57494.15.peg.2244	fig|57494.15.peg.2244	81.1066	58	662	58	1	741	79.5	4.84	2.20501e+09	1.85898e+09	2.41504e+09	1.62554e+09	1.53804e+09	3.65271e+09	3.15167e+09	3.58682e+09	4.0262e+09	7.63466e+08	2.88464e+09	2.8291e+09	4.07556e+09	3.46586e+09	3.83039e+09	2.86243e+09	3.09055e+09	3.65271e+09	3.91178e+09	4.8479e+09	4.21859e+09	2.44481e+09	3.69823e+09	4.49197e+09	65.408	166.38	66.5317	35	55	153.49	58.7045	33	51	167.58	68.9609	37	55	163.99	55.1957	33
fig|57494.15.peg.906	fig|57494.15.peg.906	75.1656	29	544	29	1	302	33.2	5.2	5.00992e+09	5.1546e+09	6.42503e+09	5.49191e+09	4.86476e+09	9.6694e+09	7.40155e+09	7.8015e+09	10189939767	1.86988e+09	9.126e+09	5.80154e+09	9.25994e+09	9.6102e+09	1.01905e+10	9.67079e+09	9.77532e+09	9.6694e+09	9.1866e+09	1.05444e+10	1.06769e+10	5.98782e+09	1.16999e+10	9.21154e+09	999	161.23	67.8808	22	46	153.12	69.2053	22	43	158.18	63.9073	23	45	165.01	71.1921	23
fig|57494.15.peg.286	fig|57494.15.peg.286	61.22	31	628	31	1	459	48.8	5.17	2.84185e+09	2.47577e+09	3.46791e+09	3.17387e+09	2.03154e+09	5.38628e+09	5.52747e+09	3219181357	5.47495e+09	9.51075e+08	3730374040	2.69796e+09	5.25265e+09	4.61581e+09	5.5003e+09	5.58891e+09	4.0822e+09	5.38628e+09	6.86055e+09	4.35101e+09	5.73657e+09	3.04559e+09	4.78249e+09	4.28376e+09	157.489	152.1	58.8235	24	49	156.04	54.0305	21	49	166.26	59.695	26	54	195.48	58.8235	24
fig|57494.15.peg.612	fig|57494.15.peg.612	79.9097	35	556	35	1	443	47.7	5.03	2.89692e+09	2.69036e+09	3.26975e+09	2.61877e+09	2.71937e+09	6.47677e+09	6.83253e+09	4.67388e+09	6.83106e+09	1.47339e+09	4.89601e+09	3371269090	5.35444e+09	5.01589e+09	5.186e+09	4.61143e+09	5.46433e+09	6.47677e+09	8.48036e+09	6.31717e+09	7.15748e+09	4.71817e+09	6.27688e+09	5.35282e+09	70.969	150.46	74.0406	26	46	140.03	64.3341	24	44	154.61	62.5282	25	46	148.99	60.2709	24
fig|57494.15.peg.2477	fig|57494.15.peg.2477	70.9003	33	519	33	1	622	66.9	5.12	2.08331e+09	2.04771e+09	2.29398e+09	1.98554e+09	1.63644e+09	3.80514e+09	3.25399e+09	3.2565e+09	3509231308	7.37519e+08	3.34585e+09	2.24131e+09	3.85063e+09	3.81774e+09	3.63837e+09	3.49638e+09	3.28828e+09	3.80514e+09	4.03877e+09	4.40145e+09	3.67692e+09	2.36173e+09	4.28951e+09	3.55869e+09	30.623	147.23	61.4148	26	45	124.37	50.4823	22	38	132.76	54.6624	24	43	126.59	52.2508	22
fig|57494.15.peg.2209	fig|57494.15.peg.2209	82.3529	39	556	39	1	595	65.6	5.39	1.86529e+09	2.42177e+09	1.9566e+09	2.41492e+09	1.3719e+09	4.0126e+09	3.50125e+09	2.2434e+09	3.29438e+09	6.07162e+08	2.49083e+09	2.53286e+09	3.44766e+09	4.51514e+09	3.10328e+09	4.25247e+09	2.75672e+09	4.0126e+09	4.34566e+09	3.03216e+09	3.4518e+09	1.94429e+09	3.19335e+09	4.02161e+09	38.318	145.46	63.8655	22	45	166.85	69.0756	25	51	150.97	65.3782	25	47	143.66	66.2185	23
fig|57494.15.peg.877	fig|57494.15.peg.877	58.6243	46	509	46	1	945	98.3	8.29	1.48454e+09	1.20197e+09	1.54466e+09	1.36065e+09	8.6553e+08	2.88091e+09	2.71434e+09	1.22143e+09	3.11064e+09	5.63616e+08	2.1247e+09	1.4079e+09	2.7439e+09	2.24095e+09	2.44992e+09	2.39599e+09	1.73921e+09	2.88091e+09	3.36896e+09	1.65087e+09	3.25928e+09	1.80485e+09	2.72395e+09	2.23543e+09	40.081	141.27	40.8466	27	42	107.89	38.0952	27	34	142.36	45.8201	30	43	120.15	40.1058	26
fig|57494.15.peg.456	fig|57494.15.peg.456	72.738	51	433	51	1	851	93.3	5.03	1.15839e+09	8.58272e+08	8.32302e+08	7.45654e+08	8.6179e+08	802044842	1.37386e+09	7.49587e+08	6.78636e+08	3.35364e+08	1.08785e+09	7.78848e+08	2.14107e+09	1.60016e+09	1.32008e+09	1.31303e+09	1.73169e+09	802044842	1.7052e+09	1.01313e+09	7.11065e+08	1.07392e+09	1.39467e+09	1.23664e+09	23.621	139.17	58.7544	32	43	112.7	49.0012	26	35	100.44	43.0082	25	32	128.2	51.3514	31
fig|57494.15.peg.1515	fig|57494.15.peg.1515	86.215	30	619	30	1	428	47.1	5.85	3.9287e+09	4.54025e+09	4.99159e+09	5.3039e+09	2.89074e+09	9475774129	6.88375e+09	6.28994e+09	8.95066e+09	2.03524e+09	6.32126e+09	4714947400	7.26149e+09	8.46481e+09	7.91694e+09	9.33972e+09	5.80869e+09	9475774129	8.54392e+09	8.50141e+09	9.37838e+09	6.51738e+09	8.10412e+09	7.48628e+09	130.826	137.92	71.4953	18	44	154.54	71.4953	18	46	169.46	82.7103	23	52	170.81	71.028	18
fig|57494.15.peg.1867	fig|57494.15.peg.1867	76.6816	47	715	47	1	669	73.1	5.25	1.71511e+09	2.59237e+09	2.4536e+09	2354288874	1.91417e+09	3.73768e+09	2.95823e+09	2.92434e+09	3.72895e+09	6.86025e+08	2.86814e+09	1.90082e+09	3.17007e+09	4.8332e+09	3.89154e+09	4.14571e+09	3.84635e+09	3.73768e+09	3.67168e+09	3.9525e+09	3.90714e+09	2.19683e+09	3.67707e+09	3.01807e+09	58.566	134.86	59.3423	26	45	176.86	55.7549	26	58	171.96	62.3318	28	54	162.65	62.3318	30
fig|57494.15.peg.2198	fig|57494.15.peg.2198	72.381	27	477	27	1	420	44.4	4.55	6.45005e+09	6.42866e+09	8.0474e+09	6.17741e+09	5.85729e+09	1.12605e+10	7.18854e+09	6.98644e+09	9.70049e+09	4.74595e+09	6710772681	7.07762e+09	1.19218e+10	1.19856e+10	1.27636e+10	1.08779e+10	1.17697e+10	1.12605e+10	8.92223e+09	9.4428e+09	1.0164e+10	1.51978e+10	8.60348e+09	1.12377e+10	72.053	133.64	65.4762	17	38	124.98	56.6667	17	36	139.5	56.6667	17	40	127.19	59.0476	18
fig|57494.15.peg.624	fig|57494.15.peg.624	86.4636	41	540	41	1	591	61.6	5.22	1.86275e+09	1.93777e+09	2.38312e+09	1.91017e+09	1.42265e+09	3.28824e+09	2.41506e+09	2.50875e+09	3.33672e+09	7.6478e+08	2.33454e+09	2.38433e+09	3.44296e+09	3.61276e+09	3.77975e+09	3.36365e+09	2.85869e+09	3.28824e+09	2.99751e+09	3.3908e+09	3.49617e+09	2.44902e+09	2.99297e+09	3.78578e+09	36.927	132.82	71.5736	25	41	156.36	70.0508	27	46	153.83	76.3113	29	48	151.29	67.1743	26
fig|57494.15.peg.553	fig|57494.15.peg.553	79.4118	29	408	29	1	408	42.6	4.79	1.26758e+09	1.42835e+09	1.55508e+09	1.39173e+09	9.71657e+08	3.47365e+09	2.26021e+09	1.60763e+09	3.01059e+09	6.1188e+08	1.96883e+09	1.48902e+09	2.3429e+09	2.66301e+09	2.46644e+09	2.45072e+09	1.95246e+09	3.47365e+09	2.80531e+09	2.17285e+09	3.15445e+09	1.9594e+09	2.52412e+09	2.36423e+09	68.183	127.36	67.8922	18	37	102.92	60.2941	18	29	121.55	59.8039	18	34	114.86	59.3137	17
fig|57494.15.peg.628	fig|57494.15.peg.628	81.5476	36	566	36	1	504	54.6	5.47	1.73553e+09	1.9379e+09	1.68628e+09	2.47189e+09	1.63879e+09	4.88307e+09	3.40349e+09	2.3977e+09	4.07609e+09	1.47392e+09	2.81557e+09	2.92391e+09	3.20781e+09	3.61301e+09	2.67453e+09	4.35279e+09	3.29301e+09	4.88307e+09	4.22432e+09	3.2407e+09	4.27087e+09	4.71988e+09	3.60967e+09	4.64251e+09	79.584	126.94	63.8889	22	37	145.55	66.0714	22	43	140.08	64.4841	24	43	145.64	66.0714	24
fig|57494.15.peg.2015	fig|57494.15.peg.2015	80.7018	43	542	43	1	627	67	4.78	1.4021e+09	1.43103e+09	1.72324e+09	1.62172e+09	1.41294e+09	2558594635	1.72351e+09	1.33489e+09	2.72902e+09	8.22176e+08	1.43063e+09	1.74465e+09	2.59153e+09	2.66801e+09	2.73315e+09	2.85571e+09	2.83918e+09	2558594635	2.13918e+09	1.80422e+09	2.85943e+09	2.63282e+09	1.83413e+09	2.77011e+09	57.171	123.48	58.8517	21	35	175.04	72.2488	31	52	178.43	68.5805	32	51	153.93	61.563	27
fig|57494.15.peg.401	fig|57494.15.peg.401	85.443	32	528	32	1	474	52.8	4.81	2.28952e+09	3.07943e+09	2.57996e+09	2.96877e+09	1.55214e+09	5.29321e+09	3.67739e+09	3.17001e+09	4.32194e+09	1022770914	3.43757e+09	1.88688e+09	4.23177e+09	5.74127e+09	4.09195e+09	5.22775e+09	3.1189e+09	5.29321e+09	4.56428e+09	4.28455e+09	4.52847e+09	3.27518e+09	4.4071e+09	2.99595e+09	152.174	122.9	53.5865	19	37	138.53	59.4937	21	40	148.65	61.1814	21	44	166.48	71.308	22
fig|57494.15.peg.1413	fig|57494.15.peg.1413	86.7647	23	499	23	1	340	35.9	5.19	3.71141e+09	2.79131e+09	3.26845e+09	2.85257e+09	4.43902e+09	4.59346e+09	4.20752e+09	4.75864e+09	4.17995e+09	2.71664e+09	4.09927e+09	3484491675	6.85988e+09	5.2041e+09	5.18394e+09	5.02315e+09	8.91982e+09	4.59346e+09	5.22226e+09	6.43172e+09	4.37969e+09	8.6994e+09	5.25543e+09	5.53259e+09	69.795	121.25	69.7059	16	34	122.23	58.2353	14	36	125.5	58.5294	14	34	147.56	62.0588	15
fig|57494.15.peg.1669	fig|57494.15.peg.1669	82.2715	27	443	27	1	361	39.3	5	2.59171e+09	2.79623e+09	3.1327e+09	3.46121e+09	2.17962e+09	5.72667e+09	4943465636	4.77772e+09	6.14821e+09	1.13648e+09	5139015849	3.11101e+09	4.79031e+09	5.21328e+09	4.96863e+09	6.0949e+09	4.37976e+09	5.72667e+09	6.1357e+09	6.45752e+09	6.442e+09	3.63932e+09	6.58843e+09	4.93958e+09	89.474	121.06	68.4211	19	38	116.93	59.8338	19	36	111.04	62.3269	19	35	133.05	73.9612	22
fig|57494.15.peg.2525	fig|57494.15.peg.2525	97.6378	14	427	14	1	127	13.3	4.41	1.93523e+10	9.21816e+09	1.66805e+10	1.14523e+10	2.34968e+10	6.06813e+09	1.2251e+10	1.9796e+10	4.12229e+09	3.80448e+10	1.60921e+10	1.72109e+10	3.57693e+10	1.71863e+10	2.64562e+10	2.01665e+10	4.72148e+10	6.06813e+09	1.52057e+10	2.67561e+10	4.31927e+09	1.21829e+11	2.06307e+10	2.73271e+10	5178.48	120.57	76.378	8	41	71.61	46.4567	8	24	94.5	91.3386	11	32	85.98	48.8189	9
fig|57494.15.peg.2237	fig|57494.15.peg.2237	82.3529	29	482	29	1	425	45.9	5.59	1.58212e+09	2.22788e+09	2.26027e+09	2.59251e+09	8.09774e+08	3.98662e+09	3.35465e+09	2.21634e+09	3.93052e+09	9.65108e+08	2.61231e+09	1.89005e+09	2.92426e+09	4.15365e+09	3.58491e+09	4.5652e+09	1.62717e+09	3.98662e+09	4.1637e+09	2.99558e+09	4.11835e+09	3.09053e+09	3.34909e+09	3.00097e+09	75.668	119.91	64.4706	16	32	151.95	68.2353	20	40	142.81	69.1765	19	39	171.87	77.6471	23
fig|57494.15.peg.654	fig|57494.15.peg.654	85.5305	31	353	31	1	311	34.5	4.48	2.03221e+09	1.69493e+09	2586085161	1.36712e+09	1.83911e+09	2.29298e+09	1.31819e+09	1.81083e+09	2.11407e+09	1.18461e+09	1.82846e+09	2.03747e+09	3.75617e+09	3.16002e+09	4.10167e+09	2.40738e+09	3.69553e+09	2.29298e+09	1.63611e+09	2.44749e+09	2.21509e+09	3.79342e+09	2.34416e+09	3.23505e+09	150.991	119.12	71.3826	20	34	78.78	52.09	14	22	119.32	68.1672	19	34	86.01	55.3055	18
fig|57494.15.peg.1205	fig|57494.15.peg.1205	66.8091	32	424	32	1	702	74.7	5.62	9.78869e+08	1.20225e+09	1.57169e+09	1.12156e+09	7.11696e+08	2.71683e+09	1.42073e+09	1203879081	2.8761e+09	3.46298e+08	1.27107e+09	1.24509e+09	1.80926e+09	2.24146e+09	2.49278e+09	1.97497e+09	1.43009e+09	2.71683e+09	1.76337e+09	1.62715e+09	3.01354e+09	1.10894e+09	1.62957e+09	1.97693e+09	26.067	116.68	48.1481	22	36	125.54	51.9943	24	38	134.38	55.698	24	41	122.18	49.5726	22
fig|57494.15.peg.1858	fig|57494.15.peg.1858	90.2222	21	421	21	1	225	24.7	6.01	3029340836	2.59636e+09	2.75024e+09	3.31318e+09	3.25654e+09	3.95583e+09	3.32807e+09	4.10418e+09	3.19795e+09	3.14962e+09	3.47083e+09	3.37587e+09	5.59919e+09	4.84063e+09	4.36203e+09	5.83424e+09	6.54373e+09	3.95583e+09	4.13072e+09	5.54717e+09	3.35076e+09	1.00859e+10	4.44974e+09	5.36013e+09	344.511	114.49	75.1111	12	31	131.05	81.7778	15	35	137.12	82.2222	18	36	116.13	75.1111	13
fig|57494.15.peg.481	fig|57494.15.peg.481	54.1528	34	458	34	1	602	65.7	5.11	1.25645e+09	1.2916e+09	1.37296e+09	1.22474e+09	9.94191e+08	2.29135e+09	1.71159e+09	1.80001e+09	2.2232e+09	5.52818e+08	2077040987	1.22278e+09	2.32233e+09	2.40804e+09	2.17758e+09	2.15667e+09	1.99774e+09	2.29135e+09	2.12439e+09	2.43287e+09	2.32943e+09	1.77027e+09	2.66285e+09	1.9415e+09	40.011	113.83	47.8405	21	37	115.73	46.1794	21	37	111.44	46.5116	20	35	110.44	45.0166	22
fig|57494.15.peg.2256	fig|57494.15.peg.2256	90.9884	20	657	20	1	344	35.7	6.23	3.21112e+09	6.40574e+09	5.8018e+09	3491472368	9.60224e+08	8.65415e+09	4.6913e+09	1.04767e+09	9.43045e+09	9.83173e+08	1.70304e+09	4.9897e+09	5.93517e+09	1.19428e+10	9.20197e+09	6.14819e+09	1.92949e+09	8.65415e+09	5.82272e+09	1.41602e+09	9.88109e+09	3.14838e+09	2.18337e+09	7.92252e+09	88.125	113.68	66.5698	12	29	209.43	88.3721	16	54	197.32	88.3721	16	51	139.59	78.7791	14
fig|57494.15.peg.128	fig|57494.15.peg.128	72.2727	48	401	48	1	880	98.5	5.3	6.13198e+08	6.99284e+08	7.07665e+08	6.93516e+08	5.11157e+08	1.05173e+09	7.40824e+08	7.94543e+08	9.70544e+08	2.55474e+08	1003187240	6.44007e+08	1.13339e+09	1.30374e+09	1.1224e+09	1.22122e+09	1.02713e+09	1.05173e+09	9.19491e+08	1.0739e+09	1.01692e+09	8.18094e+08	1.28613e+09	1.02254e+09	21.909	112.52	46.3636	26	33	109.98	48.1818	26	32	132.53	58.2955	30	41	116.58	46.4773	24
fig|57494.15.peg.545	fig|57494.15.peg.545	68.8478	37	476	37	1	703	75.9	4.93	2.74379e+09	3.0367e+09	3.21712e+09	3.24682e+09	2.56538e+09	6.74955e+09	4.95059e+09	4.07834e+09	6647992114	1.18753e+09	4.64202e+09	3.39922e+09	5.07141e+09	5.66161e+09	5.10253e+09	5.71738e+09	5.15491e+09	6.74955e+09	6.14455e+09	5.51224e+09	6.96567e+09	3.80277e+09	5.95125e+09	5.3972e+09	30.623	111.41	51.0669	21	35	122.57	62.8734	27	38	120.78	58.4637	26	37	144.8	59.175	26
fig|57494.15.peg.633	fig|57494.15.peg.633	69.2958	41	426	41	1	710	75.7	5.05	7.7393e+08	9.73403e+08	1.12333e+09	8.46491e+08	5.57268e+08	1.95361e+09	1.34553e+09	9.13363e+08	1.78461e+09	4.24669e+08	1.04828e+09	1.00977e+09	1.43047e+09	1.81481e+09	1.78167e+09	1.4906e+09	1.11978e+09	1.95361e+09	1.67004e+09	1.23449e+09	1.86989e+09	1.3599e+09	1.34393e+09	1.60328e+09	19.47	110.95	48.8732	23	32	118.02	49.0141	23	37	112.15	63.0986	28	35	129.34	58.7324	28
fig|57494.15.peg.297	fig|57494.15.peg.297	77.1203	33	536	33	1	507	55.1	4.93	1.46337e+09	4.6516e+09	2.53596e+09	1.80657e+09	3.00092e+09	5.80617e+09	2.07292e+09	4.42771e+09	4.32435e+09	6.49248e+08	2.284e+09	1.40482e+09	2.70477e+09	8.67242e+09	4.02216e+09	3.18122e+09	6.03009e+09	5.80617e+09	2.57285e+09	5.98445e+09	4.53099e+09	2.07906e+09	2.92818e+09	2.23054e+09	78.433	110.82	59.5661	19	34	206.77	67.6529	23	58	163.87	69.6252	22	45	121.92	64.8915	20
fig|57494.15.peg.1105	fig|57494.15.peg.1105	73.6035	65	564	65	1	913	101	5.43	1.05592e+09	9.33472e+08	9.45018e+08	1.43939e+09	1.02052e+09	1.11338e+09	1.84905e+09	1.3544e+09	1.19098e+09	579969748	1.89631e+09	7.42597e+08	1.95167e+09	1.74036e+09	1.49885e+09	2.53465e+09	2.05064e+09	1.11338e+09	2.295e+09	1.83059e+09	1.2479e+09	1.85721e+09	2.43114e+09	1.17908e+09	16.626	109.9	49.5071	31	37	124.39	58.8171	35	41	135.64	53.9978	38	44	164.94	59.8028	41
fig|57494.15.peg.1471	fig|57494.15.peg.1471	82.327	39	344	39	1	679	75.7	4.74	5.59928e+08	5.82157e+08	1.06126e+09	6.47496e+08	5.70741e+08	1.24592e+09	6.83239e+08	6.59758e+08	1.28123e+09	4.82057e+08	8.14849e+08	8.56394e+08	1.03493e+09	1.08537e+09	1.68322e+09	1.14019e+09	1.14685e+09	1.24592e+09	8.48018e+08	8.91721e+08	1.34245e+09	1.54367e+09	1.04467e+09	1.35976e+09	24.433	108.17	58.6156	23	32	101.67	59.7938	25	31	100.94	55.5228	20	28	109.12	55.081	22
fig|57494.15.peg.285	fig|57494.15.peg.285	50.7911	31	417	31	1	632	66.2	4.34	2.60985e+09	2.86487e+09	3.32965e+09	2.62574e+09	2.42865e+09	3.41159e+09	3.81651e+09	3.58426e+09	3.96124e+09	1.07531e+09	3.27732e+09	3.65026e+09	4.82383e+09	5.34124e+09	5.28101e+09	4.6237e+09	4.88016e+09	3.41159e+09	4.73695e+09	4.84445e+09	4.15053e+09	3.44341e+09	4.20166e+09	5.7958e+09	50.795	103.33	36.5506	14	30	129.61	46.9937	21	37	134.3	31.6456	19	39	118.74	38.7658	18
fig|57494.15.peg.552	fig|57494.15.peg.552	91.5441	27	374	27	1	272	29	5.12	1.81476e+09	1.77189e+09	2.05622e+09	1712502977	1.81077e+09	2.78415e+09	2.69362e+09	1.75337e+09	2471376120	1.44052e+09	1.76242e+09	2.12597e+09	3.35427e+09	3.3035e+09	3.26128e+09	3.01557e+09	3.63858e+09	2.78415e+09	3.34325e+09	2.36983e+09	2.58947e+09	4.61293e+09	2.2595e+09	3.37556e+09	205.914	103.14	81.9853	17	31	75.29	77.2059	15	24	86.94	76.1029	17	27	103.28	81.9853	18
fig|57494.15.peg.64	fig|57494.15.peg.64	49.6653	33	449	33	1	747	81.9	7.64	1.21771e+09	1.33245e+09	1.41543e+09	1.30204e+09	9.24759e+08	1.98424e+09	2.0258e+09	1.54095e+09	2042241323	3.56163e+08	1.92629e+09	1.38432e+09	2.25071e+09	2.48422e+09	2.24495e+09	2.29278e+09	1.85822e+09	1.98424e+09	2.51437e+09	2.08274e+09	2.13983e+09	1.14053e+09	2.46958e+09	2.19798e+09	12.154	102.78	39.2236	23	35	115.69	44.4444	23	37	116.35	43.5074	24	39	131.27	36.9478	23
fig|57494.15.peg.1435	fig|57494.15.peg.1435	75.3623	20	396	20	1	276	30.4	4.75	5.27316e+09	5.36555e+09	6.97762e+09	4.96174e+09	4.96557e+09	1.05525e+10	5.759e+09	6.23518e+09	1.10511e+10	3.76851e+09	7311294030	9.71711e+09	9.74649e+09	1.00035e+10	1.10669e+10	8.73721e+09	9.97788e+09	1.05525e+10	7.14792e+09	8.42741e+09	1.15792e+10	1.20677e+10	9.37338e+09	1.54286e+10	114.478	100.74	64.1304	12	27	114.52	64.1304	13	31	124.79	70.2899	16	33	109.39	55.0725	12
fig|57494.15.peg.177	fig|57494.15.peg.177	88.7828	27	380	27	1	419	44	5.34	2.08123e+09	1.76211e+09	2.09629e+09	1.73753e+09	1.55759e+09	3.98556e+09	2.93113e+09	2.36365e+09	4.73567e+09	8.21723e+08	2.58246e+09	2.40364e+09	3.84678e+09	3.28528e+09	3.32484e+09	3.05965e+09	3.12983e+09	3.98556e+09	3.63804e+09	3.19469e+09	4.96197e+09	2.63137e+09	3.31082e+09	3.81644e+09	243.844	100.39	67.7804	18	28	103.56	81.1456	20	28	122.12	81.3842	20	33	110.84	83.0549	19
fig|57494.15.peg.2250	fig|57494.15.peg.2250	91.9355	26	390	26	1	248	27.9	5.08	1.54297e+09	1.89555e+09	2.0257e+09	1.7615e+09	1.72295e+09	4.45278e+09	2.73729e+09	2.23372e+09	4.35031e+09	1.491e+09	2.47126e+09	1.87875e+09	2.85191e+09	3.53406e+09	3.21288e+09	3.10185e+09	3.46212e+09	4.45278e+09	3.39745e+09	3.01908e+09	4.5582e+09	4.77458e+09	3.16826e+09	2.98303e+09	540.17	100.36	65.7258	15	32	86.78	81.8548	16	29	97.23	84.2742	17	31	101.94	67.3387	16
fig|57494.15.peg.324	fig|57494.15.peg.324	59.5723	49	410	49	1	982	106.6	5.8	6.59086e+08	6.31867e+08	7.72885e+08	7.04058e+08	4.50445e+08	1.48757e+09	1.08005e+09	8.49509e+08	1.50679e+09	1.89406e+08	9.29604e+08	6.74547e+08	1.2182e+09	1.17805e+09	1.22584e+09	1.23979e+09	9.0513e+08	1.48757e+09	1.34053e+09	1.14819e+09	1.57879e+09	6.06528e+08	1.19179e+09	1.07103e+09	12.978	99.98	41.446	28	34	107.42	40.224	29	35	102.63	35.947	29	34	105.87	40.0204	28
fig|57494.15.peg.466	fig|57494.15.peg.466	61.9437	50	435	50	1	1101	117.7	4.91	5.17229e+08	5.19982e+08	6.07421e+08	5.32848e+08	4.7349e+08	1.38301e+09	7.82695e+08	5.99221e+08	1.48241e+09	2.56694e+08	7.83767e+08	5.81769e+08	9.56004e+08	9.69452e+08	9.63404e+08	9.38301e+08	9.51436e+08	1.38301e+09	9.71461e+08	8.09901e+08	1.55325e+09	8.22002e+08	1.00482e+09	9.23718e+08	12.895	99.78	40.2361	27	33	99.98	41.5077	27	32	116.78	45.05	29	37	106.53	37.2389	28
fig|57494.15.peg.1381	fig|57494.15.peg.1381	71.3062	32	376	32	1	467	51.4	5.03	7.46733e+08	1.4482e+09	1.44332e+09	1.12275e+09	9.57974e+08	2.95195e+09	1.55468e+09	1.51657e+09	2.93626e+09	3.84165e+08	1.16331e+09	8.40961e+08	1.3802e+09	2.70002e+09	2.28919e+09	1.97707e+09	1.92496e+09	2.95195e+09	1.92963e+09	2.04978e+09	3.07658e+09	1.2302e+09	1.49141e+09	1.33526e+09	148.25	99.03	63.8116	20	30	115.21	58.6724	18	35	106.44	62.7409	18	33	80.32	44.5396	14
fig|57494.15.peg.2411	fig|57494.15.peg.2411	62.5839	28	298	28	1	596	63.4	5.15	1.17141e+09	8.64451e+08	989909148	1.10281e+09	9.16944e+08	1.4655e+09	1.42939e+09	1.22112e+09	1.62601e+09	8.04849e+08	1.34236e+09	1.32793e+09	2.16514e+09	1.61168e+09	1.57005e+09	1.94195e+09	1.84252e+09	1.4655e+09	1.77412e+09	1.65045e+09	1.70371e+09	2.57733e+09	1.72097e+09	2.10845e+09	15.927	98.95	50.5034	16	28	78.49	49.1611	16	22	87.79	56.0403	18	26	80.02	45.9732	16
fig|57494.15.peg.191	fig|57494.15.peg.191	79.9534	30	370	30	1	429	46	4.97	1.2202e+09	8.92658e+08	1.05299e+09	1.00693e+09	1143819435	1.66679e+09	1.27622e+09	1.34244e+09	1.64167e+09	1.03087e+09	1.31145e+09	1.4052e+09	2.25532e+09	1.66427e+09	1.67011e+09	1.77312e+09	2.2984e+09	1.66679e+09	1.58402e+09	1.81443e+09	1.72012e+09	3.30112e+09	1.68134e+09	2.23114e+09	44.066	98.71	67.1329	19	29	108.84	61.7716	21	33	96.24	69.2308	20	29	105.06	66.2005	20
fig|57494.15.peg.1277	fig|57494.15.peg.1277	91.5761	27	327	27	1	368	39.3	5.1	1.27454e+09	1.25281e+09	1.43959e+09	1.28345e+09	1.19506e+09	1.77806e+09	1.56317e+09	1.63502e+09	1.55214e+09	6.37337e+08	1.57154e+09	1.6378e+09	2.35576e+09	2.33574e+09	2.28327e+09	2.26004e+09	2.40136e+09	1.77806e+09	1.94016e+09	2.20987e+09	1.62631e+09	2.04092e+09	2.01478e+09	2.60046e+09	37.312	98.14	61.6848	17	30	92.04	72.0109	16	27	79.55	60.3261	12	22	95.74	74.4565	17
fig|57494.15.peg.1505	fig|57494.15.peg.1505	91.6168	18	340	18	1	167	18.5	5.22	5.11476e+09	5169152798	6.36496e+09	4.93732e+09	5.11892e+09	9.62463e+09	5.51314e+09	6812182295	9.89639e+09	4.82479e+09	5.87928e+09	7141058917	9.45372e+09	9.63734e+09	1.00952e+10	8.69421e+09	1.0286e+10	9.62463e+09	6.84277e+09	9.20727e+09	1.03693e+10	1.54502e+10	7.53748e+09	1.13384e+10	1583.89	97.22	91.6168	12	26	92.67	91.6168	13	28	99.83	84.4311	13	30	90.47	91.6168	14
fig|57494.15.peg.659	fig|57494.15.peg.659	76.1671	20	359	20	1	407	42.1	4.56	1.65251e+09	2.52653e+09	3.25376e+09	2.20678e+09	1.50462e+09	5.83196e+09	4.06345e+09	2.93596e+09	5.8446e+09	1.13377e+09	3.60358e+09	2.54545e+09	3.05438e+09	4.71045e+09	5.16064e+09	3.88595e+09	3.02341e+09	5.83196e+09	5.04345e+09	3.96821e+09	6.12389e+09	3.63063e+09	4.61994e+09	4.04161e+09	32.405	97.02	75.9214	17	27	110.46	68.059	16	29	117.8	76.1671	18	32	91.61	65.602	15
fig|57494.15.peg.1012	fig|57494.15.peg.1012	54.5229	67	431	67	1	1614	180.3	5.08	5.62229e+08	4.88033e+08	7.37768e+08	7.0152e+08	4.85096e+08	9.16494e+08	9.99409e+08	6.26035e+08	8.72426e+08	1.08323e+08	8.98022e+08	4.63105e+08	1.03918e+09	9.09885e+08	1.17014e+09	1.23532e+09	9.74757e+08	9.16494e+08	1.24044e+09	8.46142e+08	9.14115e+08	3.46878e+08	1.1513e+09	7.35307e+08	4.786	96.61	29.4919	30	33	114.47	30.1735	34	39	117.43	30.7931	33	40	104.35	28.5006	33
fig|57494.15.peg.2531	fig|57494.15.peg.2531	66.9789	22	392	22	1	427	45.2	4.89	2.06735e+09	2.71079e+09	2.88088e+09	2.54174e+09	1.61094e+09	4.63806e+09	4582531870	3.19673e+09	4.39194e+09	1.03798e+09	3.49816e+09	2.82877e+09	3.82112e+09	5.05398e+09	4.56924e+09	4.47579e+09	3.23705e+09	4.63806e+09	5.68772e+09	4.32067e+09	4.60181e+09	3.32387e+09	4.48479e+09	4.49146e+09	55.234	96.58	62.5293	16	31	115.63	56.2061	15	34	109.74	56.6745	17	32	104.73	48.2436	15
fig|57494.15.peg.2431	fig|57494.15.peg.2431	72.6562	33	370	33	1	512	54.7	5.85	1.12979e+09	1.37939e+09	1.57409e+09	1.53708e+09	7.74268e+08	2.59792e+09	1.80243e+09	1.529e+09	2.66004e+09	2.66846e+08	1.67244e+09	1.62048e+09	2.08821e+09	2.57173e+09	2.4966e+09	2.70667e+09	1.55582e+09	2.59792e+09	2.23713e+09	2.06658e+09	2.78716e+09	8.54511e+08	2.14413e+09	2.57296e+09	34.622	96.58	67.9688	23	31	94	57.2266	19	30	113.29	64.6484	23	35	99.15	55.2734	16
fig|57494.15.peg.240	fig|57494.15.peg.240	85.8108	22	317	22	1	296	33.2	4.83	1.52815e+09	1.63236e+09	1.98321e+09	2.0306e+09	1.41265e+09	3.14634e+09	2.48953e+09	2.0819e+09	2.75559e+09	7.3209e+08	2.24705e+09	2.13105e+09	2.8245e+09	3.04337e+09	3.14549e+09	3.57572e+09	2.8386e+09	3.14634e+09	3.08994e+09	2.81387e+09	2.88727e+09	2.34434e+09	2.88081e+09	3.38363e+09	43.668	95.88	76.0135	18	31	84.04	65.8784	15	27	86.88	73.9865	16	28	82.24	68.9189	16
fig|57494.15.peg.312	fig|57494.15.peg.312	69.0519	34	410	34	1	559	63.4	5.3	2.50521e+09	3.80784e+09	4.40635e+09	3.25352e+09	1.93208e+09	6.8397e+09	5.4001e+09	4.57042e+09	6.72101e+09	4.60001e+08	5.17433e+09	3689851275	4.63043e+09	7.09931e+09	6.98872e+09	5.72917e+09	3.88235e+09	6.8397e+09	6.70247e+09	6.17733e+09	7.04217e+09	1.47304e+09	6.63371e+09	5.85865e+09	39.37	95.86	55.2773	20	34	96.55	55.6351	21	31	111.63	62.0751	22	36	90.68	48.3005	19
fig|57494.15.peg.2545	fig|57494.15.peg.2545	76.6169	28	362	28	1	402	42.4	4.92	1648543556	1.85915e+09	1.99536e+09	2.10768e+09	1.51681e+09	2.74579e+09	2.81042e+09	2411366190	2.7654e+09	1.46844e+09	2.11289e+09	2.02617e+09	3.04704e+09	3.46619e+09	3.16476e+09	3.71145e+09	3.0479e+09	2.74579e+09	3.48822e+09	3.25918e+09	2.89754e+09	4.70232e+09	2.70882e+09	3.2171e+09	140.254	95.6	63.6816	16	27	93.92	67.1642	14	27	101.51	72.1393	18	29	112.06	67.6617	17
fig|57494.15.peg.331	fig|57494.15.peg.331	77.1739	48	436	48	1	736	83.3	5.64	7.51277e+08	8.16599e+08	8.83552e+08	7.93899e+08	7.44683e+08	1.628e+09	1.08167e+09	1086778651	1.67059e+09	3.81323e+08	1529540290	9.4186e+08	1.3886e+09	1.52246e+09	1.40136e+09	1.39799e+09	1.49638e+09	1.628e+09	1.34254e+09	1.46888e+09	1.75042e+09	1.2211e+09	1.96093e+09	1.49546e+09	31.442	95.41	51.6304	24	33	115.98	48.6413	27	38	97.85	47.2826	25	32	107.07	49.0489	25
fig|57494.15.peg.2432	fig|57494.15.peg.2432	81.6327	11	335	11	1	98	10.6	5.07	1.3985e+10	1.08436e+10	1.63572e+10	1.30595e+10	1.30571e+10	1.59787e+10	1.6503e+10	1.96535e+10	1.55457e+10	5.6704e+09	1.99525e+10	1.55533e+10	2.58487e+10	2.02167e+10	2.59434e+10	2.29967e+10	2.62371e+10	1.59787e+10	2.0483e+10	2.65635e+10	1.62885e+10	1.81581e+10	2.55799e+10	2.46952e+10	420.697	95.34	60.2041	5	28	75.55	60.2041	5	22	93.63	74.4898	7	27	95.49	72.449	6
fig|57494.15.peg.58	fig|57494.15.peg.58	81.4882	35	382	35	1	551	60	5.11	4.84148e+08	4.47281e+08	5.29144e+08	6.1036e+08	4.14709e+08	1.22133e+09	7.29097e+08	5.17609e+08	1.25065e+09	3.92459e+08	6.6957e+08	5.01845e+08	8.9486e+08	8.33908e+08	8.39251e+08	1.07479e+09	8.33322e+08	1.22133e+09	9.04936e+08	6.99595e+08	1.31041e+09	1.25676e+09	8.58417e+08	7.96817e+08	29.539	93.5	56.2613	20	29	86.4	53.7205	21	27	110.47	65.1543	24	36	119.34	70.2359	27
fig|57494.15.peg.2149	fig|57494.15.peg.2149	64.5161	28	349	28	1	496	53.9	5.11	1.56364e+09	1.70997e+09	2.1778e+09	1.83372e+09	1.37486e+09	3.42506e+09	2.28214e+09	1.97076e+09	3.16501e+09	7.68988e+08	2.08624e+09	2.07475e+09	2.89011e+09	3.18806e+09	3.45412e+09	3.22903e+09	2.76267e+09	3.42506e+09	2.83253e+09	2.66365e+09	3.31625e+09	2.4625e+09	2.67464e+09	3.29423e+09	28.286	93.33	51.0081	17	29	101.28	53.629	20	29	108.42	55.4435	22	33	102.94	53.629	19
fig|57494.15.peg.596	fig|57494.15.peg.596	76.5472	23	340	23	1	307	33.2	5.01	3.91827e+09	2.238e+09	3.15717e+09	2.35316e+09	3.96064e+09	3.24578e+09	3819280166	5105157975	2.96073e+09	2.86363e+09	3.00281e+09	4.07126e+09	7.24221e+09	4.17252e+09	5.00744e+09	4.14372e+09	7.95855e+09	3.24578e+09	4.74039e+09	6.90008e+09	3.10221e+09	9.17008e+09	3.84973e+09	6.46425e+09	124.893	93.04	68.4039	14	24	79.01	69.7068	14	20	96.94	73.2899	15	25	98.2	69.7068	14
fig|57494.15.peg.965	fig|57494.15.peg.965	87.822	31	369	31	1	427	47.7	5.19	1.44354e+09	1.43921e+09	1.55136e+09	1.59097e+09	1.50276e+09	3.34242e+09	2.27497e+09	1.94784e+09	3.23046e+09	1.3868e+09	2.15707e+09	1.98485e+09	2.66812e+09	2.68325e+09	2.46055e+09	2.80156e+09	3.01967e+09	3.34242e+09	2.82363e+09	2.63268e+09	3.38483e+09	4.44089e+09	2.76545e+09	3.15149e+09	73.989	92.58	52.459	14	27	101.94	74.2389	17	29	106.51	63.2319	15	29	107.03	60.4215	16
fig|57494.15.peg.2527	fig|57494.15.peg.2527	78.2051	18	326	18	1	234	24.7	8.98	5.7796e+09	3.61306e+09	5615714514	4607878691	6.14355e+09	6.14591e+09	7.46577e+09	7.61595e+09	6.06325e+09	2.10196e+09	8.63195e+09	7.42777e+09	1.06825e+10	6.73617e+09	8.90683e+09	8.11409e+09	1.23449e+10	6.14591e+09	9.26631e+09	1.02936e+10	6.35298e+09	6.73103e+09	1.10665e+10	1.17936e+10	37.747	91.3	64.1026	11	29	72.87	61.5385	11	24	80.61	62.8205	11	26	75.75	62.8205	11
fig|57494.15.peg.309	fig|57494.15.peg.309	76.7089	31	375	31	1	395	42.1	5.34	1.96679e+09	2.49324e+09	2.19001e+09	2.39997e+09	1.76729e+09	5.10947e+09	4007226714	2.98896e+09	4.85071e+09	1.07933e+09	2.42506e+09	1.77499e+09	3.63526e+09	4.64838e+09	3.47348e+09	4.22615e+09	3.55122e+09	5.10947e+09	4.97366e+09	4.03984e+09	5.0825e+09	3.45629e+09	3.10902e+09	2.81829e+09	207.057	91.02	64.3038	15	26	113.99	72.4051	18	33	100.61	72.4051	18	29	122.49	72.6582	19
fig|57494.15.peg.484	fig|57494.15.peg.484	74	27	341	27	1	350	38.2	6.24	1.22754e+09	1.79199e+09	1.76595e+09	1.6355e+09	5.36155e+08	4.06302e+09	2.55247e+09	1.49049e+09	3.34873e+09	4.10526e+08	2.12509e+09	1.54271e+09	2.26888e+09	3.34098e+09	2.80089e+09	2.87999e+09	1.07736e+09	4.06302e+09	3.16805e+09	2.01453e+09	3.50875e+09	1.31461e+09	2.72445e+09	2.44948e+09	88.125	91	63.1429	19	27	101.63	63.1429	16	32	107.91	67.7143	18	33	110.12	63.1429	16
fig|57494.15.peg.279	fig|57494.15.peg.279	68.9655	46	409	46	1	899	96.4	5.08	5.08263e+08	3.7697e+08	5.36149e+08	3.78482e+08	4.34184e+08	7.93899e+08	843710011	8.24004e+08	7.43324e+08	2.2157e+08	7.48877e+08	5.17516e+08	9.39432e+08	7.02821e+08	8.50362e+08	6.66476e+08	8.72454e+08	7.93899e+08	1.04719e+09	1.11372e+09	7.78844e+08	7.09524e+08	9.6009e+08	8.21698e+08	10.338	89.76	40.1557	23	30	105.13	38.7097	23	35	93.71	45.0501	25	31	84.16	37.0412	23
fig|57494.15.peg.969	fig|57494.15.peg.969	64.8148	37	458	37	1	648	70.2	5.08	9.16242e+08	1.18644e+09	1.35093e+09	1.03959e+09	9.06836e+08	1.99872e+09	2.37148e+09	2.16481e+09	2.15098e+09	4.67461e+08	3.1385e+09	1.18584e+09	1.69351e+09	2.21199e+09	2.14265e+09	1.83063e+09	1.82221e+09	1.99872e+09	2.94341e+09	2.92593e+09	2.25377e+09	1.49693e+09	4.02369e+09	1.88285e+09	28.663	89.73	48.1481	22	30	121.61	54.0123	26	39	119.27	54.4753	28	40	103.83	48.6111	23
fig|57494.15.peg.2173	fig|57494.15.peg.2173	50.3171	21	355	21	1	473	50.4	5.05	2.88734e+09	2.31733e+09	3.40768e+09	2.43915e+09	2.8131e+09	6.87225e+09	3.58454e+09	3.59194e+09	7.31802e+09	1.20955e+09	3.38311e+09	3.66981e+09	5.33672e+09	4.32042e+09	5.40476e+09	4.29514e+09	5.65268e+09	6.87225e+09	4.44903e+09	4.85483e+09	7.66771e+09	3.87331e+09	4.33729e+09	5.82683e+09	30.623	89.43	47.3573	16	29	70.52	47.3573	15	22	86.69	47.1459	15	28	83.27	45.666	15
fig|57494.15.peg.1645	fig|57494.15.peg.1645	54.0965	45	406	45	1	891	98.8	5.35	6.2181e+08	7.17585e+08	8.49229e+08	8.13226e+08	5.87439e+08	1.42131e+09	1.13986e+09	7.70116e+08	1.35104e+09	2.35185e+08	8.99718e+08	5.67523e+08	1.1493e+09	1.33786e+09	1.34692e+09	1.43202e+09	1.18041e+09	1.42131e+09	1.41477e+09	1.04088e+09	1.4156e+09	7.53124e+08	1.15348e+09	9.01098e+08	13.785	88.84	34.9046	25	30	103.15	37.486	27	34	103.38	37.486	25	33	123.25	39.6184	28
fig|57494.15.peg.1758	fig|57494.15.peg.1758	61.3234	44	387	44	1	1073	120.1	5.49	5.30967e+08	6.24215e+08	4.79408e+08	5.42696e+08	4.85345e+08	1.10758e+09	9.18024e+08	7.77521e+08	9.31982e+08	3.69697e+08	8.36474e+08	6.73434e+08	9.81397e+08	1.16378e+09	7.60368e+08	9.55643e+08	9.75258e+08	1.10758e+09	1.13943e+09	1.05089e+09	9.76517e+08	1.18386e+09	1.07239e+09	1.06926e+09	8.624	88.56	36.6263	22	27	105.11	38.9562	27	33	112.03	42.1249	28	34	109.15	41.9385	26
fig|57494.15.peg.2455	fig|57494.15.peg.2455	48.2353	29	272	29	1	680	70.5	5.08	1.31118e+09	1.14757e+09	1.6193e+09	1.05255e+09	6.25287e+08	1.99025e+09	1.53901e+09	7.81707e+08	1.77806e+09	5.24433e+08	7.5853e+08	1.44374e+09	2.42348e+09	2.13953e+09	2.5683e+09	1.85346e+09	1.25646e+09	1.99025e+09	1.91018e+09	1.05655e+09	1.86303e+09	1.67937e+09	9.72466e+08	2.29233e+09	38.811	87.59	45.1471	18	26	75.76	36.9118	13	21	101.06	41.1765	16	28	72.23	42.5	16
fig|57494.15.peg.620	fig|57494.15.peg.620	74.1996	24	331	24	1	531	55.5	4.93	7.82444e+08	8.19686e+08	8.63977e+08	8.19924e+08	8.11109e+08	1.36893e+09	8.62231e+08	8.7363e+08	1.39089e+09	5.82025e+08	1.33449e+09	8.59558e+08	1.44621e+09	1.52822e+09	1.37032e+09	1.44382e+09	1.62985e+09	1.36893e+09	1.07018e+09	1.18079e+09	1.45736e+09	1.86379e+09	1.71087e+09	1.36478e+09	13.678	87.23	58.3804	17	26	84.48	56.4972	18	28	90.95	60.6403	17	28	92.43	54.6139	17
fig|57494.15.peg.2510	fig|57494.15.peg.2510	65.1341	17	362	17	1	261	28.4	11.21	2.84309e+09	2.47101e+09	2.17096e+09	2.13418e+09	2.41734e+09	6.21966e+09	4.66971e+09	3.93495e+09	7.8146e+09	6.71445e+08	6.19446e+09	2.2931e+09	5.25493e+09	4.60694e+09	3.44326e+09	3.7581e+09	4.85744e+09	6.21966e+09	5.79592e+09	5.31844e+09	8.18803e+09	2.15014e+09	7.94155e+09	3.64092e+09	192.07	86.53	49.8084	9	27	100.55	53.2567	11	30	86.57	55.1724	12	25	84.47	58.2375	13
fig|57494.15.peg.29	fig|57494.15.peg.29	83.4783	23	349	23	1	345	37.7	5.29	1.90099e+09	1.67199e+09	1.8015e+09	1.77617e+09	1.32493e+09	3523671838	2557258102	1.83778e+09	3.51491e+09	6.60945e+08	1.64988e+09	1.88114e+09	3.51364e+09	3.11724e+09	2.85728e+09	3.12769e+09	2.66234e+09	3523671838	3.174e+09	2.48392e+09	3.68287e+09	2.11652e+09	2.11521e+09	2.98683e+09	99	85.85	71.8841	13	24	118.1	72.1739	17	34	95.07	74.2029	19	27	111.94	70.1449	17
fig|57494.15.peg.246	fig|57494.15.peg.246	90.0322	23	320	23	1	311	33.1	4.97	1.79644e+09	2.12383e+09	2.19098e+09	2.24207e+09	1.37352e+09	2.58687e+09	2550063100	2381215033	2.55577e+09	8.08755e+08	2572265619	1.9923e+09	3.3204e+09	3.95965e+09	3.47502e+09	3.9481e+09	2.75997e+09	2.58687e+09	3.16507e+09	3.21842e+09	2.6779e+09	2.58984e+09	3.29775e+09	3.16332e+09	114.478	85.55	72.6688	13	24	91.51	73.3119	14	27	86.18	73.3119	14	24	92.51	77.1704	15
fig|57494.15.peg.192	fig|57494.15.peg.192	86.166	19	326	19	1	253	27.6	5.11	1.61924e+09	1.83686e+09	2.48873e+09	1.57501e+09	1.32797e+09	4.15918e+09	2.75253e+09	2892675401	3.62064e+09	9.52809e+08	3.27459e+09	1.45499e+09	2.99287e+09	3.42463e+09	3.94726e+09	2.77346e+09	2.66844e+09	4.15918e+09	3.41637e+09	3.90971e+09	3.79366e+09	3.05114e+09	4.19816e+09	2.3102e+09	114.478	85.28	73.5178	14	28	81.55	64.4269	13	26	80.54	55.7312	12	25	80.9	60.0791	12
fig|57494.15.peg.2168	fig|57494.15.peg.2168	91.8079	28	347	28	1	354	37.5	5.14	1.19068e+09	1.30789e+09	1.29247e+09	9.59927e+08	986004171	2.29505e+09	1.95739e+09	1.55786e+09	2.18678e+09	7.31358e+08	2.19832e+09	1.28584e+09	2.20076e+09	2.43843e+09	2.04993e+09	1.69035e+09	1.98129e+09	2.29505e+09	2.42946e+09	2.10558e+09	2.29128e+09	2.342e+09	2.81834e+09	2.04163e+09	60.897	84.87	66.1017	16	27	76.33	66.1017	15	24	91.33	82.2034	19	29	78.69	77.1186	17
fig|57494.15.peg.2675	fig|57494.15.peg.2675	61.4695	24	301	24	1	558	62	5.08	6.80519e+08	7.04214e+08	6.01797e+08	5.23277e+08	9.19911e+08	1.05028e+09	9.8822e+08	2.27527e+09	1.12813e+09	2.41496e+08	8.64777e+08	276839510	1.25782e+09	1.31293e+09	9.54483e+08	9.21447e+08	1.84848e+09	1.05028e+09	1.22655e+09	3.07523e+09	1.18204e+09	7.73331e+08	1.10868e+09	4.39559e+08	9	84.18	46.7742	15	24	92.77	46.595	16	26	71.22	39.7849	13	21	90.69	41.9355	14
fig|57494.15.peg.677	fig|57494.15.peg.677	62.4796	34	366	34	1	613	66.3	5.55	1.18405e+09	1.26327e+09	1.27903e+09	1.3949e+09	1.05623e+09	2.41499e+09	1.65718e+09	1.8804e+09	2087888957	3.09446e+08	1.2836e+09	1.05015e+09	2.1885e+09	2.35523e+09	2.02861e+09	2.45629e+09	2.1224e+09	2.41499e+09	2.05684e+09	2.54153e+09	2.18766e+09	9.90926e+08	1.64563e+09	1.66741e+09	12.154	84.13	50.571	22	29	88.91	52.2023	24	28	93.5	53.6705	27	32	103.66	50.8972	24
fig|57494.15.peg.2114	fig|57494.15.peg.2114	82.5688	36	338	36	1	545	60.4	5.12	5.655e+08	5.84331e+08	5.81118e+08	5.04314e+08	4.91495e+08	8.48766e+08	8.20256e+08	6.82415e+08	7.97925e+08	3.39504e+08	9.40422e+08	6.98802e+08	1.04522e+09	1.08942e+09	9.21684e+08	8.88054e+08	9.87617e+08	8.48766e+08	1.01808e+09	9.22346e+08	8.36055e+08	1.08718e+09	1.20566e+09	1.10954e+09	25.102	83.9	60.9174	19	26	92.97	55.0459	19	29	90.53	68.6239	22	28	85.75	60.9174	22
fig|57494.15.peg.2413	fig|57494.15.peg.2413	71.875	12	277	12	1	256	27.1	4.98	1.55921e+09	1.21593e+09	1.60364e+09	1365161169	1.50166e+09	2329035079	1.70427e+09	1.73653e+09	2.40781e+09	7.4678e+08	1.94275e+09	1582468044	2.88191e+09	2.26697e+09	2.54347e+09	2.40393e+09	3.01745e+09	2329035079	2.11529e+09	2.34708e+09	2.52287e+09	2.39138e+09	2.49068e+09	2.5126e+09	23.245	82.72	62.1094	8	20	49.34	62.1094	8	12	87.41	66.0156	10	23	74.02	66.0156	10
fig|57494.15.peg.621	fig|57494.15.peg.621	54.5455	19	368	19	1	341	36.8	4.96	3.34865e+09	4.34788e+09	4.33515e+09	3.9443e+09	2.60366e+09	6.69265e+09	5.51177e+09	4.51531e+09	6.35456e+09	1.20108e+09	5.3205e+09	4.24647e+09	6.18937e+09	8.10616e+09	6.87578e+09	6.94558e+09	5.23183e+09	6.69265e+09	6.84106e+09	6.10284e+09	6.65822e+09	3.84616e+09	6.8211e+09	6.74244e+09	41.813	81.63	40.4692	12	28	95.05	43.4018	14	33	78.86	37.2434	11	27	79.87	47.5073	14
fig|57494.15.peg.630	fig|57494.15.peg.630	46.2136	47	343	47	1	1545	167.8	5.43	3.02193e+08	2.82522e+08	3.37119e+08	3.60495e+08	2.19219e+08	7.06369e+08	4.47054e+08	3.36245e+08	7.19174e+08	1.47176e+08	5.54129e+08	2.71178e+08	5.58549e+08	5.26733e+08	5.34689e+08	6.34801e+08	4.40502e+08	7.06369e+08	5.54871e+08	4.54465e+08	7.53541e+08	4.71297e+08	7.10416e+08	4.30569e+08	5.31	80.91	22.8479	19	26	78.55	26.0194	21	25	80.07	25.6958	22	26	83.13	22.3948	20
fig|57494.15.peg.852	fig|57494.15.peg.852	74.8031	28	282	28	1	508	54.6	6.37	6.41533e+08	1.01958e+09	9.52216e+08	8.46454e+08	4.56945e+08	1.34086e+09	1.33408e+09	8.56229e+08	1.35197e+09	1.76946e+08	8.14644e+08	7.25647e+08	1.18576e+09	1.9009e+09	1.51027e+09	1.49053e+09	9.18191e+08	1.34086e+09	1.65583e+09	1.15727e+09	1.41658e+09	5.66628e+08	1.04441e+09	1.15216e+09	16.113	80.85	66.7323	19	26	69.62	67.126	20	23	70.64	50.1969	16	23	61.65	48.4252	17
fig|57494.15.peg.162	fig|57494.15.peg.162	68.1648	34	312	34	1	534	56.8	9.35	7.00732e+08	7.41627e+08	9.62975e+08	7.85801e+08	4.9212e+08	1.32928e+09	1.37801e+09	1.11001e+09	1.7273e+09	4.81131e+08	1.34893e+09	1.01546e+09	1.29518e+09	1.38269e+09	1.52733e+09	1.38373e+09	9.88872e+08	1.32928e+09	1.71034e+09	1.50028e+09	1.80984e+09	1.54071e+09	1.72938e+09	1.61233e+09	16.783	80.7	56.9288	20	26	82.68	61.0487	20	26	84.84	57.1161	18	25	82.43	63.1086	21
fig|57494.15.peg.2246	fig|57494.15.peg.2246	67.0232	26	327	26	1	561	59.2	5.73	1.03257e+09	1.14613e+09	1.25739e+09	1.11456e+09	8.81537e+08	2.99223e+09	1.60754e+09	1.38233e+09	2.94923e+09	3.50213e+08	1.612e+09	1.40324e+09	1.90851e+09	2.13684e+09	1.99429e+09	1.96265e+09	1.77137e+09	2.99223e+09	1.99524e+09	1.86834e+09	3.09017e+09	1.12147e+09	2.06665e+09	2.22803e+09	27.943	80.41	56.6845	18	26	75.56	55.7932	17	23	70.71	48.8414	16	22	67.4	48.6631	15
fig|57494.15.peg.2499	fig|57494.15.peg.2499	82.5843	21	382	21	1	178	19.2	9.79	3.37247e+09	3.13255e+09	4.00317e+09	4.77255e+09	2.85995e+09	6.01162e+09	7.66166e+09	5.91158e+09	6.87685e+09	1.60046e+09	7.69678e+09	3.94417e+09	6.2334e+09	5.84031e+09	6.34924e+09	8.40407e+09	5.74683e+09	6.01162e+09	9.50945e+09	7.99003e+09	7.20546e+09	5.1251e+09	9.86758e+09	6.26246e+09	1518.91	80.37	64.6067	12	26	86.29	69.1011	15	29	93.41	69.1011	16	30	101.24	69.1011	15
fig|57494.15.peg.2423	fig|57494.15.peg.2423	79.8214	31	328	31	1	560	61	4.82	6.79027e+08	8.18198e+08	9.63899e+08	1.02225e+09	7.89721e+08	2.73601e+09	1.39317e+09	8.25674e+08	2.59697e+09	4.69292e+08	8.3804e+08	7.64811e+08	1.25506e+09	1.52544e+09	1.5288e+09	1.8001e+09	1.58688e+09	2.73601e+09	1.72917e+09	1.11597e+09	2.72107e+09	1.50279e+09	1.0744e+09	1.21435e+09	60.054	79.54	47.8571	14	21	88.7	65.5357	21	25	92.12	53.75	18	25	123.21	68.2143	22
fig|57494.15.peg.1257	fig|57494.15.peg.1257	73.4043	8	308	8	1	94	9.9	9.7	2.5089e+10	1.67605e+10	2.36782e+10	2.0329e+10	2.22332e+10	4.74346e+10	2.8977e+10	28931934595	3.93137e+10	1.29596e+10	2.29908e+10	2.67982e+10	4.63724e+10	3.12482e+10	3.7555e+10	3.57976e+10	4.46758e+10	4.74346e+10	3.59655e+10	3.91041e+10	4.11923e+10	4.15e+10	2.94752e+10	4.25495e+10	999	78.67	73.4043	6	21	69.71	73.4043	7	20	92.89	73.4043	7	25	79.87	73.4043	7
fig|57494.15.peg.2441	fig|57494.15.peg.2441	61.4625	22	288	22	1	506	55.1	4.98	8.51074e+08	9.83404e+08	9.84463e+08	8.55749e+08	7.62716e+08	1.79368e+09	1.09594e+09	1.14713e+09	1.41841e+09	5.16358e+08	1.43754e+09	1261938233	1.57306e+09	1.83345e+09	1.56141e+09	1.5069e+09	1.53261e+09	1.79368e+09	1.36026e+09	1.55044e+09	1.48619e+09	1.65351e+09	1.84299e+09	2.00367e+09	9.771	78.21	41.8972	13	24	80.78	51.9763	17	27	65.93	41.502	14	21	66.59	43.6759	15
fig|57494.15.peg.2574	fig|57494.15.peg.2574	72.6514	29	337	29	1	479	52.5	5	9.59176e+08	1.20914e+09	1.29596e+09	1571039718	8.72436e+08	2.74768e+09	2.14442e+09	1.78914e+09	2.71404e+09	6.17981e+08	2.28869e+09	1.06282e+09	1.77286e+09	2.25432e+09	2.05546e+09	2.76647e+09	1.75308e+09	2.74768e+09	2.6616e+09	2.41819e+09	2.84373e+09	1.97894e+09	2.93419e+09	1.68753e+09	24.929	78.18	63.6743	18	25	81.77	58.4551	18	26	79.88	56.5762	20	26	82.22	48.2255	17
fig|57494.15.peg.2562	fig|57494.15.peg.2562	55.1247	34	291	34	1	722	76.9	5.8	8.40423e+08	9.99575e+08	1.15309e+09	7.90006e+08	5.9456e+08	1.63968e+09	1.26027e+09	1.007e+09	1.51149e+09	3.33068e+08	1.35893e+09	1.00609e+09	1.55337e+09	1.8636e+09	1.82887e+09	1.39113e+09	1.19472e+09	1.63968e+09	1.56422e+09	1.36106e+09	1.58372e+09	1.06657e+09	1.74221e+09	1.59744e+09	11.452	77.87	38.2271	18	26	65.69	32.5485	15	21	70.53	29.7784	16	23	67.47	31.5789	15
fig|57494.15.peg.75	fig|57494.15.peg.75	79.798	24	324	24	1	297	33.1	5.52	1.77869e+09	2.10671e+09	2.43441e+09	2.28551e+09	1.34859e+09	4.45589e+09	2.58354e+09	1.99208e+09	3.95219e+09	7.54569e+08	2.50503e+09	2.20015e+09	3.28758e+09	3.92775e+09	3.86111e+09	4.02459e+09	2.70986e+09	4.45589e+09	3.20662e+09	2.69247e+09	4.14105e+09	2.41633e+09	3.21155e+09	3.49334e+09	36.927	77.7	69.0236	16	24	88.36	72.3906	15	28	94.8	76.431	19	30	75.59	60.2694	13
fig|57494.15.peg.1640	fig|57494.15.peg.1640	93.2203	16	357	16	1	177	19.2	5.1	2.81368e+09	4.22849e+09	4.94464e+09	2849227930	4.31395e+09	1.02659e+10	3220907558	5.05858e+09	9.19902e+09	2.72719e+09	5.74773e+09	4.25813e+09	5.20059e+09	7.88358e+09	7.84247e+09	5.01725e+09	8.6685e+09	1.02659e+10	3.99771e+09	6.83712e+09	9.6386e+09	8.73316e+09	7.36882e+09	6.76095e+09	1994.26	76.52	74.0113	9	22	109.63	89.8305	12	33	108.75	93.2203	13	34	76.27	89.8305	11
fig|57494.15.peg.607	fig|57494.15.peg.607	68.4091	27	289	27	1	440	47.5	6.11	8.01766e+08	1.44426e+09	1.16846e+09	1398234783	5.58916e+08	2.94774e+09	2.41441e+09	1.81978e+09	3.05193e+09	3.66962e+08	2.04434e+09	1.41518e+09	1.48192e+09	2.69267e+09	1.85324e+09	2.46217e+09	1.12309e+09	2.94774e+09	2.9967e+09	2.45959e+09	3.19777e+09	1.17511e+09	2.62093e+09	2.24699e+09	59.619	76.16	44.7727	15	23	65.15	45.6818	14	20	72.56	55.6818	19	24	81.78	47.2727	15
fig|57494.15.peg.108	fig|57494.15.peg.108	50.431	24	331	24	1	464	50.7	4.27	3.19664e+09	2.52834e+09	4.0673e+09	2.16531e+09	2.66279e+09	4.59745e+09	3.57356e+09	4.26772e+09	4004505745	1.45855e+09	4.26493e+09	3.47505e+09	5.90841e+09	4.71383e+09	6.45096e+09	3.81293e+09	5.35065e+09	4.59745e+09	4.43541e+09	5.76821e+09	4.19586e+09	4.67064e+09	5.46782e+09	5.5176e+09	67.129	76.01	38.3621	14	23	71.42	27.3707	13	23	91.67	40.9483	17	29	71.81	29.7414	15
fig|57494.15.peg.190	fig|57494.15.peg.190	75.4639	31	379	31	1	485	54.2	4.94	1.24462e+09	1.28317e+09	1.44171e+09	1.61415e+09	1.31261e+09	2.04985e+09	2.01552e+09	1.80791e+09	1.8149e+09	6.63507e+08	2.10932e+09	1.40574e+09	2.30045e+09	2.39233e+09	2.28664e+09	2.84239e+09	2.63758e+09	2.04985e+09	2.50161e+09	2.44355e+09	1.90162e+09	2.12472e+09	2.70423e+09	2.232e+09	65.287	75.62	50.1031	16	23	79	44.3299	15	25	99.34	48.2474	20	32	99.8	51.7526	18
fig|57494.15.peg.882	fig|57494.15.peg.882	72.9819	30	252	30	1	607	65.4	5.25	5.23675e+08	5.21797e+08	5.40003e+08	5.41719e+08	4.93702e+08	1.23833e+09	9.63505e+08	7.90246e+08	1.15878e+09	2.95559e+08	8.57789e+08	6.09676e+08	9.67918e+08	9.72835e+08	8.56475e+08	9.53922e+08	9.92051e+08	1.23833e+09	1.19588e+09	1.06809e+09	1.21416e+09	9.46457e+08	1.09972e+09	9.68028e+08	17.395	75.49	48.9292	17	23	55.77	33.4432	13	17	61.92	35.5848	15	20	55.01	36.2438	15
fig|57494.15.peg.179	fig|57494.15.peg.179	70.2857	21	271	21	1	350	37.3	5.15	1.2501e+09	1.12097e+09	1.31678e+09	1.3039e+09	1.04256e+09	2.6013e+09	1.51155e+09	1.85406e+09	2.15423e+09	7.26396e+08	1.63973e+09	1.65126e+09	2.31059e+09	2.08993e+09	2.08849e+09	2.29605e+09	2.09493e+09	2.6013e+09	1.8761e+09	2.50593e+09	2.25717e+09	2.32611e+09	2.10221e+09	2.62184e+09	67.129	75.32	58.5714	13	20	65.43	57.7143	12	18	71.48	57.7143	14	20	83.96	63.4286	13
fig|57494.15.peg.130	fig|57494.15.peg.130	49.6894	36	257	36	1	1127	125.2	4.93	4.7875e+08	3.52017e+08	4.27901e+08	4.95712e+08	4.31943e+08	5.39806e+08	5.85327e+08	5.01779e+08	425216155	1.69355e+08	7.07216e+08	3.00236e+08	8.84883e+08	6.56299e+08	6.78674e+08	8.72908e+08	8.67951e+08	5.39806e+08	7.26492e+08	6.78199e+08	4.45535e+08	5.42318e+08	9.0668e+08	4.76708e+08	4.843	74.9	33.8066	20	25	55.29	25.5546	16	18	63.3	26.2644	16	20	74.03	32.9193	19
fig|57494.15.peg.516	fig|57494.15.peg.516	62.1444	38	270	38	1	914	99.7	4.92	4.52887e+08	4.96093e+08	5.4402e+08	4.99774e+08	3.52617e+08	1.23073e+09	7.54175e+08	6.01143e+08	1.03978e+09	2.69335e+08	5.1816e+08	487064872	8.37079e+08	9.24913e+08	8.62845e+08	8.8006e+08	7.08554e+08	1.23073e+09	9.36063e+08	8.12498e+08	1.08946e+09	8.6248e+08	6.64302e+08	7.73349e+08	6.11	74.78	38.0744	23	26	74.78	36.7615	24	25	66.97	32.0569	22	23	59.96	28.884	19
fig|57494.15.peg.619	fig|57494.15.peg.619	69.403	32	295	32	1	536	60.4	5.12	5.26458e+08	462923135	5.18073e+08	5.95054e+08	3.70919e+08	1.10605e+09	8.64035e+08	7.02145e+08	1.31839e+09	2.52233e+08	720992634	5.67963e+08	9.73063e+08	8.63071e+08	8.21692e+08	1.04784e+09	7.45329e+08	1.10605e+09	1.07242e+09	9.49012e+08	1.38139e+09	8.07716e+08	9.24342e+08	9.01798e+08	22.714	73.19	45.8955	18	24	70.73	49.8134	19	24	61.72	47.2015	18	20	87.15	58.7687	22
fig|57494.15.peg.1328	fig|57494.15.peg.1328	67.8862	28	302	27	1	492	52.5	4.88	7.30243e+08	8.09631e+08	7.76731e+08	8.24977e+08	8.67891e+08	1.48601e+09	1.21855e+09	1.04979e+09	1.62449e+09	3.8868e+08	8.55328e+08	7.78761e+08	1.34972e+09	1.50947e+09	1.23194e+09	1.45271e+09	1.74395e+09	1.48601e+09	1.51244e+09	1.41888e+09	1.70212e+09	1.24465e+09	1.09657e+09	1.2365e+09	19.434	73.03	61.9919	19	24	70.56	56.5041	18	24	77.55	65.0407	20	24	74.27	57.9268	17
fig|57494.15.peg.1470	fig|57494.15.peg.1470	70.7269	26	258	26	1	509	56.3	4.96	7.96162e+08	6.55989e+08	7.11809e+08	8.09241e+08	7.86341e+08	1.06422e+09	1.27213e+09	1.03445e+09	1.2077e+09	4.34766e+08	1.22232e+09	791953962	1.47156e+09	1.22302e+09	1.12897e+09	1.42501e+09	1.58008e+09	1.06422e+09	1.57893e+09	1.39815e+09	1.26541e+09	1.39223e+09	1.56707e+09	1.25744e+09	16.113	72.77	53.4381	18	23	63.93	52.4558	17	19	72.31	51.277	16	21	65.35	51.277	16
fig|57494.15.peg.2201	fig|57494.15.peg.2201	61.8799	17	239	17	1	383	41.4	4.5	1.06298e+09	8.0945e+08	1.25261e+09	8.45771e+08	1.20849e+09	2012003964	8.5385e+08	1.10105e+09	1.74092e+09	9.91053e+08	1.12473e+09	1.5784e+09	1.96473e+09	1.50913e+09	1.98671e+09	1.48933e+09	2.42834e+09	2012003964	1.05978e+09	1.48816e+09	1.82412e+09	3.17361e+09	1.44195e+09	2.50614e+09	55.234	71.98	51.1749	13	20	46.34	47.5196	12	15	74.06	51.1749	13	21	51.15	51.1749	12
fig|57494.15.peg.1043	fig|57494.15.peg.1043	81.5217	27	249	27	1	276	30.5	4.93	1.74404e+09	1.35177e+09	1.76785e+09	1.44919e+09	2.18632e+09	1.94718e+09	1.62775e+09	2.26245e+09	1.71956e+09	1.92221e+09	1.5877e+09	2.26928e+09	3.22354e+09	2.52022e+09	2.80391e+09	2.55191e+09	4.39322e+09	1.94718e+09	2.02032e+09	3.05791e+09	1.80173e+09	6.15541e+09	2.0355e+09	3.6031e+09	50.795	71.96	65.2174	13	22	54.62	48.1884	10	17	60.22	65.2174	11	18	69.84	53.9855	13
fig|57494.15.peg.2051	fig|57494.15.peg.2051	55.1254	57	364	57	1	1395	151.3	5.52	2.84864e+08	4.45551e+08	4.32118e+08	4.71614e+08	2.458e+08	8.3007e+08	5.37697e+08	3.64963e+08	8.9331e+08	9.31766e+07	4.99439e+08	3.94589e+08	5.26519e+08	8.30683e+08	6.85363e+08	8.30473e+08	4.93914e+08	8.3007e+08	6.67375e+08	4.9328e+08	9.35997e+08	2.98376e+08	6.40302e+08	6.26518e+08	8.131	71.51	25.448	20	23	108.06	36.0573	33	38	95.71	31.8996	27	32	101.53	33.7634	31
fig|57494.15.peg.1517	fig|57494.15.peg.1517	70.9424	18	322	18	1	382	41.6	5.5	2.90075e+09	3.25407e+09	3.47161e+09	3.56585e+09	2.64221e+09	6.67551e+09	5.19053e+09	4.34209e+09	6.20095e+09	1.29581e+09	5.40294e+09	3509936998	5.3615e+09	6.06687e+09	5.50616e+09	6.27916e+09	5.30929e+09	6.67551e+09	6.44235e+09	5.86872e+09	6.49727e+09	4.14952e+09	6.92679e+09	5.57299e+09	34.938	71.51	56.5445	13	23	99.1	62.3037	16	30	84.75	57.8534	14	26	78.52	68.8482	16
fig|57494.15.peg.2037	fig|57494.15.peg.2037	80.9816	26	291	26	1	326	35.3	5.73	1.4761e+09	1.57451e+09	1.07378e+09	1.93717e+09	6.66256e+08	2.71252e+09	2.33657e+09	2.30935e+09	2.31264e+09	3.90246e+08	2.92612e+09	1.33097e+09	2.72831e+09	2.93552e+09	1.70307e+09	3.4112e+09	1.33878e+09	2.71252e+09	2.90009e+09	3.12129e+09	2.42315e+09	1.24967e+09	3.7514e+09	2.11328e+09	140.254	70.62	73.3129	18	22	85.04	60.7362	16	25	76.86	65.9509	17	24	84.61	69.9387	17
fig|57494.15.peg.615	fig|57494.15.peg.615	65.362	32	288	32	1	511	56.8	5.14	5.4531e+08	7.00475e+08	7.18362e+08	7.87872e+08	5.48725e+08	1.18746e+09	8.23156e+08	7.48714e+08	1.04292e+09	3.35893e+08	8.85193e+08	7.43083e+08	1.00791e+09	1.30596e+09	1.13936e+09	1.38738e+09	1.10261e+09	1.18746e+09	1.02168e+09	1.01195e+09	1.09276e+09	1.07561e+09	1.13485e+09	1.17985e+09	15.065	70.53	40.9002	17	24	72.94	42.6614	18	25	73.78	44.6184	18	23	68.06	42.2701	18
fig|57494.15.peg.2564	fig|57494.15.peg.2564	64.2674	14	227	14	1	389	41.4	5.02	1.35636e+09	1.39123e+09	1330986009	1.64735e+09	1.36805e+09	3.42294e+09	1.83098e+09	1.65446e+09	3.30459e+09	5.97296e+08	1.65532e+09	1.32098e+09	2.50698e+09	2.5938e+09	2.11102e+09	2.90084e+09	2.74897e+09	3.42294e+09	2.27256e+09	2.23615e+09	3.4625e+09	1.9127e+09	2.12219e+09	2.09742e+09	15.238	70.17	61.1825	11	18	61.68	56.0411	10	18	63.44	51.671	10	17	87.63	61.1825	11
fig|57494.15.peg.142	fig|57494.15.peg.142	87.3362	40	341	40	1	458	50.4	7.15	7.37767e+08	1.11319e+09	1.32158e+09	1.13187e+09	6.20606e+08	2.04901e+09	1.521e+09	1.22673e+09	1832682686	2.81469e+08	1442074615	8.76562e+08	1.36363e+09	2.07542e+09	2.0961e+09	1.99312e+09	1.24705e+09	2.04901e+09	1.88783e+09	1.65803e+09	1.92026e+09	9.01336e+08	1.8488e+09	1.39178e+09	37.747	70.16	58.2969	19	24	81.06	70.3057	24	28	77.67	62.0087	22	28	81.7	67.0306	24
fig|57494.15.peg.756	fig|57494.15.peg.756	65.0284	26	257	26	1	529	57.8	5.91	8.62133e+08	1038528166	8.53329e+08	8.00737e+08	7.37344e+08	1.30535e+09	9.39326e+08	6.56207e+08	1.28066e+09	4.19531e+08	9.06225e+08	1.3862e+09	1.5935e+09	1.93623e+09	1.35343e+09	1.41003e+09	1.48163e+09	1.30535e+09	1.16587e+09	8.86922e+08	1.34185e+09	1.34345e+09	1.16182e+09	2.20097e+09	15.548	69.68	43.6673	15	22	73.54	44.9905	16	23	64.72	43.2892	15	20	59.23	40.2647	14
fig|57494.15.peg.1891	fig|57494.15.peg.1891	61.2115	49	346	49	1	941	103.7	6.57	3.55359e+08	3.76765e+08	3.48937e+08	4.74953e+08	3.23981e+08	6.85601e+08	6.1006e+08	5.52883e+08	6.88706e+08	1.64627e+08	5.97859e+08	3.33726e+08	6.56817e+08	7.02438e+08	5.53433e+08	8.36353e+08	6.51012e+08	6.85601e+08	7.5719e+08	7.47271e+08	7.21617e+08	5.27177e+08	7.66479e+08	5.29881e+08	9.841	69.51	32.6249	24	25	89.21	37.9384	28	31	76.15	36.7694	26	28	99.47	44.5271	33
fig|57494.15.peg.2671	fig|57494.15.peg.2671	53.6204	24	266	24	1	511	56.8	5.48	8.19284e+08	1.07611e+09	1.09651e+09	9.69669e+08	7.54861e+08	1.72658e+09	1.50057e+09	1.13948e+09	1.68249e+09	3.1366e+08	9.70908e+08	1.07173e+09	1.5143e+09	2.00629e+09	1.73913e+09	1.70751e+09	1.51683e+09	1.72658e+09	1.86247e+09	1.54011e+09	1.76289e+09	1.00442e+09	1.24474e+09	1.70166e+09	18.573	69.47	36.7906	14	21	77.93	34.638	13	22	75.83	37.7691	14	22	85	37.182	15
fig|57494.15.peg.1281	fig|57494.15.peg.1281	71.5768	24	282	24	1	482	52	5.43	4.8528e+08	6.27126e+08	5.48885e+08	5.84068e+08	521871767	1.10015e+09	6.71525e+08	6.11308e+08	1.02079e+09	2.95627e+08	8.89619e+08	8.64948e+08	8.96952e+08	1.16921e+09	8.70562e+08	1.0285e+09	1.04866e+09	1.10015e+09	8.33479e+08	8.26237e+08	1.06957e+09	9.46674e+08	1.14053e+09	1.37334e+09	29.079	69.33	49.3776	15	22	64.35	53.3195	13	19	87.38	63.0705	16	25	95.48	55.6017	14
fig|57494.15.peg.2430	fig|57494.15.peg.2430	93.9474	29	278	29	1	380	40.4	5.69	7.16733e+08	9.39311e+08	9.55857e+08	9.42679e+08	5.41407e+08	1.76125e+09	1.3906e+09	9.8594e+08	1.70477e+09	1.41032e+08	1325869680	8.03209e+08	1.32475e+09	1.75125e+09	1.51604e+09	1.65998e+09	1.08791e+09	1.76125e+09	1.72597e+09	1.33259e+09	1.78623e+09	4.5162e+08	1.69982e+09	1.27532e+09	89.063	68.6	75.5263	16	20	84.17	84.7368	18	25	81.69	65.5263	16	25	82.09	78.6842	18
fig|57494.15.peg.547	fig|57494.15.peg.547	58.2878	22	254	22	1	549	57.1	4.48	1.04431e+09	1.11317e+09	1.4638e+09	1.12364e+09	9.93131e+08	2.54939e+09	1.3736e+09	1.3628e+09	2092612605	6.19736e+08	1.18352e+09	1.26458e+09	1.93022e+09	2.07539e+09	2.32167e+09	1.97864e+09	1.99561e+09	2.54939e+09	1.70487e+09	1.84195e+09	2.19261e+09	1.98455e+09	1.51732e+09	2.00786e+09	9.826	68.56	40.6193	15	23	63.13	50.4554	15	20	62.67	38.98	14	20	55.86	38.7978	13
fig|57494.15.peg.1678	fig|57494.15.peg.1678	100	16	213	16	1	99	11.5	5.57	2.2173e+09	1.50423e+09	1.90426e+09	1.74417e+09	2.04586e+09	2.32002e+09	1.81304e+09	2.01788e+09	1791326561	1.98177e+09	2713759839	2255451127	4.09827e+09	2.80449e+09	3.02025e+09	3.07133e+09	4.11098e+09	2.32002e+09	2.2503e+09	2.72734e+09	1.87693e+09	6.34615e+09	3.47915e+09	3.58115e+09	561.341	68.54	71.7172	7	18	36.61	77.7778	8	12	50.07	79.798	8	15	55.34	84.8485	10
fig|57494.15.peg.104	fig|57494.15.peg.104	81.9085	34	344	34	1	503	54.2	6.38	1.00363e+09	1.29747e+09	1.31638e+09	1.38697e+09	6.31666e+08	2.26712e+09	2314458031	1.46779e+09	2.3643e+09	3.01706e+08	1.72203e+09	1.21775e+09	1.85502e+09	2.41899e+09	2.08785e+09	2.44234e+09	1.26928e+09	2.26712e+09	2.87264e+09	1.98385e+09	2.47728e+09	9.66142e+08	2.20771e+09	1.93351e+09	76.426	67.97	55.2684	18	22	80.42	59.4433	18	27	85.08	61.4314	21	29	68.74	55.8648	19
fig|57494.15.peg.2442	fig|57494.15.peg.2442	59.7723	26	264	26	1	527	54.9	4.97	1.36457e+09	1.44481e+09	1.6239e+09	1.38231e+09	1.2489e+09	1775608165	2.51447e+09	2.01233e+09	1.18363e+09	6.71467e+08	2.00073e+09	1.66494e+09	2.52216e+09	2.69369e+09	2.57559e+09	2.43413e+09	2.50955e+09	1775608165	3.12089e+09	2.71984e+09	1.24019e+09	2.15021e+09	2.56502e+09	2.64355e+09	29.303	67.85	45.351	13	22	60.78	45.7306	15	20	69.4	54.4592	16	21	61.55	47.4383	15
fig|57494.15.peg.623	fig|57494.15.peg.623	67.52	26	301	26	1	625	66.6	5.52	5.65221e+08	8.15526e+08	8.02992e+08	7.86304e+08	5.14013e+08	1468561079	1.10314e+09	8.28586e+08	1.43119e+09	1.9156e+08	1.05e+09	6.95419e+08	1.04471e+09	1.52046e+09	1.27359e+09	1.38462e+09	1.03286e+09	1468561079	1.36918e+09	1.11991e+09	1.49958e+09	6.13423e+08	1.34615e+09	1.10417e+09	20.544	67.45	48.32	17	21	86.79	48.96	18	27	58.52	38.56	16	20	84.94	47.84	18
fig|57494.15.peg.1253	fig|57494.15.peg.1253	57.2519	24	202	24	1	655	69.8	4.79	4.36853e+08	4.30144e+08	5.65921e+08	3.4945e+08	4.25402e+08	8.6508e+08	4.45077e+08	4.64571e+08	9.27234e+08	3.46068e+08	5.36658e+08	7.38259e+08	8.07444e+08	8.01958e+08	8.97581e+08	6.15351e+08	8.54807e+08	8.6508e+08	5.52417e+08	6.27909e+08	9.71542e+08	1.1082e+09	6.88018e+08	1.17219e+09	11.69	67.34	39.8473	14	17	53.82	36.3359	11	15	62.42	34.0458	14	17	49.8	37.4046	12
fig|57494.15.peg.280	fig|57494.15.peg.280	70.8543	16	239	16	1	199	22.9	9.98	2.16152e+09	1.93594e+09	2.19482e+09	2.41383e+09	2.72544e+09	3.48742e+09	2.77579e+09	2.93795e+09	4.06376e+09	2.11945e+09	3.61819e+09	2.23447e+09	3.99518e+09	3.60936e+09	3.48111e+09	4.25055e+09	5.47653e+09	3.48742e+09	3.44524e+09	3.9709e+09	4.25795e+09	6.78703e+09	4.63867e+09	3.54784e+09	55.234	66.98	53.7688	9	19	54.05	53.7688	9	16	61.52	57.2864	10	18	55.87	53.7688	9
fig|57494.15.peg.234	fig|57494.15.peg.234	68.4798	33	285	33	1	717	76.4	5.16	3.31371e+08	4.07512e+08	3.67642e+08	5.17102e+08	3.0856e+08	1.00559e+09	6.04442e+08	4.57628e+08	1.13087e+09	1.33864e+08	5.36135e+08	3.47057e+08	6.1248e+08	7.59764e+08	5.83101e+08	9.10573e+08	6.20023e+08	1.00559e+09	7.50217e+08	6.18525e+08	1.18491e+09	4.28666e+08	6.87347e+08	5.51048e+08	12.65	66.75	33.1939	14	21	90.26	40.4463	16	28	83.16	40.0279	17	24	96.44	38.7727	18
fig|57494.15.peg.480	fig|57494.15.peg.480	71.3004	27	210	27	1	446	49	5.1	5.39343e+08	5.20754e+08	5.86489e+08	5.84404e+08	4.79636e+08	7.329e+08	4.75225e+08	5.88318e+08	7.07342e+08	3.5148e+08	7.05971e+08	5.08799e+08	9.96878e+08	9.70892e+08	9.30203e+08	1.02909e+09	9.63786e+08	7.329e+08	5.89836e+08	7.95165e+08	7.41142e+08	1.12553e+09	9.05083e+08	8.07858e+08	14.317	66.75	53.8117	17	22	48.75	53.139	15	16	50.31	52.2422	15	17	49.43	43.0493	14
fig|57494.15.peg.2453	fig|57494.15.peg.2453	57.6737	30	322	30	1	619	65.8	7.05	8.05816e+08	8.9617e+08	8.95516e+08	8.64486e+08	6.01423e+08	1.34484e+09	1.25014e+09	6.43423e+08	1.32796e+09	4.59266e+08	1.03792e+09	8.98436e+08	1.48941e+09	1.67081e+09	1.42034e+09	1.52229e+09	1.20851e+09	1.34484e+09	1.55165e+09	8.69643e+08	1.39142e+09	1.47069e+09	1.33066e+09	1.42651e+09	12.539	66.61	39.7415	14	20	80.98	48.4653	19	25	81.67	48.4653	19	24	86.23	46.2036	21
fig|57494.15.peg.1208	fig|57494.15.peg.1208	71.066	26	248	26	1	394	43	4.91	7.51431e+08	6.38187e+08	7.79078e+08	7.88716e+08	9.50306e+08	1.40012e+09	9.29698e+08	1.04604e+09	1.12344e+09	3.88503e+08	8.95188e+08	9.2623e+08	1.38888e+09	1.18983e+09	1.23566e+09	1.38886e+09	1.90956e+09	1.40012e+09	1.15392e+09	1.41381e+09	1.17712e+09	1.24409e+09	1.14767e+09	1.47065e+09	69.795	66.58	49.4924	14	22	49.8	45.4315	12	16	60.34	45.9391	14	20	63.04	51.5228	14
fig|57494.15.peg.2512	fig|57494.15.peg.2512	70.0483	13	276	13	1	207	22.2	10.04	2156405433	1.32016e+09	1.44096e+09	1.68391e+09	1.99996e+09	2.385e+09	3.17672e+09	2694543927	2.24391e+09	1.77598e+09	4.13889e+09	2.45898e+09	3.98573e+09	2.46129e+09	2.28544e+09	2.96522e+09	4.01875e+09	2.385e+09	3.94286e+09	3.64192e+09	2.35114e+09	5.68714e+09	5.30623e+09	3.90431e+09	186.382	66.31	47.8261	9	21	69.61	47.8261	9	22	59.07	47.8261	9	19	69.68	47.8261	9
fig|57494.15.peg.1263	fig|57494.15.peg.1263	63.4096	22	233	22	1	481	50.4	4.69	5.12254e+08	8.38285e+08	662524345	7.68001e+08	5.96103e+08	1.64481e+09	8.85233e+08	6.82982e+08	1.43225e+09	1.63743e+08	5.67975e+08	5.09098e+08	9.4681e+08	1.56289e+09	1.0508e+09	1.35239e+09	1.19782e+09	1.64481e+09	1.09873e+09	9.23111e+08	1.50069e+09	5.24347e+08	7.28167e+08	8.08334e+08	14.849	66.14	48.4407	15	20	76.54	48.4407	14	21	66.66	51.7672	13	18	72.64	55.5094	16
fig|57494.15.peg.886	fig|57494.15.peg.886	83.2905	27	269	27	1	389	41.1	5.3	9.36229e+08	1.1256e+09	1.31373e+09	9.62603e+08	6.68639e+08	1.702e+09	1.35524e+09	1.23158e+09	1964391068	3.4587e+08	1.49173e+09	1.02182e+09	1.73045e+09	2.09856e+09	2.08365e+09	1.69506e+09	1.34357e+09	1.702e+09	1.68209e+09	1.66459e+09	2.05826e+09	1.10756e+09	1.91246e+09	1.62243e+09	25.49	65.98	60.6684	14	20	85.71	76.3496	20	27	81.74	69.9229	18	26	67.29	67.3522	16
fig|57494.15.peg.2526	fig|57494.15.peg.2526	89.5349	18	259	18	1	172	18.2	6.58	5.57803e+09	3.87205e+09	6.14755e+09	4.98902e+09	4.93561e+09	1.10657e+10	7861366027	7.44391e+09	1.09481e+10	3.46625e+09	1.02097e+10	5.99458e+09	1.031e+10	7.21903e+09	9.75036e+09	8.78525e+09	9.91767e+09	1.10657e+10	9.75732e+09	1.00611e+10	1.14713e+10	1.10998e+10	1.30892e+10	9.51804e+09	41.17	65.35	68.6047	10	23	40.68	62.2093	9	15	55.71	72.6744	11	20	66.62	68.6047	10
fig|57494.15.peg.1639	fig|57494.15.peg.1639	47.1947	15	275	15	1	303	31.7	10.14	3.50505e+09	3.95164e+09	5464022334	4799317706	3.10881e+09	7148802746	4.67209e+09	4.35936e+09	6.39509e+09	6.79955e+08	4750959775	4.2451e+09	6.47844e+09	7.36742e+09	8.66624e+09	8.4512e+09	6.24688e+09	7148802746	5.79887e+09	5.89207e+09	6.70068e+09	2.17739e+09	6.09092e+09	6.74027e+09	42.94	65.05	33.9934	8	20	60.24	37.6238	9	19	83.08	40.264	11	26	63.93	40.264	11
fig|57494.15.peg.1991	fig|57494.15.peg.1991	51.9115	21	187	21	1	497	53.3	5	7.92523e+08	1214462814	1.1195e+09	1.22162e+09	7.91222e+08	2.26788e+09	1.76431e+09	1.25251e+09	2.00938e+09	3.6439e+08	1.30326e+09	9.53227e+08	1.46483e+09	2.26424e+09	1.77559e+09	2.15117e+09	1.58989e+09	2.26788e+09	2.18981e+09	1.69288e+09	2.1054e+09	1.16687e+09	1.67083e+09	1.51351e+09	13.454	65	41.6499	13	18	51.04	37.6258	11	15	49.42	35.4125	10	13	44.82	42.8571	13
fig|57494.15.peg.1214	fig|57494.15.peg.1214	62.7148	39	295	39	1	582	63.8	5.62	5.00817e+08	1.27675e+09	1.15883e+09	1.08958e+09	2.9151e+08	2.5887e+09	1.19718e+09	5.19968e+08	2.65297e+09	2.8279e+08	9.1841e+08	1.11251e+09	9.2567e+08	2.38036e+09	1.83797e+09	1.91866e+09	5.85764e+08	2.5887e+09	1.4859e+09	7.02784e+08	2.77974e+09	9.05567e+08	1.17744e+09	1.76642e+09	31.622	64.97	41.5808	21	24	68.69	39.0034	19	24	81.06	40.378	21	28	63.96	43.9863	20
fig|57494.15.peg.159	fig|57494.15.peg.159	76.8856	20	284	20	1	411	43.6	4.94	8.80741e+08	6.83173e+08	8.75676e+08	6.51235e+08	7.58025e+08	1.6717e+09	1.36675e+09	1.17416e+09	1.68351e+09	4.29736e+08	1.44789e+09	9.76353e+08	1.62789e+09	1.2737e+09	1.38887e+09	1.14677e+09	1.52318e+09	1.6717e+09	1.69637e+09	1.58698e+09	1.76396e+09	1.37612e+09	1.85626e+09	1.55023e+09	26.213	64.15	55.4745	14	20	58.41	61.8005	14	17	75.92	69.8297	15	22	76.19	63.5036	14
fig|57494.15.peg.1090	fig|57494.15.peg.1090	72.4335	28	279	28	1	526	57.4	4.93	6.93458e+08	8.97793e+08	9.21627e+08	9.24277e+08	6.00831e+08	1.61737e+09	1.4788e+09	1.04356e+09	1.37735e+09	2.31725e+08	989674064	7.13802e+08	1.28173e+09	1.67384e+09	1.46175e+09	1.62757e+09	1.20732e+09	1.61737e+09	1.83545e+09	1.41047e+09	1.44316e+09	7.42043e+08	1.2688e+09	1.13336e+09	23.709	64	51.3308	16	19	69.5	43.7262	15	20	72.61	47.5285	18	21	80.88	52.4715	19
fig|57494.15.peg.180	fig|57494.15.peg.180	92.1824	15	189	15	1	307	31.5	4.83	1.21605e+09	6.54183e+08	1.34415e+09	1.391e+09	1.48034e+09	2.61585e+09	2.16907e+09	2.16468e+09	2.27673e+09	5.15883e+08	1.88672e+09	1.3463e+09	2.24766e+09	1.21966e+09	2.13189e+09	2.44944e+09	2.97461e+09	2.61585e+09	2.69219e+09	2.92576e+09	2.38552e+09	1.65199e+09	2.41885e+09	2.13762e+09	50.795	63.58	68.7296	10	16	44.61	50.4886	8	11	63.85	77.5244	11	16	39.12	59.2834	9
fig|57494.15.peg.1764	fig|57494.15.peg.1764	71.8519	19	182	19	1	270	29.6	9.66	1.07686e+09	4.90662e+08	3.54393e+08	6.98729e+08	8.51681e+08	7.75039e+08	8.01825e+08	6.5322e+08	8.22444e+08	4.33154e+08	7.92794e+08	758860940	1.99038e+09	9.14787e+08	5.62087e+08	1.2304e+09	1.71138e+09	7.75039e+08	9.95204e+08	8.82885e+08	8.61745e+08	1.38707e+09	1.01639e+09	1.2049e+09	53.117	63.45	59.6296	12	18	45	55.5556	12	13	37.48	41.1111	8	10	57.67	61.4815	14
fig|57494.15.peg.2038	fig|57494.15.peg.2038	72.147	23	229	23	1	517	52.9	5.99	4.73384e+08	3.77673e+08	7.74829e+08	4.01385e+08	3.61611e+08	1.11305e+09	1065686474	6.47664e+08	1.27471e+09	1.79279e+08	7.97907e+08	5.90248e+08	8.74965e+08	7.04131e+08	1.22892e+09	7.06805e+08	7.26625e+08	1.11305e+09	1.3227e+09	8.75375e+08	1.33562e+09	5.74099e+08	1.02295e+09	9.37181e+08	27.73	63.23	52.6112	13	17	50.09	46.6151	13	15	83.4	56.6731	16	23	48.61	36.9439	10
fig|57494.15.peg.252	fig|57494.15.peg.252	77.5769	30	256	30	1	553	61	5.11	8.42635e+08	7.99028e+08	909967522	7.96914e+08	7.46344e+08	1.74658e+09	1.31617e+09	1.0555e+09	1514204550	4.33038e+08	1.12643e+09	8.43205e+08	1.55746e+09	1.4897e+09	1.44326e+09	1.4033e+09	1.49971e+09	1.74658e+09	1.63359e+09	1.42661e+09	1.58656e+09	1.3867e+09	1.44413e+09	1.33882e+09	18.953	62.84	44.4846	14	18	67.86	47.7396	17	21	73.95	66.3653	20	24	71.94	50.4521	16
fig|57494.15.peg.1835	fig|57494.15.peg.1835	64.8064	42	232	40	1	878	95.1	4.93	3.60379e+08	3.40093e+08	1.04338e+09	4.37129e+08	2.82104e+08	4.72203e+08	6.43284e+08	5.6971e+08	475549886	4.18913e+08	3.85965e+08	3.15998e+08	6.66096e+08	6.34067e+08	1.65485e+09	7.69747e+08	5.66864e+08	4.72203e+08	7.98428e+08	7.70014e+08	4.98274e+08	1.34147e+09	4.94822e+08	5.01733e+08	6.743	62.52	34.5103	17	21	38.9	27.221	14	14	48.01	30.2961	17	17	49.33	31.549	18
fig|57494.15.peg.1182	fig|57494.15.peg.1182	69.9774	23	209	23	1	443	49.2	5.66	8.85768e+08	9.22031e+08	7.26635e+08	795146738	6.3676e+08	1.42246e+09	1.11097e+09	1.08318e+09	1.45173e+09	4.01842e+08	8.24864e+08	9.29953e+08	1.63718e+09	1.71903e+09	1.15248e+09	1.40019e+09	1.27951e+09	1.42246e+09	1.37891e+09	1.46402e+09	1.5211e+09	1.2868e+09	1.05751e+09	1.47656e+09	14.086	62.27	62.9797	17	20	53.89	51.4673	14	18	45.87	52.5959	14	15	49.58	49.2099	14
fig|57494.15.peg.2117	fig|57494.15.peg.2117	95.9799	19	300	19	1	199	22.2	7.18	2.33604e+09	3.0924e+09	3.35326e+09	2.50405e+09	1.68872e+09	4.75739e+09	4628613863	4.31964e+09	5.20768e+09	5.29037e+08	3.91032e+09	2.88426e+09	4.31774e+09	5.76545e+09	5.31846e+09	4.40943e+09	3.39333e+09	4.75739e+09	5.74491e+09	5.83838e+09	5.45653e+09	1.69411e+09	5.01319e+09	4.57955e+09	116.877	62.08	67.8392	9	20	79.75	78.392	11	25	75.29	73.8693	10	23	74.35	79.397	11
fig|57494.15.peg.1506	fig|57494.15.peg.1506	62.2378	25	234	25	1	429	47.4	5.16	5.20392e+08	5.83319e+08	474010670	6.03452e+08	5.23074e+08	8.91743e+08	8.18031e+08	6.98979e+08	9.56782e+08	3.91987e+08	7.97488e+08	5.73723e+08	9.61851e+08	1.08754e+09	7.51807e+08	1.06263e+09	1.05107e+09	8.91743e+08	1.01532e+09	9.44733e+08	1.0025e+09	1.25524e+09	1.02241e+09	9.10943e+08	24.119	61.27	45.4545	16	21	59.54	50.5828	16	20	64.35	52.2145	16	21	53.58	44.7552	14
fig|57494.15.peg.1481	fig|57494.15.peg.1481	91.8033	18	231	18	1	183	20.2	5.07	1.2858e+09	1036708450	1.10212e+09	9.53855e+08	1.35556e+09	1914465883	2.18825e+09	1.56523e+09	1.24624e+09	1.08637e+09	2.53058e+09	1.38803e+09	2.37657e+09	1.93283e+09	1.74802e+09	1.67966e+09	2.72389e+09	1914465883	2.716e+09	2.11554e+09	1.30579e+09	3.47882e+09	3.24431e+09	2.20388e+09	26.384	61.13	75.9563	12	21	58.81	84.6995	11	19	62.6	79.235	11	20	71.18	77.0492	10
fig|57494.15.peg.772	fig|57494.15.peg.772	76.1364	18	185	18	1	440	45.7	4.89	6.42858e+08	509748515	3.69129e+08	4.34452e+08	6.78863e+08	1.18899e+09	6.07488e+08	9.33371e+08	8.80861e+08	3.33309e+08	8.71054e+08	1.03646e+09	1.18821e+09	9.50372e+08	5.85459e+08	7.65033e+08	1.36412e+09	1.18899e+09	7.53998e+08	1.26153e+09	9.22953e+08	1.06734e+09	1.11673e+09	1.64567e+09	18.953	60.85	48.6364	9	13	43.67	37.5	8	11	55.94	61.8182	11	15	63.42	49.5455	12
fig|57494.15.peg.1931	fig|57494.15.peg.1931	52.1842	33	258	33	1	847	90.2	4.92	5.81256e+08	6.09245e+08	7.2657e+08	5.35989e+08	4.82785e+08	9.59528e+08	9.88198e+08	8.35877e+08	1.04566e+09	2.43565e+08	8.38926e+08	5.59071e+08	1.07435e+09	1.13587e+09	1.15238e+09	9.43832e+08	9.70114e+08	9.59528e+08	1.22653e+09	1.12976e+09	1.09563e+09	7.79958e+08	1.07554e+09	8.87678e+08	8.454	60.62	28.0992	17	22	62.42	26.3282	16	21	55.96	22.5502	15	20	48.26	19.5986	13
fig|57494.15.peg.2507	fig|57494.15.peg.2507	66.4234	21	290	21	1	274	29.6	10.59	3.37035e+09	3.36546e+09	4.30281e+09	3.76433e+09	3.83381e+09	5.46402e+09	6.68776e+09	4.36136e+09	6.02219e+09	1.32211e+09	6.40987e+09	4.35395e+09	6.22949e+09	6.27455e+09	6.82449e+09	6.62866e+09	7.70371e+09	5.46402e+09	8.30067e+09	5.89477e+09	6.30996e+09	4.23375e+09	8.21772e+09	6.91309e+09	73.989	60.23	40.8759	9	17	67.57	48.5401	11	21	94.45	59.1241	14	28	76.44	52.5547	11
fig|57494.15.peg.2366	fig|57494.15.peg.2366	41.1079	18	208	18	1	686	69.1	4.94	6.31794e+08	5.87782e+08	8.88554e+08	9.63272e+08	7.39039e+08	1.73206e+09	1.10703e+09	9.06927e+08	1.51179e+09	2.79404e+08	1.51973e+09	6.89814e+08	1.16776e+09	1.09586e+09	1.4093e+09	1.69624e+09	1.48503e+09	1.73206e+09	1.37402e+09	1.22579e+09	1.58403e+09	8.94724e+08	1.94836e+09	1.09527e+09	18.307	59.85	33.3819	11	19	41.03	24.9271	8	12	57.3	29.3003	10	17	63.1	33.2362	12
fig|57494.15.peg.2210	fig|57494.15.peg.2210	69.084	17	246	17	1	262	29.6	5.47	7.31284e+08	6.60409e+08	9.16245e+08	8.68051e+08	7.24583e+08	1.10707e+09	8.68738e+08	7.60941e+08	1.05078e+09	4.35782e+08	856387658	9.02731e+08	1.35165e+09	1.23126e+09	1.45322e+09	1.52857e+09	1.45599e+09	1.10707e+09	1.07826e+09	1.02848e+09	1.10099e+09	1.39549e+09	1.09792e+09	1.43333e+09	16.302	59.63	64.8855	13	20	60.46	59.542	14	21	61.61	60.687	14	20	58.28	63.3588	12
fig|57494.15.peg.2283	fig|57494.15.peg.2283	53.7129	20	227	20	1	404	42.2	4.81	9.31914e+08	1.68918e+09	1337730597	9.97989e+08	1.09486e+09	2.3822e+09	1.54015e+09	2.05971e+09	2374136208	2.8509e+08	8.75905e+08	8.21035e+08	1.72247e+09	3.14929e+09	2.12171e+09	1.75737e+09	2.20002e+09	2.3822e+09	1.91159e+09	2.78389e+09	2.48759e+09	9.12931e+08	1.12295e+09	1.30362e+09	43.367	59.26	46.2871	12	19	79.05	45.0495	14	24	68.26	47.7723	14	19	58.15	40.8416	12
fig|57494.15.peg.1239	fig|57494.15.peg.1239	56.2579	28	260	28	1	791	84.5	4.67	4.00787e+08	3.95751e+08	4.98549e+08	388759895	2.51019e+08	7.93433e+08	6.74372e+08	6.1268e+08	7.32295e+08	2.06679e+08	6.83883e+08	5.19677e+08	7.40782e+08	7.37835e+08	7.90727e+08	6.84574e+08	5.04401e+08	7.93433e+08	8.37013e+08	8.28092e+08	7.67288e+08	6.6184e+08	8.76766e+08	8.2513e+08	6.305	59.19	46.6498	19	20	62.09	36.9153	18	20	67.26	31.2263	16	21	69.5	37.0417	18
fig|57494.15.peg.2640	fig|57494.15.peg.2640	69.8925	22	284	22	1	372	40	5.02	6.91621e+08	6.81671e+08	6.79564e+08	8.07673e+08	4.53106e+08	1.47424e+09	9.3548e+08	7.97063e+08	1.46595e+09	2.16572e+08	8.95133e+08	7.24823e+08	1.27834e+09	1.2709e+09	1.07783e+09	1.42224e+09	9.10477e+08	1.47424e+09	1.16109e+09	1.0773e+09	1.536e+09	6.93518e+08	1.1476e+09	1.15086e+09	34.112	58.87	52.6882	11	17	79.95	56.7204	14	23	84.78	56.4516	13	23	98.16	60.2151	14
fig|57494.15.peg.419	fig|57494.15.peg.419	65.8046	15	217	15	1	348	37.9	5.35	1.27747e+09	1.93786e+09	1.23886e+09	2.05591e+09	9.95743e+08	3101879256	2.69074e+09	2.36729e+09	2.99505e+09	3.74653e+08	2.37939e+09	1.03284e+09	2.36118e+09	3.61294e+09	1.9649e+09	3.62028e+09	2.00086e+09	3101879256	3.33967e+09	3.1996e+09	3.13817e+09	1.19974e+09	3.05047e+09	1.63991e+09	28.552	58.85	60.6322	12	17	72.05	65.5172	13	20	63.2	62.6437	12	16	74.08	62.6437	12
fig|57494.15.peg.1414	fig|57494.15.peg.1414	53.4318	47	295	47	1	1151	124.5	5.26	2.61047e+08	3.62561e+08	3.51149e+08	3.17967e+08	4.28383e+08	6.90633e+08	6.23958e+08	7.50647e+08	5.5775e+08	1.01191e+08	3.33705e+08	1.65516e+08	4.82499e+08	6.75956e+08	5.56941e+08	5.59913e+08	8.60798e+08	6.90633e+08	7.7444e+08	1.01457e+09	5.84403e+08	3.24039e+08	4.27823e+08	2.62803e+08	5.813	58.03	25.8036	17	19	87.73	34.7524	24	29	74.06	31.0165	20	24	77.95	31.8853	22
fig|57494.15.peg.1086	fig|57494.15.peg.1086	57.9216	26	261	26	1	587	62.5	7.11	1.34308e+09	1.08493e+09	1.41389e+09	9.38224e+08	1.22177e+09	2.71676e+09	1.99874e+09	1.52275e+09	2.52274e+09	5.19877e+08	1.81383e+09	1.68624e+09	2.48245e+09	2.02273e+09	2.2425e+09	1.65213e+09	2.45504e+09	2.71676e+09	2.48079e+09	2.05813e+09	2.64329e+09	1.66478e+09	2.32541e+09	2.67738e+09	20.544	57.94	33.7308	13	19	54.47	33.7308	12	17	69.32	40.0341	14	21	69.36	35.4344	12
fig|57494.15.peg.408	fig|57494.15.peg.408	67.2646	30	298	30	1	446	49.8	5.03	7.04576e+08	1.18137e+09	1.18984e+09	1.46451e+09	7.9158e+08	3.11026e+09	1.66354e+09	1.09354e+09	2.70411e+09	3.00166e+08	1.356e+09	8.40933e+08	1.30228e+09	2.20254e+09	1.88716e+09	2.57888e+09	1.59061e+09	3.11026e+09	2.06474e+09	1.47802e+09	2.83333e+09	9.61209e+08	1.73844e+09	1.33521e+09	123.52	57.85	50.2242	14	19	86.41	56.0538	18	28	76.6	54.7085	17	26	68.54	47.5336	14
fig|57494.15.peg.2004	fig|57494.15.peg.2004	65.534	21	224	18	1	412	46.4	5.16	625375842	9.69358e+08	1.09578e+09	9.78872e+08	6.71778e+08	2.0307e+09	1.02687e+09	1.11874e+09	1.59416e+09	3.2527e+08	1.06484e+09	8.20404e+08	1.15589e+09	1.80726e+09	1.73797e+09	1.72371e+09	1.34988e+09	2.0307e+09	1.27452e+09	1.51207e+09	1.67033e+09	1.0416e+09	1.36517e+09	1.30262e+09	34.938	57.22	43.6893	11	18	68.49	55.3398	14	22	52.6	40.2913	11	17	55.38	41.0194	11
fig|57494.15.peg.2073	fig|57494.15.peg.2073	74.6296	25	251	25	1	540	57.9	4.94	8.14875e+08	9.18735e+08	1.08906e+09	8.39244e+08	6.63886e+08	1.68274e+09	1.33447e+09	1.08698e+09	1.35491e+09	3.30679e+08	1.13413e+09	8.6739e+08	1.50615e+09	1.71288e+09	1.72732e+09	1.47784e+09	1.33402e+09	1.68274e+09	1.65631e+09	1.46916e+09	1.41965e+09	1.05892e+09	1.45401e+09	1.37722e+09	16.433	57.1	50.3704	16	19	68.75	57.963	17	22	74.97	59.4444	17	23	63.59	53.7037	16
fig|57494.15.peg.2360	fig|57494.15.peg.2360	62.8205	26	248	26	1	624	68.9	4.83	3.20698e+08	5.08271e+08	4.35376e+08	3.71219e+08	6.10946e+08	7.11551e+08	4.48424e+08	7.67768e+08	5.69988e+08	1.74487e+08	412196532	2.21676e+08	5.92753e+08	9.47617e+08	6.90531e+08	6.53686e+08	1.22764e+09	7.11551e+08	5.56572e+08	1.03771e+09	5.97225e+08	5.58752e+08	5.28453e+08	3.51971e+08	9.68	57.01	44.2308	16	18	76.75	46.1538	20	24	67.97	42.7885	17	21	70.2	44.2308	18
fig|57494.15.peg.2466	fig|57494.15.peg.2466	48.0769	8	141	8	1	364	38.9	3.88	4.44204e+09	6.27521e+08	9.28379e+08	1.1266e+09	5.59459e+09	1.12061e+09	1.68052e+09	3.38019e+09	5.62054e+08	5.27796e+09	1.96712e+09	2498106272	8.2103e+09	1.16995e+09	1.47246e+09	1.98385e+09	1.12418e+10	1.12061e+09	2.08582e+09	4.56863e+09	5.88912e+08	1.69014e+10	2.52193e+09	3.96643e+09	41.17	56.72	45.3297	5	14	37.88	48.0769	6	9	26.81	32.6923	5	7	26.24	23.3516	4
fig|57494.15.peg.2497	fig|57494.15.peg.2497	57.563	15	244	15	1	238	24.6	9.98	5.58166e+09	5.14526e+09	5137561766	6.03323e+09	3.19057e+09	9.72947e+09	11081948584	8.96605e+09	1.01224e+10	8.59732e+08	1.12215e+10	5.92676e+09	1.03167e+10	9.59279e+09	8.14845e+09	1.0624e+10	6.41117e+09	9.72947e+09	1.37546e+10	1.21184e+10	1.06061e+10	2.75308e+09	1.43865e+10	9.41035e+09	99	56.57	42.437	7	17	68.19	47.0588	9	18	83.71	55.8824	11	21	75.07	51.2605	11
fig|57494.15.peg.143	fig|57494.15.peg.143	93.1298	24	218	24	1	393	42.4	5.36	4.60625e+08	3.60789e+08	4.67612e+08	3.2942e+08	5.39111e+08	1.39709e+09	7.95398e+08	5.1361e+08	1.26474e+09	4.53707e+08	4.52684e+08	6.80535e+08	8.51383e+08	6.72653e+08	7.41658e+08	5.80082e+08	1.0833e+09	1.39709e+09	9.87227e+08	6.9419e+08	1.32518e+09	1.45289e+09	5.8036e+08	1.08054e+09	49.119	56.32	65.9033	14	17	42.54	58.0153	13	14	59.86	71.2468	18	20	44.48	57.5064	13
fig|57494.15.peg.1111	fig|57494.15.peg.1111	79.5652	33	285	33	1	460	52.1	5.49	7.7579e+08	1.10354e+09	1.247e+09	1036729243	8.82767e+08	1.58604e+09	1.77922e+09	1.54295e+09	1972892917	1.78867e+08	1.69624e+09	964314403	1.43391e+09	2.05743e+09	1.97781e+09	1.82559e+09	1.77384e+09	1.58604e+09	2.20832e+09	2.08543e+09	2.06717e+09	5.72778e+08	2.17465e+09	1.53111e+09	41.987	56.29	51.087	17	20	62.32	50.8696	18	21	56.97	56.5217	18	20	62.68	54.1304	19
fig|57494.15.peg.1019	fig|57494.15.peg.1019	61.7241	53	347	53	1	870	97.8	5.29	3.88874e+08	4.69378e+08	7.26985e+08	4.24379e+08	2.79901e+08	1.25295e+09	7.0314e+08	4.88586e+08	1.03704e+09	2.58515e+08	7.35227e+08	5.88482e+08	7.18763e+08	8.75105e+08	1.15304e+09	7.47295e+08	5.62437e+08	1.25295e+09	8.72718e+08	6.60367e+08	1.0866e+09	8.27831e+08	9.42591e+08	9.34377e+08	13.874	56.25	32.2989	20	20	77.81	38.5057	23	28	80.47	35.8621	27	30	82.23	41.4943	25
fig|57494.15.peg.694	fig|57494.15.peg.694	77.9817	18	289	18	1	218	23.5	9.99	2.37933e+09	2.04507e+09	2.47212e+09	3.03984e+09	2.38437e+09	4.69382e+09	3.65438e+09	2.82638e+09	5.51752e+09	1.61342e+09	2.43109e+09	2.81661e+09	4.39776e+09	3.81281e+09	3.92092e+09	5.35291e+09	4.79118e+09	4.69382e+09	4.53572e+09	3.82011e+09	5.78118e+09	5.1666e+09	3.11676e+09	4.47215e+09	141.51	56.23	42.6606	8	18	71.31	50.4587	10	22	82.97	50.9174	11	27	71.8	50.4587	10
fig|57494.15.peg.1077	fig|57494.15.peg.1077	57.4074	24	282	24	1	432	47.3	4.82	1.17931e+09	1.56415e+09	1545299849	1.64334e+09	6.87407e+08	2.25205e+09	2.31263e+09	1.31677e+09	2.06704e+09	5.18518e+08	1.33596e+09	1.66052e+09	2.17975e+09	2.91619e+09	2.45093e+09	2.89379e+09	1.38128e+09	2.25205e+09	2.87037e+09	1.77974e+09	2.16581e+09	1.66043e+09	1.71276e+09	2.63654e+09	27.73	56.15	41.8981	12	19	80.27	47.6852	15	24	83.02	50.6944	15	25	73.39	50	15
fig|57494.15.peg.1020	fig|57494.15.peg.1020	56.6116	18	197	18	1	242	26.6	5.97	6.76857e+08	1.16171e+09	1.08219e+09	7.84722e+08	8.02368e+08	1931446877	9.30986e+08	1.33166e+09	1.84269e+09	1.49819e+08	5.20991e+08	709954916	1.25105e+09	2.16588e+09	1.71641e+09	1.38183e+09	1.61229e+09	1931446877	1.15551e+09	1.79986e+09	1.93075e+09	4.7976e+08	6.67932e+08	1.12725e+09	431.876	55.73	46.281	8	14	63.75	40.4959	8	16	62.77	44.6281	8	15	54.07	44.6281	9
fig|57494.15.peg.2517	fig|57494.15.peg.2517	66.6667	16	227	16	1	156	17.2	10.3	3.19249e+09	2.59528e+09	3.18513e+09	2.12821e+09	3.46804e+09	3.95291e+09	4.84267e+09	5.8211e+09	5.01727e+09	4.43395e+08	8325831745	3.01771e+09	5.90074e+09	4.83862e+09	5.05178e+09	3.74759e+09	6.96873e+09	3.95291e+09	6.0106e+09	7.86774e+09	5.25703e+09	1.41986e+09	1.06741e+10	4.79145e+09	283.804	55.31	61.5385	10	18	46.71	48.7179	6	13	64.64	56.4103	10	21	51.89	57.0513	10
fig|57494.15.peg.2513	fig|57494.15.peg.2513	70	13	223	13	1	220	23.3	10.37	9.69424e+08	9.78831e+08	1050353757	1.19668e+09	1.04095e+09	1.53306e+09	1.17941e+09	1.33607e+09	1.39085e+09	4.75396e+08	1.89777e+09	1.20893e+09	1.79181e+09	1.82493e+09	1.66592e+09	2.10724e+09	2.0917e+09	1.53306e+09	1.46385e+09	1.80582e+09	1.45732e+09	1.52234e+09	2.43302e+09	1.91951e+09	14.013	55.16	55.9091	8	17	55.9	61.8182	10	16	60.81	55.9091	8	17	60.57	55.9091	9
fig|57494.15.peg.2456	fig|57494.15.peg.2456	67.2101	23	223	23	1	552	57.1	4.64	6.39275e+08	9.76753e+08	1.37548e+09	636561759	3.62614e+08	2.27632e+09	1.32257e+09	7.07811e+08	2.29256e+09	415442656	783518643	1410413435	1.18158e+09	1.82105e+09	2.18158e+09	1.12093e+09	7.28642e+08	2.27632e+09	1.64154e+09	9.5667e+08	2.40211e+09	1.33035e+09	1.0045e+09	2.23942e+09	17.588	55.05	46.3768	14	17	70.57	54.3478	18	22	81.25	55.4348	16	24	48.81	40.7609	13
fig|57494.15.peg.137	fig|57494.15.peg.137	47.338	33	207	33	1	864	98.2	5.33	5.22339e+08	6.91087e+08	7.63575e+08	7.95718e+08	4.68737e+08	1.1657e+09	1.3622e+09	8.11543e+08	1.20707e+09	1.95185e+08	9.16668e+08	4.93528e+08	9.65449e+08	1.28846e+09	1.21107e+09	1.40119e+09	9.41886e+08	1.1657e+09	1.69072e+09	1.09687e+09	1.26475e+09	6.25033e+08	1.17521e+09	7.83611e+08	5.434	55.04	25.463	13	17	43.81	18.0556	11	15	42.16	22.8009	13	15	58.09	25.5787	16
fig|57494.15.peg.2412	fig|57494.15.peg.2412	67.1875	22	202	22	1	576	59.6	5.03	3.27602e+08	5.66923e+08	7.26204e+08	5.75682e+08	3.5164e+08	1.48408e+09	1.06555e+09	4.1012e+08	9.79734e+08	1.55911e+08	8.69579e+08	6.56972e+08	6.05513e+08	1.05697e+09	1.1518e+09	1.01373e+09	7.0659e+08	1.48408e+09	1.32253e+09	5.54314e+08	1.02655e+09	4.99267e+08	1.11484e+09	1.04312e+09	13.251	54.72	47.3958	14	17	43.93	41.8403	14	14	62.3	48.6111	15	19	49.92	44.6181	13
fig|57494.15.peg.2646	fig|57494.15.peg.2646	85.5372	23	244	23	1	242	27.3	4.96	1.88188e+09	2.11528e+09	2.27981e+09	2.42767e+09	1.69961e+09	3.80727e+09	2.96191e+09	2627861072	3.17553e+09	1.71222e+09	2.46433e+09	1.77855e+09	3.47831e+09	3.94372e+09	3.6159e+09	4.27493e+09	3.41521e+09	3.80727e+09	3.67625e+09	3.55179e+09	3.32727e+09	5.48298e+09	3.15937e+09	2.82394e+09	202.092	54.67	83.8843	15	19	61.47	73.1405	13	20	55.24	73.5537	16	18	66.86	84.2975	17
fig|57494.15.peg.1397	fig|57494.15.peg.1397	65.9674	21	188	21	1	429	46.6	5.88	4.69276e+08	6.47688e+08	5.8677e+08	5.7705e+08	3.41517e+08	1.20913e+09	8.13643e+08	8.25619e+08	1.10162e+09	1.63375e+08	8.34219e+08	556455906	8.67372e+08	1.20755e+09	9.3065e+08	1.01614e+09	6.86249e+08	1.20913e+09	1.00987e+09	1.1159e+09	1.15426e+09	5.2317e+08	1.0695e+09	8.83527e+08	12.183	54.27	46.3869	13	17	58.36	35.4312	11	17	41.4	40.3263	11	14	56.04	45.6876	14
fig|57494.15.peg.72	fig|57494.15.peg.72	64.6154	15	201	15	1	195	21	4.84	1.94966e+09	1.40751e+09	2.19585e+09	1336818554	1.51189e+09	2.69123e+09	9.81969e+08	2.44496e+09	3.38144e+09	1.02208e+09	2.38944e+09	2.70155e+09	3.6036e+09	2.62415e+09	3.48274e+09	2.35403e+09	3.03801e+09	2.69123e+09	1.21879e+09	3.30459e+09	3.54302e+09	3.27295e+09	3.06336e+09	4.28945e+09	99	54.02	43.5897	7	16	56.72	43.5897	9	16	62.95	53.8462	9	17	58.74	43.5897	9
fig|57494.15.peg.7	fig|57494.15.peg.7	65.3631	23	257	23	1	537	58.4	5.57	8.10941e+08	9.12887e+08	1.02677e+09	9.10305e+08	8.01985e+08	1.68774e+09	1.4852e+09	1.44763e+09	1.66602e+09	5.33659e+08	1.45647e+09	1.07409e+09	1.49888e+09	1.70198e+09	1.62851e+09	1.60297e+09	1.61152e+09	1.68774e+09	1.84339e+09	1.9566e+09	1.74563e+09	1.70891e+09	1.86726e+09	1.70541e+09	13.874	53.47	48.6034	14	16	71.53	40.9683	15	23	64.48	42.6443	15	21	70.46	48.2309	17
fig|57494.15.peg.11	fig|57494.15.peg.11	54.6535	18	188	18	1	505	55.1	6.09	5.53386e+08	4.46698e+08	5.21964e+08	5.978e+08	5.0107e+08	5.7538e+08	6.53519e+08	6.23682e+08	4.9572e+08	2.59492e+08	6.96004e+08	5.19615e+08	1.02283e+09	8.3282e+08	8.27864e+08	1.05268e+09	1.00686e+09	5.7538e+08	8.11131e+08	8.42963e+08	5.19408e+08	8.30961e+08	8.92306e+08	8.25032e+08	5.494	53.24	39.802	11	15	50.46	38.6139	11	16	48.95	40.396	11	15	66.51	48.7129	13
fig|57494.15.peg.2013	fig|57494.15.peg.2013	68.0585	28	225	28	1	479	50.5	6.13	8.68475e+08	9.70058e+08	1.03007e+09	1.00142e+09	6.88117e+08	1.77181e+09	1.53758e+09	1.30959e+09	1.50366e+09	2.33352e+08	1267074238	9.53372e+08	1.60522e+09	1.80857e+09	1.63375e+09	1.76341e+09	1.38271e+09	1.77181e+09	1.90841e+09	1.77003e+09	1.57551e+09	7.47253e+08	1.62444e+09	1.51374e+09	23.245	53.22	45.0939	13	15	67.53	45.5115	13	19	52.28	45.5115	13	15	73.73	49.2693	16
fig|57494.15.peg.1209	fig|57494.15.peg.1209	62.0112	15	215	15	1	358	38.1	5.02	1.33796e+09	1.1569e+09	1.27505e+09	1.49445e+09	9.58806e+08	3.05709e+09	1.85616e+09	1.68374e+09	2.27609e+09	4.94811e+08	1.62131e+09	1.38655e+09	2.47297e+09	2.15691e+09	2.02229e+09	2.6316e+09	1.92664e+09	3.05709e+09	2.30382e+09	2.27572e+09	2.38486e+09	1.58451e+09	2.07858e+09	2.20152e+09	18.684	53.11	51.3966	11	18	44.65	50.5587	11	15	47.31	50.5587	11	16	48.34	56.4246	13
fig|57494.15.peg.2236	fig|57494.15.peg.2236	60.6349	11	184	11	1	315	32.8	5.49	9.51198e+08	1.24699e+09	1.23149e+09	9.28972e+08	7.93998e+08	1.63804e+09	1.55088e+09	1.42412e+09	1.92774e+09	5.78633e+08	1.35381e+09	1.4641e+09	1.75812e+09	2.32489e+09	1.95322e+09	1.63584e+09	1.59547e+09	1.63804e+09	1.92491e+09	1.92483e+09	2.01986e+09	1.85293e+09	1.73564e+09	2.32466e+09	9	53	42.8571	7	16	40.7	45.7143	8	13	50.64	45.7143	8	16	41.75	47.3016	8
fig|57494.15.peg.535	fig|57494.15.peg.535	75.737	21	201	21	1	441	47	4.82	5.72518e+08	6.22243e+08	5.83953e+08	7.17186e+08	4.10575e+08	1.02785e+09	9.48282e+08	8.01106e+08	9.15841e+08	1.6582e+08	7.75579e+08	5.30785e+08	1.0582e+09	1.16011e+09	9.26181e+08	1.2629e+09	8.25014e+08	1.02785e+09	1.17698e+09	1.08277e+09	9.59605e+08	5.30998e+08	9.94323e+08	8.42766e+08	12.043	52.83	51.0204	13	17	51.56	43.0839	13	16	55.24	41.2698	13	17	50.21	39.4558	13
fig|57494.15.peg.1425	fig|57494.15.peg.1425	78.1818	18	188	18	1	275	30.3	5.33	8.38316e+08	1.19583e+09	1.26754e+09	1.40399e+09	7.79334e+08	2.7514e+09	1.78677e+09	1.38859e+09	2775622064	3.9905e+08	1.36673e+09	1.068e+09	1.54948e+09	2.2295e+09	2.01038e+09	2.47231e+09	1.566e+09	2.7514e+09	2.2177e+09	1.8768e+09	2.90826e+09	1.27786e+09	1.7522e+09	1.69574e+09	45.416	52.8	56.7273	11	16	44.62	40.7273	10	14	42.83	59.2727	10	15	32.99	53.0909	8
fig|57494.15.peg.327	fig|57494.15.peg.327	56.9106	18	204	18	1	369	38.8	4.79	1.13579e+09	1.32157e+09	1.42915e+09	1.38401e+09	9.19254e+08	2.54309e+09	1.77586e+09	1.5569e+09	2.37764e+09	4.3781e+08	1.15534e+09	1.58231e+09	2.0993e+09	2.46392e+09	2.26671e+09	2.43712e+09	1.84716e+09	2.54309e+09	2.20415e+09	2.10429e+09	2.49125e+09	1.40198e+09	1.4812e+09	2.51235e+09	26.826	52.71	42.2764	11	17	57.46	49.3225	13	18	55.29	47.1545	14	17	44.86	43.6314	12
fig|57494.15.peg.639	fig|57494.15.peg.639	69.6113	18	195	18	1	283	30.8	4.96	4.73786e+08	4.51336e+08	5.41864e+08	6.55044e+08	4.91855e+08	791379870	6.14902e+08	5.40208e+08	7.09052e+08	4.69642e+08	7.60417e+08	5.50584e+08	8.75708e+08	8.41468e+08	8.59425e+08	1.15348e+09	9.8834e+08	791379870	7.63201e+08	7.30139e+08	7.42934e+08	1.50391e+09	9.74886e+08	8.74203e+08	30.623	52.54	51.5901	9	16	31.15	43.4629	7	9	49.23	60.0707	12	15	58.81	59.7173	12
fig|57494.15.peg.1913	fig|57494.15.peg.1913	60.4369	25	272	25	1	412	45.2	4.93	6.76327e+08	6.65312e+08	8.30705e+08	7.23315e+08	6.38471e+08	2.0603e+09	1.25049e+09	1.02229e+09	1.9215e+09	2.51442e+08	1.32405e+09	7.90623e+08	1.25007e+09	1.2404e+09	1.31754e+09	1.2737e+09	1.28295e+09	2.0603e+09	1.55208e+09	1.38172e+09	2.01332e+09	8.05182e+08	1.69749e+09	1.25533e+09	19.893	52.51	39.8058	14	17	79.01	48.5437	17	24	84.34	48.5437	17	25	66.34	45.3883	16
fig|57494.15.peg.705	fig|57494.15.peg.705	86.5753	21	230	21	1	365	40.2	5.06	688908799	5.44235e+08	5.49821e+08	7.56661e+08	4.52021e+08	9.29742e+08	9.07583e+08	8.45271e+08	9.95375e+08	4.1889e+08	876070537	7.04576e+08	1.27332e+09	1.01467e+09	8.72046e+08	1.33242e+09	9.08297e+08	9.29742e+08	1.12647e+09	1.14246e+09	1.04294e+09	1.34139e+09	1.12316e+09	1.11871e+09	67.129	52.4	69.589	11	17	48.5	52.6027	11	15	53.5	60.5479	12	16	61.14	65.7534	12
fig|57494.15.peg.2214	fig|57494.15.peg.2214	59.5016	22	208	22	1	321	35.1	5.63	7.17097e+08	5.48548e+08	6.91353e+08	7.19025e+08	6.31034e+08	1.32525e+09	1.11459e+09	9.18905e+08	1.23746e+09	2.62655e+08	8.0544e+08	9.6272e+08	1.32542e+09	1.02271e+09	1.09652e+09	1.26614e+09	1.26801e+09	1.32525e+09	1.3834e+09	1.24198e+09	1.29659e+09	8.41088e+08	1.03261e+09	1.52858e+09	24.119	52.35	43.3022	11	16	58.03	41.433	11	17	65.25	44.8598	12	19	62.1	44.8598	12
fig|57494.15.peg.1992	fig|57494.15.peg.1992	59.4595	19	224	19	1	518	57	4.97	5.04073e+08	4.90432e+08	6.08867e+08	5.27741e+08	3.65177e+08	1376605421	7.71547e+08	594608624	1.485e+09	1.82229e+08	684106689	5.84153e+08	9.31688e+08	9.14359e+08	9.65697e+08	9.29308e+08	7.33791e+08	1376605421	9.57624e+08	8.03667e+08	1.55596e+09	5.83544e+08	8.77053e+08	9.27503e+08	14.317	52.3	49.6139	14	16	63.36	49.6139	15	20	69.62	52.8958	17	21	70.07	46.9112	15
fig|57494.15.peg.310	fig|57494.15.peg.310	67.9054	17	231	17	1	296	31.3	4.77	7.4389e+08	7.20437e+08	9.44628e+08	3.80398e+08	5.90367e+08	763929042	7.26738e+08	1.14515e+09	6.97043e+08	3.32633e+08	7.2045e+08	4.84887e+08	1.37495e+09	1.34318e+09	1.49823e+09	6.69849e+08	1.18629e+09	763929042	9.02008e+08	1.54777e+09	7.30352e+08	1.06518e+09	9.23646e+08	7.69892e+08	186.382	52.25	44.9324	9	17	52.01	60.473	12	17	56.37	60.1351	13	19	53.73	55.7432	11
fig|57494.15.peg.1044	fig|57494.15.peg.1044	66.0066	20	228	20	1	303	31.7	5.21	1.06163e+09	8.51435e+08	1.12586e+09	8.90621e+08	7.47842e+08	1.59725e+09	1.30396e+09	1303593971	1.49346e+09	7.9636e+08	1.41888e+09	1.48358e+09	1.96224e+09	1.58741e+09	1.78567e+09	1.56831e+09	1.50272e+09	1.59725e+09	1.61844e+09	1.76192e+09	1.56483e+09	2.55015e+09	1.81906e+09	2.35559e+09	28.764	51.8	57.0957	11	17	55.83	63.6964	14	20	56.6	60.396	12	18	57.48	63.6964	14
fig|57494.15.peg.1424	fig|57494.15.peg.1424	58.0808	14	179	14	1	198	20.6	5.58	6.54062e+08	6.92095e+08	676972482	7.61271e+08	5.05027e+08	9.51596e+08	1.2172e+09	9.80531e+08	9.61366e+08	3.59606e+08	8.81824e+08	1.02246e+09	1.20891e+09	1.29034e+09	1.07372e+09	1.34054e+09	1.01481e+09	9.51596e+08	1.51076e+09	1.32528e+09	1.00731e+09	1.15155e+09	1.13053e+09	1.62344e+09	55.234	51.47	53.0303	9	15	54.74	53.0303	9	16	60.04	47.9798	9	17	62.41	53.5354	10
fig|57494.15.peg.1649	fig|57494.15.peg.1649	61.6	20	224	20	1	375	40.2	4.83	1.01243e+09	9.95501e+08	1.03419e+09	9.74491e+08	9.21202e+08	1.14176e+09	1.45024e+09	1507844801	1.3558e+09	4.38409e+08	1.4289e+09	1.05866e+09	1.87129e+09	1.85601e+09	1.64029e+09	1.716e+09	1.85107e+09	1.14176e+09	1.8e+09	2.03799e+09	1.42059e+09	1.4039e+09	1.83191e+09	1.68092e+09	32.839	51.19	43.2	13	17	64.26	47.4667	15	20	65.24	53.3333	17	21	57.2	52.5333	14
fig|57494.15.peg.2482	fig|57494.15.peg.2482	50.9091	9	173	9	1	165	18	9.86	8.42857e+09	6.10737e+09	9.41631e+09	7.22109e+09	7.96646e+09	1.06637e+10	1.23085e+10	1.14165e+10	8.78926e+09	2.25847e+09	1.14763e+10	8.21483e+09	1.55787e+10	1.13865e+10	1.49348e+10	1.27157e+10	1.60079e+10	1.06637e+10	1.5277e+10	1.54304e+10	9.20926e+09	7.23221e+09	1.47131e+10	1.30433e+10	34.938	51.07	50.303	7	14	43.36	50.303	7	12	45.95	50.303	6	13	43.47	50.303	7
fig|57494.15.peg.997	fig|57494.15.peg.997	60.3774	16	158	16	1	212	23.9	9.31	1.51675e+09	1.13233e+09	1.44869e+09	1.48502e+09	1.07531e+09	1.86439e+09	1962200838	1366693995	2.10476e+09	8.78257e+08	1.87825e+09	1.57196e+09	2.80343e+09	2.11112e+09	2.2977e+09	2.61499e+09	2.16075e+09	1.86439e+09	2.43543e+09	1.84721e+09	2.20534e+09	2.8124e+09	2.40799e+09	2.49591e+09	48.239	50.94	58.4906	10	17	33.83	41.9811	8	11	39.02	45.7547	7	12	35.27	40.566	6
fig|57494.15.peg.1266	fig|57494.15.peg.1266	53.4535	16	211	16	1	333	36.1	4.96	1.00046e+09	1.02934e+09	1.10394e+09	1.10876e+09	1.04095e+09	1.17709e+09	1.2221e+09	1.25969e+09	1.25863e+09	7.47662e+08	8.55605e+08	1.0434e+09	1.84917e+09	1.91909e+09	1.75091e+09	1.95244e+09	2.0917e+09	1.17709e+09	1.51684e+09	1.70258e+09	1.31877e+09	2.39421e+09	1.09692e+09	1.65669e+09	57.78	50.81	45.045	11	17	42.23	43.5435	10	14	43.31	38.7387	9	14	59.33	49.8498	13
fig|57494.15.peg.1856	fig|57494.15.peg.1856	49.8698	27	189	27	1	768	81.2	4.55	2.09869e+08	3.03038e+08	4.0617e+08	3.20916e+08	2.15563e+08	4.79248e+08	3.86263e+08	4.22119e+08	4.21504e+08	1.14454e+08	2.67867e+08	2.87532e+08	3.87905e+08	5.64983e+08	6.44208e+08	5.65107e+08	4.33155e+08	4.79248e+08	4.79419e+08	5.70532e+08	4.41646e+08	3.66511e+08	3.43416e+08	4.56537e+08	6.079	50.37	35.026	16	17	51.34	36.849	17	18	59.23	33.0729	16	21	38.21	27.6042	14
fig|57494.15.peg.9	fig|57494.15.peg.9	70.4188	21	170	21	1	382	42.4	5.11	6.91843e+08	7.02768e+08	5.68849e+08	8.87055e+08	6.42403e+08	9.77873e+08	8.40898e+08	9.23817e+08	9.012e+08	3.65227e+08	709739011	5.80127e+08	1.27875e+09	1.31024e+09	9.02226e+08	1.56203e+09	1.29085e+09	9.77873e+08	1.0437e+09	1.24862e+09	9.44264e+08	1.16955e+09	9.09914e+08	9.21111e+08	25.827	50.17	53.6649	13	14	46.58	45.8115	12	14	32.87	39.267	9	10	48.43	59.1623	12
fig|57494.15.peg.1938	fig|57494.15.peg.1938	67.5325	13	127	13	1	308	32.8	4.75	1.58119e+08	1.53348e+08	1.37849e+08	1.42443e+08	1.87733e+08	2.68035e+08	2.20719e+08	2.58e+08	2.62284e+08	1.7375e+08	1.48274e+08	2.03032e+08	2.92255e+08	2.85901e+08	2.18636e+08	2.5083e+08	3.77234e+08	2.68035e+08	2.73951e+08	3.4871e+08	2.74817e+08	5.56393e+08	1.90093e+08	3.22369e+08	15.379	49.94	57.1429	9	14	44.03	57.1429	9	13	46.79	57.1429	9	12	32.83	46.7532	8
fig|57494.15.peg.314	fig|57494.15.peg.314	57.4468	12	193	12	1	329	35.4	4.88	9.34837e+08	1.60901e+09	2.01694e+09	1.75787e+09	6.82024e+08	4.83416e+09	2.61155e+09	1.46181e+09	5.41128e+09	286564366	1.81354e+09	1.28665e+09	1.72788e+09	2.99982e+09	3.19898e+09	3.09547e+09	1.37047e+09	4.83416e+09	3.24139e+09	1.97577e+09	5.66986e+09	9.17653e+08	2.32503e+09	2.04292e+09	15.379	49.92	38.6018	9	15	54.34	31.003	8	17	61.58	41.9453	10	19	51.67	37.386	10
fig|57494.15.peg.2493	fig|57494.15.peg.2493	76.7196	17	201	17	1	189	21.1	4.75	1.11511e+09	8.86572e+08	1.18347e+09	8.64606e+08	1306764186	1.44187e+09	1.06458e+09	1.07064e+09	1.42243e+09	1.79883e+09	1.09481e+09	1.39055e+09	2.06108e+09	1.65292e+09	1.87705e+09	1.5225e+09	2.62583e+09	1.44187e+09	1.32133e+09	1.44707e+09	1.49041e+09	5.76033e+09	1.40359e+09	2.20787e+09	82.768	49.89	65.6085	12	16	42.18	61.9048	9	12	55.1	65.6085	11	18	46.47	65.6085	11
fig|57494.15.peg.1057	fig|57494.15.peg.1057	57.722	25	183	25	1	518	55.8	4.56	8.19956e+08	1.068e+09	1.12233e+09	9.81138e+08	8.84452e+08	1.77056e+09	1.12507e+09	1.19143e+09	1.02221e+09	4.84508e+08	1.10938e+09	1189526417	1.51554e+09	1.99118e+09	1.78008e+09	1.7277e+09	1.77723e+09	1.77056e+09	1.3964e+09	1.61032e+09	1.07106e+09	1.55152e+09	1.42227e+09	1.8887e+09	15.156	49.68	33.2046	12	15	50.83	30.3089	11	15	43.88	29.7297	12	14	49.23	31.2741	12
fig|57494.15.peg.110	fig|57494.15.peg.110	41.8919	10	172	10	1	222	24.2	4.88	1718257530	1.68869e+09	2.0099e+09	1.59597e+09	1443811111	2.81775e+09	1.85264e+09	2.15117e+09	2.90771e+09	1.66088e+09	2.3655e+09	2.23692e+09	3.17589e+09	3.14838e+09	3.18782e+09	2.81036e+09	2.90121e+09	2.81775e+09	2.29945e+09	2.9075e+09	3.04665e+09	5.31856e+09	3.03267e+09	3.55172e+09	22.101	49.29	41.8919	8	14	47.37	41.8919	8	13	49.94	41.8919	8	14	45.9	28.3784	7
fig|57494.15.peg.617	fig|57494.15.peg.617	61.3445	12	177	12	1	357	38.5	4.89	1.03784e+09	1.5331e+09	1489991818	1.85965e+09	1.01382e+09	2.33286e+09	1.77556e+09	1688679892	2.3488e+09	4.20373e+08	1.56552e+09	1.04367e+09	1.91825e+09	2.85831e+09	2.36321e+09	3.27469e+09	2.03717e+09	2.33286e+09	2.20378e+09	2.2824e+09	2.46104e+09	1.34614e+09	2.00706e+09	1.65711e+09	14.849	49.17	53.2213	9	14	48.96	55.4622	10	15	44.32	40.056	7	13	52.96	49.0196	9
fig|57494.15.peg.2589	fig|57494.15.peg.2589	51.5232	31	234	31	1	755	82.6	4.84	2.81229e+08	3.67057e+08	3.70321e+08	3.36803e+08	2.43337e+08	5.8606e+08	5.26523e+08	4.52968e+08	5.25602e+08	1.28413e+08	5.38079e+08	3.16863e+08	5.19802e+08	6.84339e+08	5.8735e+08	5.93083e+08	4.88965e+08	5.8606e+08	6.53507e+08	6.12227e+08	5.50718e+08	4.11212e+08	6.89839e+08	5.03107e+08	9	48.82	26.2252	14	15	71.16	31.5232	16	22	65.07	30.596	15	19	61.28	28.2119	14
fig|57494.15.peg.2475	fig|57494.15.peg.2475	80.9035	26	237	26	1	487	49.2	5.81	5.91783e+08	6.03013e+08	5.68537e+08	6.16378e+08	3.47664e+08	7.72689e+08	1.10362e+09	697912952	8.13731e+08	2.15032e+08	6.19637e+08	5.67879e+08	1.0938e+09	1.12425e+09	9.0173e+08	1.08539e+09	6.98601e+08	7.72689e+08	1.36978e+09	9.43292e+08	8.52616e+08	6.88587e+08	7.944e+08	9.01664e+08	35.308	48.4	49.8973	14	15	60.26	64.6817	17	19	59.76	61.807	17	20	72.88	73.7166	18
fig|57494.15.peg.1711	fig|57494.15.peg.1711	71.7391	14	174	14	1	230	25.8	5.31	1.08515e+09	1.33003e+09	1.40552e+09	1.39079e+09	9.52057e+08	2169715194	1.62494e+09	1.55141e+09	1979767999	6.53106e+08	1.41882e+09	9.75154e+08	2.00571e+09	2.47971e+09	2.22923e+09	2.44906e+09	1.91308e+09	2169715194	2.01684e+09	2.09687e+09	2.07437e+09	2.09142e+09	1.81899e+09	1.54832e+09	120.153	48.23	64.3478	9	15	50.09	55.6522	9	15	52.18	55.6522	10	15	51.28	55.6522	10
fig|57494.15.peg.2501	fig|57494.15.peg.2501	75.5208	18	282	18	1	192	21.7	9.28	4.67394e+09	4648643797	5.79473e+09	5.38582e+09	4.93821e+09	7.5381e+09	6.7794e+09	5.15878e+09	6.92929e+09	2.91823e+09	9.01208e+09	6.41419e+09	8.63894e+09	8.66691e+09	9.19076e+09	9.48398e+09	9.9229e+09	7.5381e+09	8.41442e+09	6.97255e+09	7.26041e+09	9.34494e+09	1.15539e+10	1.01843e+10	141.51	47.77	58.8542	9	17	45.18	57.8125	8	16	67.92	66.1458	11	24	60.95	67.7083	11
fig|57494.15.peg.2532	fig|57494.15.peg.2532	79.8834	23	211	23	1	343	36.9	6.38	6.68821e+08	8.67061e+08	8.35168e+08	7.64696e+08	6.41697e+08	1.53729e+09	1.3714e+09	8.30134e+08	1.6208e+09	3.61906e+08	1.12172e+09	9.72853e+08	1.23619e+09	1.61654e+09	1.32462e+09	1.34657e+09	1.28943e+09	1.53729e+09	1.70215e+09	1.122e+09	1.69825e+09	1.15892e+09	1.43809e+09	1.54467e+09	19.893	47.67	48.9796	13	16	51.68	55.3936	13	18	47.11	46.0641	10	15	52.64	53.3528	12
fig|57494.15.peg.1191	fig|57494.15.peg.1191	47.5196	18	165	18	1	383	41.8	4.73	3.56874e+08	4.75872e+08	5.46417e+08	3.86021e+08	1.95735e+08	8.36615e+08	7.25444e+08	3.7247e+08	7.70231e+08	1.25296e+08	394789731	4.2742e+08	6.59617e+08	8.87214e+08	8.66647e+08	6.7975e+08	3.93312e+08	8.36615e+08	9.00402e+08	5.03427e+08	8.07038e+08	4.01229e+08	5.06137e+08	6.78647e+08	12.689	47.51	35.248	12	16	44.82	37.859	10	14	45.66	35.248	10	14	47.12	39.9478	10
fig|57494.15.peg.550	fig|57494.15.peg.550	89.8876	15	173	15	1	267	27.6	4.73	6.62219e+08	4.05087e+08	5.78405e+08	4.35839e+08	6.62141e+08	5.71869e+08	6.2642e+08	6.7309e+08	5.80455e+08	3.90035e+08	4.80484e+08	5.22467e+08	1.22399e+09	7.55242e+08	9.17383e+08	7.67476e+08	1.33051e+09	5.71869e+08	7.77496e+08	9.09742e+08	6.08192e+08	1.24899e+09	6.16e+08	8.29561e+08	18.684	47.25	64.0449	9	14	39.44	64.0449	9	12	46.27	64.0449	10	14	46.64	64.0449	9
fig|57494.15.peg.413	fig|57494.15.peg.413	60.6272	15	194	15	1	287	30.2	5.29	8.98461e+08	9.91933e+08	1.16848e+09	1.12577e+09	9.29223e+08	1.81932e+09	1.90351e+09	1.76782e+09	1.90414e+09	3.34719e+08	1.52401e+09	1.11068e+09	1.66064e+09	1.84935e+09	1.85328e+09	1.9824e+09	1.86719e+09	1.81932e+09	2.36259e+09	2.38937e+09	1.99513e+09	1.07186e+09	1.95384e+09	1.76352e+09	33.145	47.17	46.6899	9	16	50.12	44.5993	9	16	52.24	41.115	8	15	49.66	49.1289	9
fig|57494.15.peg.2660	fig|57494.15.peg.2660	75.4639	24	188	24	1	485	51.7	4.88	3.91393e+08	5.32759e+08	4.68243e+08	5.45948e+08	4.7532e+08	1.18727e+09	8.59247e+08	6.41069e+08	1.20039e+09	2.32093e+08	4.54306e+08	3.68631e+08	7.23419e+08	9.93274e+08	7.42658e+08	9.61368e+08	9.55115e+08	1.18727e+09	1.06647e+09	8.66462e+08	1.25775e+09	7.4322e+08	5.82438e+08	5.85304e+08	21.275	47.14	44.9485	13	14	55.72	45.567	13	17	38.48	38.3505	11	13	33.97	32.5773	10
fig|57494.15.peg.1791	fig|57494.15.peg.1791	50	7	154	7	1	146	15.1	4.53	2.56362e+09	2.59229e+09	2.64943e+09	2.48305e+09	2.58729e+09	3.2084e+09	3.18199e+09	3.77923e+09	1.81359e+09	8.4588e+08	2.73983e+09	2.21697e+09	4.73839e+09	4.83305e+09	4.20214e+09	4.37244e+09	5.19894e+09	3.2084e+09	3.94941e+09	5.10796e+09	1.90026e+09	2.70873e+09	3.51258e+09	3.52005e+09	22.714	47	45.8904	6	15	38.85	45.8904	6	13	38.61	49.3151	6	13	43.18	50	7
fig|57494.15.peg.299	fig|57494.15.peg.299	76.9912	29	187	29	1	452	48.8	5.45	2.70626e+08	3.84982e+08	420300068	3.42627e+08	1.82172e+08	5.42284e+08	5.03691e+08	4.69619e+08	4.54849e+08	125103390	4.87013e+08	2.83412e+08	5.00203e+08	7.17759e+08	6.66619e+08	6.03338e+08	3.66058e+08	5.42284e+08	6.25169e+08	6.34732e+08	4.76584e+08	4.00613e+08	6.2437e+08	4.49995e+08	13.497	46.65	50.2212	15	16	42.3	40.4867	12	14	45.01	39.1593	11	15	44.24	37.1681	12
fig|57494.15.peg.618	fig|57494.15.peg.618	59.944	18	156	18	1	357	37.8	4.82	5.91833e+08	5.98399e+08	6.68922e+08	7.59372e+08	5.89956e+08	7.88918e+08	9.395e+08	9.00329e+08	6.92911e+08	3.55058e+08	7.35589e+08	7.65749e+08	1.0939e+09	1.11565e+09	1.06095e+09	1.33719e+09	1.18547e+09	7.88918e+08	1.16608e+09	1.21688e+09	7.26023e+08	1.13699e+09	9.43055e+08	1.21584e+09	20.544	46.65	43.1373	9	14	44.38	47.619	11	14	50.25	47.3389	11	17	46.56	45.9384	11
fig|57494.15.peg.1326	fig|57494.15.peg.1326	56.1151	13	184	13	1	278	30.2	4.21	1.48081e+09	1.21309e+09	1.57682e+09	1.67949e+09	1.42769e+09	1.95473e+09	1.72368e+09	2.22395e+09	1.94014e+09	7.86721e+08	1.95633e+09	1.43526e+09	2.73701e+09	2.26168e+09	2.50092e+09	2.95744e+09	2.86882e+09	1.95473e+09	2.13939e+09	3.00586e+09	2.03285e+09	2.51928e+09	2.5081e+09	2.27886e+09	76.426	46.62	42.0863	8	14	40.55	32.7338	7	14	47.52	46.7626	9	15	51.01	42.0863	8
fig|57494.15.peg.1661	fig|57494.15.peg.1661	74.8072	24	197	24	1	389	42.9	6.25	4.80413e+08	4.35885e+08	5.70327e+08	5.30814e+08	4.57269e+08	896397046	6.11824e+08	4.9621e+08	8.16076e+08	1.59973e+08	757399448	549554609	8.87957e+08	8.12662e+08	9.0457e+08	9.34718e+08	9.18843e+08	896397046	7.59379e+08	6.70672e+08	8.55073e+08	5.12274e+08	9.71017e+08	8.72569e+08	6.43	46.59	43.9589	14	16	43.63	46.7866	15	16	51.35	52.9563	16	17	51.18	57.0694	16
fig|57494.15.peg.893	fig|57494.15.peg.893	55.814	16	224	16	1	344	36.9	6.43	1.13228e+09	1.64142e+09	1.35532e+09	1.55371e+09	1.22802e+09	1.75115e+09	1.88097e+09	1.57979e+09	1.96521e+09	2.18043e+08	1.64007e+09	1.01825e+09	2.09281e+09	3.06025e+09	2.14961e+09	2.73594e+09	2.4676e+09	1.75115e+09	2.33462e+09	2.13522e+09	2.05912e+09	6.98229e+08	2.10263e+09	1.61676e+09	39.842	46.28	47.3837	9	14	63.71	45.3488	11	19	71.08	45.9302	12	20	64.32	45.3488	11
fig|57494.15.peg.290	fig|57494.15.peg.290	50	25	194	25	1	474	51	6.42	5.9799e+08	3.95885e+08	4.74893e+08	6.85395e+08	5.47803e+08	6.35872e+08	8.14209e+08	5.62308e+08	5.5138e+08	2.31645e+08	7.84615e+08	5.31255e+08	1.10528e+09	7.38087e+08	7.53207e+08	1.20692e+09	1.10076e+09	6.35872e+08	1.01058e+09	7.6001e+08	5.77728e+08	7.41788e+08	1.00591e+09	8.43513e+08	19.893	46.22	32.4895	9	16	37.65	30.3797	10	13	40.37	36.2869	12	15	45.19	22.7848	9
fig|57494.15.peg.2539	fig|57494.15.peg.2539	63.3136	17	155	17	1	338	36.9	4.84	4.69938e+08	3.27543e+08	4.75446e+08	3.416e+08	5.50133e+08	7.58896e+08	4.09738e+08	557538689	5.80158e+08	4.03284e+08	4.58534e+08	6.17929e+08	8.68595e+08	6.1067e+08	7.54084e+08	6.01528e+08	1.10544e+09	7.58896e+08	5.08556e+08	7.53563e+08	6.07881e+08	1.29142e+09	5.8786e+08	9.81132e+08	13.678	46.11	43.1953	8	13	45.67	50.8876	11	14	41.62	53.2544	10	12	44.98	52.3669	11
fig|57494.15.peg.1275	fig|57494.15.peg.1275	76.1329	15	186	15	1	331	36	6.76	5.75098e+08	4.89206e+08	6.22274e+08	3.58996e+08	4.10588e+08	1.01539e+09	6.87852e+08	6.07293e+08	9.35205e+08	2.1612e+08	7.17718e+08	6.14225e+08	1.06296e+09	9.12072e+08	9.8696e+08	6.32162e+08	8.2504e+08	1.01539e+09	8.53744e+08	8.2081e+08	9.79895e+08	6.92073e+08	9.20144e+08	9.75251e+08	10.159	45.98	58.6103	11	15	33.69	53.4743	10	12	48.4	60.7251	12	16	23.57	34.7432	8
fig|57494.15.peg.2203	fig|57494.15.peg.2203	59.4655	21	218	21	1	449	46.8	5.14	8.47568e+08	6.03326e+08	7.01378e+08	7.5304e+08	6.21171e+08	1.46139e+09	9.36602e+08	1.16173e+09	1.51792e+09	3.48533e+08	9.10318e+08	9.35717e+08	1.56658e+09	1.12484e+09	1.11242e+09	1.32604e+09	1.24819e+09	1.46139e+09	1.16249e+09	1.57018e+09	1.59046e+09	1.11609e+09	1.16706e+09	1.48571e+09	19.893	45.63	42.3163	11	15	46.02	37.6392	11	14	45.45	33.853	10	14	62.85	43.8753	13
fig|57494.15.peg.1989	fig|57494.15.peg.1989	86.7769	23	186	23	1	363	39.2	4.75	4.64469e+08	5.64612e+08	7.09491e+08	5.98888e+08	4.83057e+08	1.56019e+09	9.61029e+08	8.96212e+08	1.55353e+09	1.8292e+08	1.11767e+09	6.9965e+08	8.58488e+08	1.05266e+09	1.12529e+09	1.05459e+09	9.7066e+08	1.56019e+09	1.1928e+09	1.21131e+09	1.62776e+09	5.85758e+08	1.4329e+09	1.11089e+09	34.481	45.58	63.6364	13	15	41.75	52.6171	11	14	44.15	56.4738	12	14	34.32	48.2094	10
fig|57494.15.peg.117	fig|57494.15.peg.117	48.2993	9	147	9	1	147	16	5.06	7.88955e+08	6.1331e+08	8.52448e+08	6.00229e+08	6.95373e+08	1.22602e+09	984548837	1.00934e+09	1213720524	3.39135e+08	7.10007e+08	6.47433e+08	1.45824e+09	1.14345e+09	1.35203e+09	1.05695e+09	1.39729e+09	1.22602e+09	1.222e+09	1.36421e+09	1.27172e+09	1.086e+09	9.10258e+08	1.02798e+09	45.416	45.26	42.8571	7	14	45.39	48.2993	9	13	54.77	42.8571	8	15	42.4	42.8571	7
fig|57494.15.peg.330	fig|57494.15.peg.330	72.8395	18	188	18	1	324	37.4	4.94	6.44666e+08	1.04979e+09	9.65849e+08	7.12464e+08	6.74692e+08	1.62155e+09	1.31517e+09	1.22295e+09	1.62724e+09	2.44531e+08	1.67464e+09	823498013	1.19155e+09	1.95723e+09	1.53189e+09	1.25459e+09	1.35574e+09	1.62155e+09	1.63235e+09	1.65292e+09	1.705e+09	7.83051e+08	2.14695e+09	1.30753e+09	49.802	44.68	45.679	10	15	42.77	54.9383	11	14	44.86	47.8395	11	14	42.23	40.4321	9
fig|57494.15.peg.2489	fig|57494.15.peg.2489	71.3115	13	182	13	1	122	13.6	10.48	1.6571e+09	1.11907e+09	1.6166e+09	1.86803e+09	1.47279e+09	2.14028e+09	1.97805e+09	1.46312e+09	2.25129e+09	1.03624e+09	2.67106e+09	1.67533e+09	3.06285e+09	2.08638e+09	2.56402e+09	3.28944e+09	2.95945e+09	2.14028e+09	2.4551e+09	1.97754e+09	2.35887e+09	3.3183e+09	3.42441e+09	2.66005e+09	137.95	44.13	69.6721	10	16	37.35	57.377	8	13	37.42	50.8197	7	12	42.88	58.1967	9
fig|57494.15.peg.1078	fig|57494.15.peg.1078	66.6667	14	207	14	1	240	27.3	5.26	8.72207e+08	1.4825e+09	1.4547e+09	1.27003e+09	7.66836e+08	2535026938	1.25806e+09	9.32876e+08	2.00803e+09	6.01399e+08	8.39828e+08	1.24027e+09	1.61212e+09	2.76396e+09	2.30723e+09	2.23642e+09	1.54089e+09	2535026938	1.56147e+09	1.26087e+09	2.10398e+09	1.92583e+09	1.07669e+09	1.96927e+09	33.145	43.99	42.9167	7	13	72.77	66.25	10	20	58.72	61.6667	10	18	62.11	61.25	9
fig|57494.15.peg.264	fig|57494.15.peg.264	56.6618	31	292	31	1	683	75.7	5.14	6.23969e+08	8.52243e+08	9.76327e+08	8.15937e+08	7.33601e+08	1.17251e+09	1.00822e+09	1.11037e+09	1.17721e+09	346901012	1.12664e+09	8.17386e+08	1.15329e+09	1.58892e+09	1.54851e+09	1.4368e+09	1.47411e+09	1.17251e+09	1.25137e+09	1.50076e+09	1.23346e+09	1.11087e+09	1.44439e+09	1.29783e+09	7.984	43.7	27.672	13	15	72.03	43.3382	18	21	76.52	40.2635	20	25	74.74	44.2167	20
fig|57494.15.peg.2023	fig|57494.15.peg.2023	36.1111	7	149	7	1	216	23.7	4.51	1.5156e+09	1.18691e+09	1.53971e+09	1491843143	1.31597e+09	2.96735e+09	1.85299e+09	2.28143e+09	2.77492e+09	7.16137e+08	2.42294e+09	2226273716	2.80132e+09	2.21286e+09	2.44207e+09	2.62701e+09	2.64432e+09	2.96735e+09	2.29988e+09	3.08356e+09	2.90753e+09	2.29326e+09	3.10631e+09	3.53482e+09	2510.89	43.26	19.9074	4	10	26.14	19.9074	3	6	24.91	19.4444	3	6	32.07	29.1667	4
fig|57494.15.peg.1681	fig|57494.15.peg.1681	74	11	167	11	1	150	15.8	9.6	4.91777e+09	3779928209	4.58906e+09	5.64048e+09	4.64258e+09	7.36412e+09	6.41665e+09	5.42828e+09	6.76775e+09	9.55188e+08	6084786617	6.20663e+09	9.08961e+09	7.04728e+09	7.27851e+09	9.93241e+09	9.32886e+09	7.36412e+09	7.96417e+09	7.33681e+09	7.09115e+09	3.05876e+09	7.80095e+09	9.85473e+09	78.433	43.18	47.3333	5	13	33.58	40.6667	4	9	34.61	46	5	10	41.35	47.3333	5
fig|57494.15.peg.757	fig|57494.15.peg.757	61.25	16	137	16	1	320	34.6	5.24	7.7736e+08	9.11296e+08	1.07309e+09	1.09322e+09	6.88723e+08	1.57923e+09	1.40301e+09	9.97675e+08	1.27291e+09	3.49665e+08	1.28962e+09	8.75146e+08	1.43681e+09	1.69902e+09	1.70199e+09	1.92507e+09	1.38393e+09	1.57923e+09	1.74138e+09	1.34845e+09	1.33374e+09	1.11972e+09	1.65334e+09	1.38954e+09	19.535	43.17	41.25	7	12	47.48	39.6875	9	15	35.64	36.25	8	11	37.93	40	9
fig|57494.15.peg.1514	fig|57494.15.peg.1514	80.5405	9	122	9	1	185	20.2	4.7	6.90791e+08	7.53612e+08	7.7019e+08	8.39249e+08	5.85127e+08	5.48854e+08	1.21663e+09	1.01777e+09	1.02047e+09	2.53039e+08	1.10817e+09	6.7084e+08	1.2768e+09	1.40503e+09	1.22156e+09	1.47785e+09	1.17576e+09	5.48854e+08	1.51005e+09	1.37561e+09	1.06924e+09	8.10297e+08	1.42072e+09	1.06514e+09	34.938	42.95	69.1892	7	13	36.45	55.1351	6	11	28.18	42.7027	5	8	39.17	55.1351	6
fig|57494.15.peg.2016	fig|57494.15.peg.2016	75.2137	14	231	14	1	234	23.7	4.86	1.8214e+09	2.13068e+09	2.10556e+09	2.16714e+09	1.75578e+09	4163464520	2656234830	2.18866e+09	3.40532e+09	9.12578e+08	2.16504e+09	2.35722e+09	3.36653e+09	3.97244e+09	3.33954e+09	3.81615e+09	3.52808e+09	4163464520	3.29685e+09	2.95817e+09	3.56805e+09	2.92231e+09	2.77567e+09	3.74274e+09	38.811	42.66	64.1026	10	14	57.36	70.5128	11	18	67.16	66.2393	11	20	47.37	57.6923	9
fig|57494.15.peg.1622	fig|57494.15.peg.1622	42.8274	16	171	16	1	481	52.7	5.16	7.74735e+08	6.94313e+08	6.86987e+08	900934270	6.66514e+08	1.03382e+09	1.02634e+09	9.22741e+08	1139127947	2.93141e+08	1396136991	8.0902e+08	1.43196e+09	1.29447e+09	1.0896e+09	1.58647e+09	1.3393e+09	1.03382e+09	1.27387e+09	1.24717e+09	1.19356e+09	9.38714e+08	1.7899e+09	1.28454e+09	10.159	42.53	30.1455	9	14	42.1	35.1351	11	14	26.48	25.1559	7	9	58.61	38.8773	12
fig|57494.15.peg.124	fig|57494.15.peg.124	85.5	14	155	14	1	200	22.1	4.87	1.19781e+09	1264278941	1.10902e+09	1.5369e+09	9.59106e+08	1.63179e+09	2.0743e+09	1.60663e+09	1.32605e+09	5.86096e+08	1.26116e+09	1.19133e+09	2.21393e+09	2.35711e+09	1.75897e+09	2.70636e+09	1.92724e+09	1.63179e+09	2.57457e+09	2.17151e+09	1.38942e+09	1.87683e+09	1.61686e+09	1.89157e+09	40.246	42.33	71.5	9	13	40.88	56	7	12	41.92	56	7	12	38.48	56	7
fig|57494.15.peg.73	fig|57494.15.peg.73	76.5799	24	243	24	1	269	29.4	5.85	1.50209e+09	1.53149e+09	1.58861e+09	2.09876e+09	9.17017e+08	2.98965e+09	1.96447e+09	1940653532	2.8387e+09	1.10243e+09	2.04045e+09	1.36091e+09	2.77635e+09	2.85531e+09	2.51963e+09	3.69573e+09	1.84267e+09	2.98965e+09	2.43825e+09	2.62297e+09	2.97435e+09	3.53028e+09	2.61594e+09	2.16082e+09	99	42.12	47.9554	9	14	63.53	57.9926	14	21	57.59	53.9033	13	18	59.65	46.0967	12
fig|57494.15.peg.1710	fig|57494.15.peg.1710	43.9803	15	157	15	1	407	43.8	5.67	5.65319e+08	6.87909e+08	7.5887e+08	8.32795e+08	4.28711e+08	1.37373e+09	924769767	8.29552e+08	1.29647e+09	2.48078e+08	9.26985e+08	5.41675e+08	1.04489e+09	1.28253e+09	1.20361e+09	1.46648e+09	8.61456e+08	1.37373e+09	1.1478e+09	1.12121e+09	1.35843e+09	7.9441e+08	1.18843e+09	8.60059e+08	10.288	42.11	32.9238	9	13	41.41	29.484	8	13	41.14	34.8894	10	13	41.28	31.4496	9
fig|57494.15.peg.548	fig|57494.15.peg.548	70.2128	26	193	26	1	517	57.9	6.06	3.74762e+08	4.8016e+08	4.49997e+08	4.54456e+08	2.64191e+08	5.97375e+08	8.33777e+08	560809544	5.28947e+08	1.05101e+08	636339336	3.66041e+08	6.92679e+08	8.95208e+08	7.13719e+08	8.0026e+08	5.30868e+08	5.97375e+08	1.03486e+09	7.57984e+08	5.54223e+08	3.36562e+08	8.15813e+08	5.81191e+08	8.284	41.97	35.5899	11	14	45.85	32.3017	13	17	51.42	37.3308	14	18	56.31	49.5164	14
fig|57494.15.peg.903	fig|57494.15.peg.903	75.6757	15	227	15	1	185	20.8	5.43	2.91656e+09	2.66702e+09	3.69684e+09	2.6354e+09	2.87013e+09	5.77371e+09	3.7103e+09	4.0948e+09	4.90688e+09	1.55806e+09	3.78177e+09	3.4904e+09	5.39074e+09	4.97238e+09	5.86339e+09	4.64071e+09	5.76728e+09	5.77371e+09	4.60513e+09	5.53448e+09	5.14136e+09	4.98931e+09	4.84838e+09	5.54196e+09	150.991	41.96	67.027	9	14	46.5	70.8108	10	16	59.16	67.027	9	21	50.21	67.027	9
fig|57494.15.peg.581	fig|57494.15.peg.581	56.129	22	187	22	1	465	50.2	5.63	4.71778e+08	5.98592e+08	6.48322e+08	6.67776e+08	3.91205e+08	1.41684e+09	9.67323e+08	8.10083e+08	1.3356e+09	1.06496e+08	7.72354e+08	5.76605e+08	8.71996e+08	1.11601e+09	1.02827e+09	1.1759e+09	7.86092e+08	1.41684e+09	1.20062e+09	1.0949e+09	1.39942e+09	3.41028e+08	9.90189e+08	9.1552e+08	7.432	41.95	37.6344	12	15	46.31	33.7634	11	17	47.93	37.6344	12	17	41.52	33.7634	11
fig|57494.15.peg.1677	fig|57494.15.peg.1677	71.9818	18	189	18	1	439	46	5.62	4.25764e+08	5.93491e+08	5.34023e+08	5.76782e+08	379644741	8.80375e+08	4.956e+08	4.75859e+08	8.25077e+08	1.28524e+08	5.16314e+08	4.87693e+08	7.86947e+08	1.1065e+09	8.4699e+08	1.01566e+09	7.62863e+08	8.80375e+08	6.15126e+08	6.43166e+08	8.64504e+08	4.11567e+08	6.61935e+08	7.74346e+08	16.302	41.95	41.0023	11	13	60.2	57.1754	13	17	61.34	58.0866	14	18	52.05	52.6196	12
fig|57494.15.peg.1430	fig|57494.15.peg.1430	72.846	17	175	17	1	383	40.3	6.48	1.3155e+09	1.29482e+09	1.54884e+09	1.17963e+09	1.03505e+09	2.24582e+09	1421897294	1.38114e+09	2.41243e+09	4.49664e+08	1.38318e+09	1.64589e+09	2.43147e+09	2.41406e+09	2.45654e+09	2.07724e+09	2.07985e+09	2.24582e+09	1.76482e+09	1.86673e+09	2.52771e+09	1.43994e+09	1.7733e+09	2.6133e+09	26.826	41.84	49.8695	11	14	39.6	51.1749	10	13	37.09	50.1305	9	12	41.88	54.8303	12
fig|57494.15.peg.1350	fig|57494.15.peg.1350	87.1069	17	179	17	1	318	34	4.93	6.7286e+08	8.53663e+08	8.58833e+08	774333730	7.46955e+08	1.58431e+09	1.13319e+09	1.09163e+09	1.7495e+09	4.47039e+08	1.06966e+09	9.52188e+08	1.24366e+09	1.59156e+09	1.36216e+09	1.36354e+09	1.50094e+09	1.58431e+09	1.40649e+09	1.47544e+09	1.8331e+09	1.43154e+09	1.37135e+09	1.51186e+09	20.544	41.36	55.9748	8	11	39.16	55.9748	9	11	53.19	70.4403	11	16	48.21	58.1761	10
fig|57494.15.peg.479	fig|57494.15.peg.479	54.0603	24	158	24	1	431	48.5	5.35	516673954	5.45377e+08	6.9966e+08	4.985e+08	4.08966e+08	7.70912e+08	5.91739e+08	6.14852e+08	7.0179e+08	5.22419e+08	6.04747e+08	5.33094e+08	9.54979e+08	1.0168e+09	1.1097e+09	8.77816e+08	8.21781e+08	7.70912e+08	7.34451e+08	8.31027e+08	7.35325e+08	1.67292e+09	7.75311e+08	8.46434e+08	9.89	41.34	41.7633	13	15	45.89	40.8353	14	17	30.57	36.891	11	11	33.1	32.0186	11
fig|57494.15.peg.2495	fig|57494.15.peg.2495	65.8537	12	166	12	1	164	17.2	10.42	4.46895e+09	4.4811e+09	5.21496e+09	5.24654e+09	3.36595e+09	7.21093e+09	6.60097e+09	6.1653e+09	7.43455e+09	1.37368e+09	8.57426e+09	5.36246e+09	8.26004e+09	8.35454e+09	8.27121e+09	9.23872e+09	6.76358e+09	7.21093e+09	8.19295e+09	8.33296e+09	7.78981e+09	4.39887e+09	1.09926e+10	8.51438e+09	132.352	41.26	50	7	14	33.66	50	7	12	40.38	51.8293	8	14	37.48	50	7
fig|57494.15.peg.1028	fig|57494.15.peg.1028	79.1391	14	126	14	1	302	32.1	5.16	4.06728e+08	4.83081e+08	3.93799e+08	4.63143e+08	2.46163e+08	7.24751e+08	5.55742e+08	4.23966e+08	6.4087e+08	1.15116e+08	4.49723e+08	3.97054e+08	7.51763e+08	9.00653e+08	6.24586e+08	8.15557e+08	4.94643e+08	7.24751e+08	6.89772e+08	5.73028e+08	6.71495e+08	3.68631e+08	5.76564e+08	6.30432e+08	10.45	41.09	58.9404	9	12	43.47	51.6556	9	12	38.1	45.6954	7	10	41.57	48.3444	8
fig|57494.15.peg.2178	fig|57494.15.peg.2178	67.6856	28	292	28	1	458	49.8	5.48	2.12642e+08	848025187	7.76813e+08	4.81976e+08	9.63725e+08	1.90843e+09	5.56866e+08	7.5609e+08	1.45749e+09	2.82706e+08	7.47121e+08	5.62656e+08	3.9303e+08	1.58105e+09	1.23207e+09	8.48719e+08	1.93652e+09	1.90843e+09	6.91167e+08	1.02192e+09	1.52714e+09	9.05299e+08	9.5784e+08	8.93371e+08	29.392	40.92	33.6245	10	13	95.99	51.7467	17	29	98.17	53.2751	19	29	45.98	36.0262	11
fig|57494.15.peg.2083	fig|57494.15.peg.2083	51.8229	20	169	20	1	384	42.4	4.17	5.28096e+08	7.50732e+08	1019831570	488230994	5.40377e+08	2.01847e+09	7.53262e+08	1.39138e+09	3.02622e+09	1.71261e+08	1.42389e+09	7.30161e+08	9.76089e+08	1.39966e+09	1.61751e+09	8.59734e+08	1.08584e+09	2.01847e+09	9.34929e+08	1.88058e+09	3.17083e+09	5.48421e+08	1.82549e+09	1.15933e+09	35.517	40.85	38.0208	10	13	38.53	38.2812	10	13	40.79	26.3021	8	13	29.95	30.9896	8
fig|57494.15.peg.109	fig|57494.15.peg.109	74.2574	14	208	14	1	202	21.9	5.38	2.23539e+09	3.2669e+09	2.30778e+09	3.18797e+09	2.01664e+09	4.29352e+09	5.13315e+09	4.17576e+09	3.27231e+09	5.2186e+08	4.0964e+09	1.48548e+09	4.13171e+09	6.09079e+09	3.66026e+09	5.61375e+09	4.05227e+09	4.29352e+09	6.37114e+09	5.64391e+09	3.42868e+09	1.67113e+09	5.25176e+09	2.35861e+09	81.54	40.85	41.0891	6	13	57.62	54.4554	8	18	50.01	54.9505	8	16	57.02	54.4554	8
fig|57494.15.peg.1499	fig|57494.15.peg.1499	66.1491	13	175	13	1	322	34.3	4.86	8.27737e+08	6.4758e+08	6.5755e+08	6.01505e+08	8.70386e+08	9.90176e+08	1.05287e+09	9.10457e+08	9.09951e+08	3.9972e+08	9.53082e+08	8.42793e+08	1.52992e+09	1.20735e+09	1.04291e+09	1.0592e+09	1.74896e+09	9.90176e+08	1.30679e+09	1.23056e+09	9.53434e+08	1.28001e+09	1.22189e+09	1.33817e+09	11.915	40.04	45.3416	9	12	43.74	55.2795	10	13	42.76	55.2795	10	13	38.45	55.2795	10
fig|57494.15.peg.163	fig|57494.15.peg.163	83.9695	14	154	14	1	131	14.2	5.06	2.26401e+09	1.46342e+09	2.30652e+09	2.16681e+09	2.4056e+09	1.99975e+09	2.76967e+09	2.88252e+09	2.17523e+09	1.50963e+09	2.74276e+09	2.43575e+09	4.18462e+09	2.72839e+09	3.65828e+09	3.81557e+09	4.83385e+09	1.99975e+09	3.43764e+09	3.89599e+09	2.27917e+09	4.83421e+09	3.51633e+09	3.86743e+09	277.256	40.02	72.5191	7	12	31.8	52.6718	5	9	42.63	73.2824	8	14	48.62	53.4351	9
fig|57494.15.peg.1187	fig|57494.15.peg.1187	78.1341	22	153	22	1	343	38.9	5.49	417706152	4.75216e+08	6.51474e+08	3.94585e+08	3.13774e+08	1.05407e+09	232304458	5.18063e+08	975695252	3.05293e+08	4.26941e+08	5.55882e+08	7.72054e+08	8.85991e+08	1.03327e+09	6.9483e+08	6.30502e+08	1.05407e+09	2.8833e+08	7.00209e+08	1.02232e+09	9.77627e+08	5.47356e+08	8.82615e+08	12.335	39.85	51.0204	12	15	50.26	56.2682	11	15	47.98	55.9767	11	14	31.98	44.898	8
fig|57494.15.peg.1480	fig|57494.15.peg.1480	44.5636	21	131	21	1	653	71.4	4.88	2.47596e+08	2.48518e+08	2.38802e+08	2.75209e+08	2.02998e+08	3.66638e+08	2.66866e+08	1.60762e+08	3.54549e+08	1.50269e+08	4.45142e+08	2.39063e+08	4.57636e+08	4.63335e+08	3.78753e+08	4.84621e+08	4.07906e+08	3.66638e+08	3.31228e+08	2.17285e+08	3.71492e+08	4.812e+08	5.70691e+08	3.79578e+08	4.436	39.71	32.3124	13	14	30.85	26.1868	11	11	33.19	21.2864	10	11	24.2	18.9893	8
fig|57494.15.peg.1216	fig|57494.15.peg.1216	62.7986	16	132	16	1	293	31.1	5.11	3.64371e+08	3.12615e+08	5.25895e+08	6.11367e+08	2.68787e+08	6.581e+08	8.91176e+08	5.24086e+08	6.68566e+08	254138244	5.17244e+08	4.91282e+08	6.73473e+08	5.82838e+08	8.34098e+08	1.07657e+09	5.40104e+08	6.581e+08	1.1061e+09	7.08349e+08	7.00514e+08	8.13816e+08	6.63128e+08	7.80046e+08	7.913	39.66	46.4164	10	12	33.18	34.8123	7	9	34.78	37.2014	8	10	40.28	42.6621	9
fig|57494.15.peg.469	fig|57494.15.peg.469	48.4513	13	109	13	1	452	48.1	5.96	2.87972e+08	2.91905e+08	3.47811e+08	4.19768e+08	1.97066e+08	7.47879e+08	3.21423e+08	2.33059e+08	7.50172e+08	1.99699e+08	4.45265e+08	3.91819e+08	5.32263e+08	5.44225e+08	5.51648e+08	7.39176e+08	3.95986e+08	7.47879e+08	3.98942e+08	3.15001e+08	7.8602e+08	6.39488e+08	5.70848e+08	6.22121e+08	5.31	39.58	38.0531	9	11	35.11	30.0885	9	11	28.2	30.9735	7	8	30.27	27.6549	8
fig|57494.15.peg.879	fig|57494.15.peg.879	66.7692	17	172	17	1	325	35.6	6.16	6.25783e+08	6.79732e+08	7.66507e+08	6.08061e+08	5.71455e+08	1.10373e+09	1.29426e+09	1.03164e+09	1.051e+09	3.9095e+08	1.12953e+09	6.95e+08	1.15665e+09	1.26729e+09	1.21572e+09	1.07075e+09	1.14829e+09	1.10373e+09	1.6064e+09	1.39435e+09	1.10123e+09	1.25192e+09	1.4481e+09	1.1035e+09	9	39.25	42.4615	10	13	41.6	46.1538	12	14	42.54	55.3846	12	14	41.8	43.0769	10
fig|57494.15.peg.1274	fig|57494.15.peg.1274	54.8387	21	160	21	1	496	52.2	5.74	3.13819e+08	4.00976e+08	494397702	3.79392e+08	2.66907e+08	7.47682e+08	7.57878e+08	4.66939e+08	8.15892e+08	9.39958e+07	4.77663e+08	3.51572e+08	5.80037e+08	7.47577e+08	7.84142e+08	6.68078e+08	5.36325e+08	7.47682e+08	9.40659e+08	6.3111e+08	8.5488e+08	3.00999e+08	6.12383e+08	5.58217e+08	9	39.09	36.6935	12	13	50.97	32.6613	12	16	42.02	29.2339	10	13	52.06	28.4274	10
fig|57494.15.peg.1658	fig|57494.15.peg.1658	63.3803	13	123	13	1	213	23.1	4.36	2.71054e+08	3.06999e+08	4.96911e+08	3.71493e+08	4.01419e+08	1.03912e+09	5.25259e+08	607286070	8.19264e+08	2.64495e+08	6.38191e+08	4.94498e+08	5.00994e+08	5.72368e+08	7.88129e+08	6.54168e+08	8.06617e+08	1.03912e+09	6.51937e+08	8.20801e+08	8.58413e+08	8.46981e+08	8.18187e+08	7.85152e+08	45.416	38.91	42.2535	8	11	38.66	41.3146	9	11	28.24	46.4789	8	9	28.37	40.8451	8
fig|57494.15.peg.1626	fig|57494.15.peg.1626	82.1293	18	166	18	1	263	28	6.96	7.45198e+08	6.36026e+08	1.00774e+09	711440181	655948974	1.0623e+09	1.07769e+09	6.83535e+08	1.06965e+09	265158015	9.2404e+08	7.16351e+08	1.37736e+09	1.1858e+09	1.59833e+09	1.25279e+09	1.31807e+09	1.0623e+09	1.3376e+09	9.23858e+08	1.12077e+09	8.49104e+08	1.18466e+09	1.1374e+09	35.517	38.88	64.6388	10	13	37.25	65.019	10	13	50.58	71.1027	11	17	42.14	71.4829	11
fig|57494.15.peg.1344	fig|57494.15.peg.1344	65.3137	15	168	15	1	271	29.3	4.74	8.78576e+08	6.29783e+08	8.67512e+08	8.96496e+08	7.13114e+08	1.52551e+09	1.02768e+09	1.06967e+09	1.5896e+09	2.19368e+08	9.26952e+08	9.35705e+08	1.62389e+09	1.17416e+09	1.37592e+09	1.57865e+09	1.43294e+09	1.52551e+09	1.27553e+09	1.44576e+09	1.66556e+09	7.02474e+08	1.18839e+09	1.48569e+09	120.153	38.71	50.5535	8	12	40.78	46.4945	8	12	42.22	57.5646	10	13	39.35	47.6015	8
fig|57494.15.peg.474	fig|57494.15.peg.474	61.7571	18	142	18	1	387	41.7	5.3	4.24638e+08	6.29184e+08	4.76909e+08	6.11901e+08	484897845	9.95885e+08	7.14905e+08	7.02032e+08	8.39611e+08	2.40288e+08	8.33121e+08	4.6693e+08	7.84866e+08	1.17305e+09	7.56403e+08	1.07751e+09	9.7436e+08	9.95885e+08	8.87321e+08	9.48859e+08	8.79732e+08	7.69463e+08	1.0681e+09	7.41379e+08	11.452	38.69	36.9509	10	12	49.08	52.1964	13	16	38.5	38.2429	10	12	48.47	42.8941	12
fig|57494.15.peg.305	fig|57494.15.peg.305	69.5122	21	159	21	1	410	45	4.97	5.64212e+08	6.08364e+08	6.76368e+08	5.67491e+08	4.75786e+08	1.03859e+09	8.25646e+08	8.964e+08	9.58581e+08	2.37551e+08	5.03427e+08	5.76741e+08	1.04284e+09	1.13423e+09	1.07276e+09	9.99304e+08	9.5605e+08	1.03859e+09	1.02477e+09	1.21156e+09	1.00439e+09	7.607e+08	6.45414e+08	9.15736e+08	20.544	38.6	47.3171	12	13	49.04	43.1707	14	16	50.08	56.3415	14	16	35.8	42.1951	11
fig|57494.15.peg.1076	fig|57494.15.peg.1076	81.4159	19	153	19	1	339	35	5.12	2.37168e+08	2.3485e+08	2.75539e+08	2.38654e+08	2.36563e+08	3.64778e+08	3.06506e+08	2.21601e+08	4.25404e+08	125326354	2.36877e+08	4.39853e+08	4.38363e+08	4.37852e+08	4.37019e+08	4.20249e+08	4.75353e+08	3.64778e+08	3.80427e+08	2.99514e+08	4.45733e+08	4.01327e+08	3.03686e+08	6.98388e+08	14.505	38.58	64.8968	11	12	41.2	66.3717	13	14	49.14	54.8673	10	16	32.14	59.292	10
fig|57494.15.peg.96	fig|57494.15.peg.96	41.8699	6	150	6	1	246	25.9	5.34	6.59478e+08	5.34176e+08	5.19606e+08	5.58028e+08	4.99419e+08	8.30893e+08	8.10691e+08	6.92097e+08	7.08886e+08	1.58514e+08	7.02222e+08	8.15076e+08	1.21893e+09	9.95915e+08	8.24123e+08	9.8264e+08	1.00354e+09	8.30893e+08	1.00621e+09	9.35431e+08	7.42761e+08	5.07602e+08	9.00277e+08	1.29416e+09	9	38.48	41.8699	6	12	39.55	41.8699	6	11	44.35	41.8699	6	13	54.47	41.8699	6
fig|57494.15.peg.22	fig|57494.15.peg.22	62.3782	27	166	27	1	513	56.6	5.5	3.81606e+08	5.53141e+08	5.68277e+08	4.89964e+08	2.45394e+08	1345608468	8.09067e+08	6.50045e+08	1.07611e+09	9.86914e+07	6.11115e+08	4.49733e+08	7.05329e+08	1.03127e+09	9.01319e+08	8.62785e+08	4.93097e+08	1345608468	1.00419e+09	8.78594e+08	1.12754e+09	3.16035e+08	7.83475e+08	7.14074e+08	12.895	38.29	34.308	12	13	40.76	38.9864	12	15	40.6	29.2398	12	14	32.91	32.3587	11
fig|57494.15.peg.476	fig|57494.15.peg.476	85.7831	25	184	25	1	415	43.3	5.82	4.15242e+08	3.95028e+08	5.1676e+08	3.76381e+08	3.14357e+08	9.36762e+08	671950904	5.69439e+08	9.91686e+08	2.56573e+08	6.40878e+08	4.4177e+08	7.67499e+08	7.36488e+08	8.1961e+08	6.62776e+08	6.31673e+08	9.36762e+08	8.34008e+08	7.69647e+08	1.03907e+09	8.21613e+08	8.21631e+08	7.01431e+08	36.276	38.27	36.6265	10	12	38.8	47.9518	12	13	54.57	55.4217	13	17	50.67	48.9157	14
fig|57494.15.peg.998	fig|57494.15.peg.998	90.5405	11	130	11	1	148	15.4	5.05	5.12272e+08	2.2576e+08	4.28058e+08	3.71977e+08	2.96753e+08	1.70706e+09	8.83948e+08	9.06421e+08	1.32458e+09	2.91227e+08	1.16436e+09	3.93835e+08	9.46843e+08	4.20906e+08	6.78923e+08	6.55021e+08	5.963e+08	1.70706e+09	1.09713e+09	1.22511e+09	1.38788e+09	9.32586e+08	1.49275e+09	6.25322e+08	128.155	38.25	62.8378	6	9	26.98	62.1622	5	8	33.87	62.1622	5	9	26.18	64.8649	5
fig|57494.15.peg.1110	fig|57494.15.peg.1110	62.9283	14	125	14	1	321	34.8	4.79	6.01164e+08	6.24361e+08	6.50765e+08	5.9191e+08	5.25834e+08	4.94834e+08	9.65798e+08	9.09196e+08	9.07028e+08	1.68992e+08	8.76812e+08	7.53468e+08	1.11114e+09	1.16405e+09	1.03215e+09	1.0423e+09	1.05662e+09	4.94834e+08	1.19872e+09	1.22886e+09	9.50371e+08	5.41157e+08	1.12411e+09	1.19634e+09	13.384	38.19	44.5483	8	11	32.9	40.81	8	10	30.4	38.3178	7	9	28.93	33.6449	6
fig|57494.15.peg.954	fig|57494.15.peg.954	53.3333	14	161	14	1	300	31.8	10.17	8.10526e+08	7.94862e+08	9.40061e+08	9.13827e+08	6.50334e+08	1.67747e+09	1.10275e+09	8.84814e+08	1.61333e+09	2.75295e+08	1.03993e+09	8.25398e+08	1.49811e+09	1.48194e+09	1.49099e+09	1.60917e+09	1.30679e+09	1.67747e+09	1.3687e+09	1.19591e+09	1.69042e+09	8.81567e+08	1.33323e+09	1.31055e+09	14.399	38.08	32.6667	6	10	44.12	35.6667	8	13	46.54	36	8	13	46.24	38.6667	9
fig|57494.15.peg.2444	fig|57494.15.peg.2444	64.4886	15	121	15	1	352	37.4	4.83	4.35241e+08	3.45008e+08	5.49633e+08	2.96402e+08	3.55287e+08	8.75745e+08	6.18968e+08	6.31544e+08	1039097260	1.91812e+08	4.82922e+08	5.42906e+08	8.04465e+08	6.43231e+08	8.71748e+08	5.2194e+08	7.13919e+08	8.75745e+08	7.68247e+08	8.53588e+08	1.08875e+09	6.14231e+08	6.19125e+08	8.62012e+08	9	37.89	44.8864	9	11	22.8	35.2273	7	8	43.13	51.9886	12	13	24.26	38.3523	8
fig|57494.15.peg.2504	fig|57494.15.peg.2504	67.7778	10	118	10	1	90	10.2	9.41	1.62485e+09	5.52659e+08	1.22393e+09	8.63191e+08	1.32481e+09	1.64381e+09	1.02967e+09	1.16222e+09	1.90992e+09	1.58148e+09	2.0086e+09	1.80948e+09	3.00325e+09	1.03037e+09	1.94123e+09	1.52001e+09	2.6621e+09	1.64381e+09	1.278e+09	1.57085e+09	2.00119e+09	5.0643e+09	2.5751e+09	2.87305e+09	315.228	37.85	52.2222	5	11	23.97	53.3333	5	7	38.6	52.2222	5	10	29.87	50	4
fig|57494.15.peg.1609	fig|57494.15.peg.1609	83.0579	12	93	12	1	242	26	4.75	5.45575e+08	3.60113e+08	3.81238e+08	5.65651e+08	4.66506e+08	782500517	5.94933e+08	6.50945e+08	9.22624e+08	522111520	5.53574e+08	6.73005e+08	1.0084e+09	6.71392e+08	6.04665e+08	9.96065e+08	9.37403e+08	782500517	7.38415e+08	8.7981e+08	9.66712e+08	1.67194e+09	7.09704e+08	1.06858e+09	10.938	37.76	65.2893	9	11	23.92	50.8264	7	8	21.2	30.9917	4	6	30.12	48.3471	8
fig|57494.15.peg.666	fig|57494.15.peg.666	59.1633	19	139	19	1	502	52.5	5.08	4.0637e+08	4.15081e+08	4.63691e+08	2.68051e+08	2.36251e+08	434771801	5.11247e+08	3.15194e+08	4.3873e+08	1.72171e+08	4.64218e+08	3.20527e+08	7.51101e+08	7.73874e+08	7.35439e+08	4.72015e+08	4.74725e+08	434771801	6.34547e+08	4.26013e+08	4.59695e+08	5.51337e+08	5.95146e+08	5.08925e+08	11.452	37.65	37.8486	11	13	26.39	26.8924	8	9	35.87	35.4582	11	13	25.97	27.8884	8
fig|57494.15.peg.1489	fig|57494.15.peg.1489	58.2697	13	108	13	1	393	41.8	4.32	2.53652e+08	2.46446e+08	3.94551e+08	4.02296e+08	3.28013e+08	9.64846e+08	6.04351e+08	5.17498e+08	9.4583e+08	5.9255e+07	5.06465e+08	4.74861e+08	4.6883e+08	4.59473e+08	6.2578e+08	7.0841e+08	6.59114e+08	9.64846e+08	7.50104e+08	6.99444e+08	9.91027e+08	1.8975e+08	6.49309e+08	7.53972e+08	27.943	37.45	48.0916	8	11	26.87	37.9135	6	7	26.29	36.3868	7	7	21.94	37.9135	6
fig|57494.15.peg.1907	fig|57494.15.peg.1907	54.9296	26	158	26	1	781	85.5	5.2	3.15882e+08	3.41111e+08	3.82776e+08	365739558	3.34831e+08	5.28248e+08	4.30128e+08	410572962	523592275	1.3408e+08	4.65381e+08	352654287	5.8385e+08	6.35966e+08	6.07104e+08	6.44037e+08	6.72813e+08	5.28248e+08	5.33864e+08	5.54926e+08	5.48612e+08	4.29359e+08	5.96637e+08	5.59936e+08	3.41	37.44	25.8643	10	12	39.99	24.968	11	13	36.5	20.8707	10	12	31.51	20.8707	9
fig|57494.15.peg.1903	fig|57494.15.peg.1903	53.4274	18	168	18	1	496	53.7	5.49	3.29683e+08	4.59982e+08	4.69074e+08	5.05378e+08	2.20662e+08	7.61585e+08	5.77927e+08	5.06349e+08	7.47916e+08	3.63025e+07	5.90099e+08	4.48107e+08	6.09359e+08	8.57588e+08	7.43978e+08	8.89928e+08	4.43401e+08	7.61585e+08	7.17308e+08	6.84376e+08	7.83656e+08	1.1625e+08	7.56531e+08	7.11493e+08	11.217	37.31	28.4274	9	11	47.46	38.5081	11	15	48.13	40.9274	12	15	50.1	40.9274	12
fig|57494.15.peg.372	fig|57494.15.peg.372	60.6786	19	152	19	1	501	54.2	5.12	2.7949e+08	4.14341e+08	3.43917e+08	4.33062e+08	4.47907e+08	7.75653e+08	5.81563e+08	6.70913e+08	6.98607e+08	1.08429e+08	5.3677e+08	2.49491e+08	5.16586e+08	7.72496e+08	5.45471e+08	7.62587e+08	9.00029e+08	7.75653e+08	7.2182e+08	9.06799e+08	7.31991e+08	3.47218e+08	6.88161e+08	3.96135e+08	8.152	37.25	31.9361	9	12	44.69	38.1238	10	13	50.88	40.3194	11	15	52.05	42.7146	11
fig|57494.15.peg.498	fig|57494.15.peg.498	59.5238	28	144	28	1	588	65	5.12	3.1892e+08	3.81477e+08	6.84385e+08	364188274	2.4383e+08	3.89257e+08	3.16895e+08	7.11834e+08	3.77124e+08	6.09672e+07	9.21041e+08	9.94374e+08	5.89466e+08	7.11223e+08	1.08547e+09	6.41305e+08	4.89955e+08	3.89257e+08	3.93322e+08	9.62107e+08	3.95145e+08	1.95233e+08	1.18081e+09	1.57884e+09	8.345	37.24	31.4626	12	13	46.5	37.9252	14	15	27.68	26.1905	9	9	51.36	38.9456	16
fig|57494.15.peg.1024	fig|57494.15.peg.1024	58.547	11	143	11	1	234	26	5.08	6.11182e+08	6.68566e+08	6.94986e+08	7.88387e+08	4.65895e+08	9.83847e+08	1.21452e+09	9.49761e+08	5.90557e+08	2.8735e+08	8.73424e+08	8.62998e+08	1.12966e+09	1.24647e+09	1.10229e+09	1.38828e+09	9.36175e+08	9.83847e+08	1.50743e+09	1.28369e+09	6.18777e+08	9.20168e+08	1.11977e+09	1.37025e+09	15.379	37.2	52.5641	7	12	34.87	47.8632	7	12	31.92	52.5641	7	9	43.66	43.1624	7
fig|57494.15.peg.1789	fig|57494.15.peg.1789	67.4419	22	167	22	1	473	52	4.91	2.50087e+08	4.62094e+08	2.81137e+08	197949818	3.82839e+08	6.44201e+08	2.53723e+08	6.39271e+08	6.05882e+08	2.18079e+08	5.73666e+08	2.85038e+08	4.62241e+08	8.61525e+08	4.45898e+08	3.48573e+08	7.69282e+08	6.44201e+08	3.14915e+08	8.64032e+08	6.34834e+08	6.98346e+08	7.35463e+08	4.52576e+08	12.183	37.01	46.5116	12	12	46.6	45.2431	14	16	36.5	36.7865	10	12	34.03	35.9408	11
fig|57494.15.peg.1516	fig|57494.15.peg.1516	67.4242	7	145	7	1	132	15.1	4.58	2.24551e+09	2.23999e+09	2.29405e+09	2.0566e+09	1.64476e+09	2359291878	2.63798e+09	2.15581e+09	1.96176e+09	1.54368e+09	2.98001e+09	2.06747e+09	4.15042e+09	4.17623e+09	3.63849e+09	3.62149e+09	3.30499e+09	2359291878	3.27419e+09	2.91377e+09	2.05551e+09	4.94326e+09	3.82049e+09	3.28267e+09	70.969	36.93	67.4242	6	12	33.42	67.4242	6	11	38.78	67.4242	6	11	36.69	67.4242	6
fig|57494.15.peg.82	fig|57494.15.peg.82	64.9068	12	166	12	1	322	33.7	4.73	8.07558e+08	7.69847e+08	9.72189e+08	8.07773e+08	9.72703e+08	1.03707e+09	7.64417e+08	9.56379e+08	7.65886e+08	5.73532e+08	8.33892e+08	1.26047e+09	1.49262e+09	1.4353e+09	1.54195e+09	1.42242e+09	1.95456e+09	1.03707e+09	9.48774e+08	1.29263e+09	8.02484e+08	1.8366e+09	1.06908e+09	2.00134e+09	40.246	36.62	56.8323	9	11	37.58	56.8323	9	12	54.33	61.8012	10	17	37.16	46.2733	8
fig|57494.15.peg.2483	fig|57494.15.peg.2483	87.0748	12	182	12	1	147	16.4	9.8	3.73716e+09	2.91867e+09	3.70081e+09	3.7553e+09	3.59251e+09	7.3081e+09	4.47561e+09	4.28721e+09	7.41105e+09	1.66282e+09	6.48806e+09	4.43852e+09	6.90746e+09	5.44155e+09	5.86969e+09	6.61277e+09	7.21883e+09	7.3081e+09	5.555e+09	5.79455e+09	7.76519e+09	5.32476e+09	8.31795e+09	7.04738e+09	124.893	36.52	53.0612	5	10	38.22	55.7823	6	12	36.29	68.0272	8	12	44.54	62.585	7
fig|57494.15.peg.323	fig|57494.15.peg.323	54.878	7	98	7	1	82	8.9	9.92	3.2581e+09	2792119782	2.0368e+09	1.8617e+09	3.11199e+09	1.2649e+09	3415443456	3.45022e+09	1.00381e+09	1.68032e+09	4.8848e+09	3.3677e+09	6.022e+09	5.20561e+09	3.23048e+09	3.2783e+09	6.25328e+09	1.2649e+09	4.23916e+09	4.66328e+09	1.05178e+09	5.38083e+09	6.26251e+09	5.34715e+09	561.341	36.41	52.439	5	11	12.86	40.2439	2	4	24.68	52.439	4	7	19.52	52.439	3
fig|57494.15.peg.1491	fig|57494.15.peg.1491	58.2697	18	144	18	1	393	43.5	5.14	3.80335e+08	2.7527e+08	343794728	4.07809e+08	4.40934e+08	3.91462e+08	8.36368e+08	7.09679e+08	3.73286e+08	1.48418e+08	5.53879e+08	4.09861e+08	7.0298e+08	5.13212e+08	5.45277e+08	7.18118e+08	8.86019e+08	3.91462e+08	1.03808e+09	9.59195e+08	3.91124e+08	4.75272e+08	7.10096e+08	6.50767e+08	11.452	36.37	40.9669	11	12	21.54	29.0076	7	7	26.62	29.5165	9	10	41.19	45.0382	12
fig|57494.15.peg.1934	fig|57494.15.peg.1934	55.0877	20	187	20	1	570	63	4.98	4.29679e+08	5.39088e+08	5.99571e+08	4.33912e+08	3.94602e+08	8.90528e+08	5.91259e+08	5.12757e+08	9.46832e+08	1.94626e+08	5.81435e+08	6.56178e+08	7.94184e+08	1.00507e+09	9.50952e+08	7.64083e+08	7.92917e+08	8.90528e+08	7.33855e+08	6.93036e+08	9.92077e+08	6.23242e+08	7.45423e+08	1.04186e+09	9	36.29	28.5965	10	12	46.1	42.9825	13	15	55.98	40.5263	13	17	44.6	38.2456	12
fig|57494.15.peg.2115	fig|57494.15.peg.2115	54.8689	23	137	23	1	534	58.9	6.27	5.08848e+08	5.27571e+08	8.20824e+08	6.57129e+08	2.90434e+08	6.39725e+08	1.07594e+09	6.73024e+08	7.93532e+08	4.20633e+08	1.05546e+09	1.21794e+09	9.40513e+08	9.836e+08	1.30187e+09	1.15715e+09	5.83603e+08	6.39725e+08	1.33543e+09	9.09652e+08	8.31452e+08	1.34698e+09	1.35314e+09	1.93382e+09	3.642	36.03	29.2135	9	12	22.25	16.4794	6	7	36.49	32.0225	12	12	39.07	33.8951	11
fig|57494.15.peg.1304	fig|57494.15.peg.1304	61.7591	21	118	21	1	523	55.3	5.01	2.26071e+08	2.03944e+08	2.34686e+08	2.57593e+08	1.69706e+08	3.76659e+08	3.21156e+08	2.36768e+08	3.1622e+08	6.77842e+07	2.96098e+08	2.13683e+08	4.17851e+08	3.80232e+08	3.72225e+08	4.536e+08	3.41009e+08	3.76659e+08	3.9861e+08	3.20013e+08	3.31331e+08	2.17063e+08	3.7961e+08	3.39281e+08	5.043	36.01	33.4608	10	12	22.89	24.6654	7	7	25.08	28.6807	9	9	37.76	34.7992	12
fig|57494.15.peg.2339	fig|57494.15.peg.2339	80.2432	18	161	18	1	329	33.9	5.52	3.17612e+08	4.72156e+08	4.30726e+08	4.5866e+08	3.10797e+08	8.79514e+08	7.04507e+08	4.75997e+08	8.30962e+08	1.29739e+08	4.40346e+08	3.77281e+08	5.87048e+08	8.80285e+08	6.83155e+08	8.07663e+08	6.24519e+08	8.79514e+08	8.74415e+08	6.43352e+08	8.70671e+08	4.15457e+08	5.64541e+08	5.99037e+08	12.689	36	42.8571	8	12	45.35	43.465	8	14	41.42	35.2584	7	12	50.41	39.5137	8
fig|57494.15.peg.2370	fig|57494.15.peg.2370	66.0194	12	139	12	1	206	22.3	4.96	5.6711e+08	4.99111e+08	5.56271e+08	5.52233e+08	4.86067e+08	1.21112e+09	7.80054e+08	9.04664e+08	1.08888e+09	4.5253e+08	6.93886e+08	6.52231e+08	1.0482e+09	9.30539e+08	8.82277e+08	9.72436e+08	9.7671e+08	1.21112e+09	9.68183e+08	1.22273e+09	1.14092e+09	1.44912e+09	8.89591e+08	1.0356e+09	52.367	35.82	57.2816	8	10	37.86	53.8835	8	11	40.16	57.767	9	12	43.43	60.1942	9
fig|57494.15.peg.1708	fig|57494.15.peg.1708	54.1371	18	165	18	1	423	46.3	4.73	4.62629e+08	4.32972e+08	4.72345e+08	5.15269e+08	4.01129e+08	1.18427e+09	4.71305e+08	4.25629e+08	6.83657e+08	2.09874e+08	5.03478e+08	4.51618e+08	8.55086e+08	8.0723e+08	7.49164e+08	9.07345e+08	8.06033e+08	1.18427e+09	5.84971e+08	5.75275e+08	7.16326e+08	6.72072e+08	6.4548e+08	7.17068e+08	10.103	35.82	37.5887	11	13	38.12	34.9882	11	13	44.37	37.5887	11	15	43.38	35.6974	10
fig|57494.15.peg.2003	fig|57494.15.peg.2003	63.789	21	167	18	1	417	46.7	4.88	5.36313e+08	7.46286e+08	7.16466e+08	5.64942e+08	4.6965e+08	1.3694e+09	1.03009e+09	8.11009e+08	1.29959e+09	1.36428e+08	6.49672e+08	6.01312e+08	9.91277e+08	1.39137e+09	1.13635e+09	9.94816e+08	9.43721e+08	1.3694e+09	1.27852e+09	1.09615e+09	1.36169e+09	4.36879e+08	8.32905e+08	9.54748e+08	34.938	35.79	23.2614	6	11	45.37	38.8489	9	15	29.93	21.1031	5	9	27.72	21.5827	6
fig|57494.15.peg.2438	fig|57494.15.peg.2438	66.0777	13	122	13	1	283	29.9	4.7	3.55835e+08	5.82559e+08	6.14629e+08	4.9987e+08	2.99578e+08	1.28061e+09	9.21618e+08	5.51436e+08	1.20493e+09	2.19615e+08	7.0648e+08	5.65723e+08	6.57697e+08	1.08612e+09	9.74835e+08	8.8023e+08	6.01975e+08	1.28061e+09	1.14389e+09	7.45315e+08	1.26251e+09	7.03264e+08	9.05736e+08	8.98242e+08	15.379	35.78	46.6431	8	10	27.75	51.2367	7	8	43.5	63.6042	9	12	27.98	42.7562	7
fig|57494.15.peg.1712	fig|57494.15.peg.1712	58.9812	10	158	10	1	373	38.2	4.93	3.9418e+08	4.61078e+08	5.51289e+08	5.07318e+08	3.74226e+08	1.44486e+09	6.36571e+08	600748043	1.32999e+09	1.3664e+08	8.09141e+08	5.74492e+08	7.2857e+08	8.59632e+08	8.74375e+08	8.93344e+08	7.51975e+08	1.44486e+09	7.90095e+08	8.11965e+08	1.39355e+09	4.37557e+08	1.03735e+09	9.12164e+08	17.478	35.63	43.6997	7	10	46.38	42.8954	7	13	48.11	42.8954	7	13	44.62	42.8954	7
fig|57494.15.peg.2424	fig|57494.15.peg.2424	52.9231	13	142	13	1	325	34.2	4.69	3.41585e+08	3.78015e+08	3.89678e+08	4.4886e+08	2.30206e+08	630554902	6.46938e+08	4.40808e+08	6.55023e+08	1.47423e+08	4.10098e+08	2.95616e+08	6.31359e+08	7.04769e+08	6.18051e+08	7.90406e+08	4.62578e+08	630554902	8.02962e+08	5.95792e+08	6.86323e+08	4.72087e+08	5.25763e+08	4.69372e+08	18.307	35.53	41.5385	10	13	32.37	38.1538	8	12	26.32	32.6154	8	9	38	42.1538	10
fig|57494.15.peg.2450	fig|57494.15.peg.2450	75.9013	21	166	21	1	527	56.7	5.43	3.92597e+08	501516358	3.1556e+08	5.30795e+08	2.74061e+08	7.34688e+08	5.73874e+08	4.31325e+08	5.27579e+08	1.94672e+08	5.91073e+08	2.8779e+08	7.25646e+08	9.35024e+08	5.00495e+08	9.34686e+08	5.50701e+08	7.34688e+08	7.12278e+08	5.82974e+08	5.5279e+08	6.23389e+08	7.5778e+08	4.56946e+08	11.798	35.43	29.6015	9	12	41.14	37.9507	11	13	39.11	37.0019	10	12	50.27	42.5047	12
fig|57494.15.peg.1484	fig|57494.15.peg.1484	40.3727	13	149	13	1	161	18.5	4.91	6.90267e+08	4.58286e+08	7.79432e+08	6.95178e+08	8.89929e+08	1.0101e+09	7.0089e+08	8.26002e+08	7.15108e+08	7.84519e+08	7.26135e+08	8.22503e+08	1.27583e+09	8.54427e+08	1.23622e+09	1.22415e+09	1.78823e+09	1.0101e+09	8.69926e+08	1.11642e+09	7.4928e+08	2.51223e+09	9.30935e+08	1.30595e+09	561.341	35.41	32.2981	8	11	32.8	32.9193	8	11	32.8	26.7081	8	11	37.25	27.9503	8
fig|57494.15.peg.1625	fig|57494.15.peg.1625	32.7549	12	127	12	1	461	50.7	4.08	1.08975e+09	5.84532e+08	1.18251e+09	8.81481e+08	8.85022e+08	1.59189e+09	1.591e+09	1.80144e+09	1.41959e+09	4.983e+08	1.62126e+09	9.05437e+08	2.01421e+09	1.0898e+09	1.87553e+09	1.55221e+09	1.77837e+09	1.59189e+09	1.97471e+09	2.4348e+09	1.48743e+09	1.59569e+09	2.07853e+09	1.43763e+09	6.627	35.37	20.1735	6	11	20.22	18.2213	5	6	33.65	32.7549	10	12	21.89	20.1735	6
fig|57494.15.peg.514	fig|57494.15.peg.514	74.4186	23	204	23	1	430	45.3	6.11	5.7564e+08	7.80688e+08	8.01133e+08	8.25342e+08	4.87071e+08	1.60081e+09	9.4721e+08	8.46872e+08	1508014576	3.16576e+08	9.11736e+08	6.67575e+08	1.06397e+09	1.45551e+09	1.27064e+09	1.45336e+09	9.78727e+08	1.60081e+09	1.17565e+09	1.14462e+09	1.58008e+09	1.01376e+09	1.16888e+09	1.05996e+09	14.849	35.23	37.2093	10	12	51.21	49.0698	12	15	61.19	50.4651	13	18	60.55	42.5581	11
fig|57494.15.peg.2486	fig|57494.15.peg.2486	36.3095	6	144	6	1	168	18.1	6.34	2.22569e+09	2.26282e+09	3.09381e+09	2.86462e+09	2.05002e+09	6.91932e+09	3.51035e+09	3.84236e+09	6.20198e+09	5.49855e+08	4.21242e+09	1.80718e+09	4.11379e+09	4.21879e+09	4.90695e+09	5.04436e+09	4.11933e+09	6.91932e+09	4.35695e+09	5.1933e+09	6.49835e+09	1.76078e+09	5.4005e+09	2.8694e+09	73.989	35.11	30.9524	3	8	33.09	35.7143	4	8	50.17	36.3095	5	12	45.05	35.7143	4
fig|57494.15.peg.2570	fig|57494.15.peg.2570	82.0988	18	175	18	1	162	18	5.85	9.87366e+08	8.74008e+08	1.3882e+09	6.48383e+08	1.40979e+09	1.08495e+09	1.1808e+09	1.65406e+09	878852107	1.2304e+09	2.12253e+09	1775481029	1.82497e+09	1.62949e+09	2.20176e+09	1.14175e+09	2.83284e+09	1.08495e+09	1.46558e+09	2.23562e+09	9.20849e+08	3.94007e+09	2.72117e+09	2.81906e+09	186.382	35.11	51.2346	7	12	37.88	51.2346	8	13	37.41	51.2346	8	13	34.76	51.2346	8
fig|57494.15.peg.2454	fig|57494.15.peg.2454	66.0526	17	140	17	1	380	40.4	4.75	3.5166e+08	5.46061e+08	7.07368e+08	3.90805e+08	2.35744e+08	1.25234e+09	4.95044e+08	3.80851e+08	9.64362e+08	1.63368e+08	3.02913e+08	6.37529e+08	6.49981e+08	1.01807e+09	1.12193e+09	6.88174e+08	4.73706e+08	1.25234e+09	6.14436e+08	5.14755e+08	1.01044e+09	5.23148e+08	3.88347e+08	1.01225e+09	45.416	34.99	52.8947	10	11	38.04	34.4737	8	11	55.44	55.7895	12	17	25.57	34.4737	8
fig|57494.15.peg.1042	fig|57494.15.peg.1042	54.4554	25	129	25	1	505	54.6	5.3	2.34162e+08	1.57337e+08	2.14648e+08	2.377e+08	3.56041e+08	3.58871e+08	3.53833e+08	3.28836e+08	2.86928e+08	2.20052e+08	3.12442e+08	2.97179e+08	4.32806e+08	2.93338e+08	3.40443e+08	4.18569e+08	7.15433e+08	3.58871e+08	4.39168e+08	4.44452e+08	3.0064e+08	7.04663e+08	4.00564e+08	4.71854e+08	6.356	34.64	32.4752	10	12	15.18	15.2475	6	6	21.4	16.0396	7	8	27.91	26.9307	10
fig|57494.15.peg.1210	fig|57494.15.peg.1210	53.8012	21	133	21	1	513	52.7	5.01	5.65722e+08	5.24002e+08	6.50142e+08	6.57359e+08	5.27777e+08	7.55846e+08	670965389	6.11542e+08	766262525	1.02753e+08	6.76157e+08	6.91922e+08	1.04564e+09	9.76947e+08	1.03116e+09	1.15755e+09	1.06052e+09	7.55846e+08	8.32785e+08	8.26553e+08	8.02879e+08	3.29043e+08	8.66861e+08	1.09862e+09	10.007	34.55	30.9942	7	9	31.25	25.5361	7	9	39.49	32.5536	9	12	43.46	36.2573	10
fig|57494.15.peg.2021	fig|57494.15.peg.2021	73.6527	13	184	13	1	167	18	6.1	2.61016e+09	3.20505e+09	3.62444e+09	3.63364e+09	1.60346e+09	3.24548e+09	5.23196e+09	4.97469e+09	3.92801e+09	6.05691e+08	4.3486e+09	2.7507e+09	4.82441e+09	5.97548e+09	5.74856e+09	6.39853e+09	3.22201e+09	3.24548e+09	6.49377e+09	6.72373e+09	4.11571e+09	1.93958e+09	5.57509e+09	4.36749e+09	25.102	34.52	68.2635	8	12	44.08	51.497	10	15	52.68	50.8982	9	18	61.35	51.497	10
fig|57494.15.peg.2500	fig|57494.15.peg.2500	65.1515	8	142	8	1	132	14.4	9.7	1.1613e+09	1.19057e+09	1.68866e+09	1.63865e+09	1.18909e+09	2.85541e+09	2.55335e+09	1.78491e+09	2.1603e+09	1.75185e+09	2.56546e+09	1.54199e+09	2.14645e+09	2.21968e+09	2.6783e+09	2.88553e+09	2.38938e+09	2.85541e+09	3.16915e+09	2.41246e+09	2.26353e+09	5.60988e+09	3.28903e+09	2.44834e+09	38.811	34.4	53.7879	5	9	35.77	53.7879	5	10	33.9	53.7879	4	9	47.16	63.6364	6
fig|57494.15.peg.2349	fig|57494.15.peg.2349	47.5375	13	145	13	1	467	49.7	4.56	4.36732e+08	650982456	7.16449e+08	4.76436e+08	3.52614e+08	9.94824e+08	9.5965e+08	9.04864e+08	9.56603e+08	2.67775e+08	8.68276e+08	6.45496e+08	8.07221e+08	1.21369e+09	1.13633e+09	8.38964e+08	7.08547e+08	9.94824e+08	1.19109e+09	1.223e+09	1.00232e+09	8.57486e+08	1.11317e+09	1.0249e+09	5.31	34.31	35.3319	9	11	33.64	29.7645	8	10	42	34.9036	9	13	37.58	39.8287	10
fig|57494.15.peg.1232	fig|57494.15.peg.1232	58.371	18	135	18	1	442	47.1	5.3	6.54176e+08	6.69858e+08	5.1193e+08	3.98133e+08	3.27217e+08	978578415	9.09402e+08	9.38955e+08	8.97175e+08	1.83155e+08	1.22577e+09	5.27903e+08	1.20913e+09	1.24888e+09	8.1195e+08	7.01078e+08	6.57515e+08	978578415	1.12873e+09	1.26908e+09	9.40047e+08	5.8651e+08	1.57148e+09	8.38191e+08	6.11	34.03	45.4751	12	12	28.79	34.3891	9	10	28.4	33.2579	9	10	19.93	24.6606	6
fig|57494.15.peg.321	fig|57494.15.peg.321	41.9469	17	125	17	1	565	59.8	5.24	1.916e+08	2.08084e+08	2.68833e+08	1.98113e+08	2.00694e+08	3.95804e+08	2.7003e+08	303395590	3.38391e+08	9.56171e+07	4.06484e+08	2.5844e+08	3.54137e+08	3.87952e+08	4.26383e+08	3.48861e+08	4.03277e+08	3.95804e+08	3.35154e+08	4.10066e+08	3.54561e+08	3.06191e+08	5.21128e+08	4.10344e+08	2.875	33.99	36.8142	13	13	21.52	20.531	8	8	36.51	34.6903	13	13	23.98	24.7788	9
fig|57494.15.peg.2534	fig|57494.15.peg.2534	49.8708	12	96	12	1	387	41.7	5.33	3.43832e+08	3.27512e+08	4.29276e+08	2.7801e+08	2.95224e+08	5.88354e+08	3.00289e+08	3.10354e+08	5.98188e+08	2.67738e+08	3.98707e+08	6.40396e+08	6.35511e+08	6.10612e+08	6.80855e+08	4.89552e+08	5.93226e+08	5.88354e+08	3.7271e+08	4.19471e+08	6.26773e+08	8.57366e+08	5.11159e+08	1.0168e+09	5.813	33.97	38.5013	8	9	29.98	43.9276	8	9	37.37	46.77	10	11	29.3	46.5116	8
fig|57494.15.peg.562	fig|57494.15.peg.562	54.3086	41	210	41	1	998	109.5	6.46	1.27289e+08	1.73066e+08	1.86226e+08	1.85143e+08	1.33953e+08	4.02493e+08	2.56528e+08	2.49113e+08	3.79509e+08	5.3575e+07	257041743	1.70894e+08	2.35271e+08	3.22663e+08	2.95365e+08	3.26022e+08	2.69167e+08	4.02493e+08	3.18396e+08	3.36699e+08	3.97644e+08	1.71561e+08	3.29538e+08	2.71341e+08	5.357	33.7	16.3327	11	12	36.79	21.1423	14	14	43.71	22.4449	16	16	46.75	23.9479	16
fig|57494.15.peg.629	fig|57494.15.peg.629	63.8254	22	150	22	1	481	52.2	5.12	3.27366e+08	3.86731e+08	3.70272e+08	5.08812e+08	3.10764e+08	6.55979e+08	7.1256e+08	5.70772e+08	5.07547e+08	1.64103e+08	6.83894e+08	4.80515e+08	6.05077e+08	7.2102e+08	5.87272e+08	8.95976e+08	6.24453e+08	6.55979e+08	8.84411e+08	7.7145e+08	5.318e+08	5.25501e+08	8.7678e+08	7.6295e+08	5.404	33.49	28.0665	9	11	35.28	27.6507	9	11	36.64	28.8981	9	12	44.2	37.2141	12
fig|57494.15.peg.2593	fig|57494.15.peg.2593	48.7179	14	135	14	1	351	38.1	5.69	2.07033e+08	2.38969e+08	2.76876e+08	2.52556e+08	1.6671e+08	3.9014e+08	2.3548e+08	2.32624e+08	4.08293e+08	8.96114e+07	2.44907e+08	2.69674e+08	3.82663e+08	4.45532e+08	4.3914e+08	4.4473e+08	3.34988e+08	3.9014e+08	2.92271e+08	3.14412e+08	4.27804e+08	2.86959e+08	3.13981e+08	4.28181e+08	7.913	33.38	35.0427	8	12	31.71	33.3333	8	11	35.06	33.3333	8	12	34.59	39.0313	9
fig|57494.15.peg.1906	fig|57494.15.peg.1906	51.0204	16	120	16	1	441	48.7	5.36	3.29671e+08	2.92706e+08	3.6202e+08	3.69756e+08	2.52054e+08	6.78285e+08	5.32192e+08	5.33001e+08	7.9936e+08	1.17223e+08	5.93928e+08	2.21155e+08	6.09338e+08	5.4572e+08	5.74183e+08	6.51109e+08	5.06481e+08	6.78285e+08	6.60543e+08	7.20399e+08	8.37558e+08	3.75377e+08	7.6144e+08	3.51144e+08	10.159	33.35	33.7868	9	10	21.89	23.356	7	8	26.47	26.0771	8	9	37.91	30.3855	10
fig|57494.15.peg.855	fig|57494.15.peg.855	79.8535	30	194	30	1	546	57.5	5.36	2.7059e+08	4.54984e+08	3.73273e+08	3.36035e+08	3.40397e+08	9.5598e+08	4.61955e+08	4.24663e+08	9.60716e+08	1.77473e+08	3.47299e+08	3.39859e+08	5.00136e+08	8.48269e+08	5.92032e+08	5.91729e+08	6.83998e+08	9.5598e+08	5.73366e+08	5.7397e+08	1.00662e+09	5.68315e+08	4.45251e+08	5.3962e+08	12.46	33.31	36.9963	11	11	59.93	50.1832	19	21	48.68	40.8425	15	17	52.15	41.0256	15
fig|57494.15.peg.2118	fig|57494.15.peg.2118	57.2022	29	231	29	1	722	80	6.51	2.5349e+08	3.92922e+08	4.91299e+08	4.02173e+08	2.22789e+08	8.58053e+08	6.66132e+08	4.9817e+08	7.70153e+08	1.0161e+08	6.0443e+08	361611995	4.6853e+08	7.32561e+08	7.79228e+08	7.08194e+08	4.47674e+08	8.58053e+08	8.26785e+08	6.73321e+08	8.06955e+08	3.2538e+08	7.74903e+08	5.74158e+08	5.933	33.23	24.0997	11	12	46.16	32.687	15	16	61.69	40.5817	19	22	59.54	38.9197	18
fig|57494.15.peg.689	fig|57494.15.peg.689	57.2016	23	185	23	1	486	51.2	5.4	2.50616e+08	2.82928e+08	3.21512e+08	3.14576e+08	2.35879e+08	5.69783e+08	4.07796e+08	3.61712e+08	5.60505e+08	1.11064e+08	3.81737e+08	3.82046e+08	4.63218e+08	5.27489e+08	5.09936e+08	5.53942e+08	4.73978e+08	5.69783e+08	5.06145e+08	4.88885e+08	5.87289e+08	3.55655e+08	4.89403e+08	6.06604e+08	10.788	33	25.5144	9	11	40.2	29.2181	11	14	45.5	36.4198	12	14	42.48	34.3621	12
fig|57494.15.peg.2491	fig|57494.15.peg.2491	73.9726	6	99	6	1	73	8.5	9.52	2.80503e+09	2.06037e+09	2.42781e+09	2.90698e+09	1.8299e+09	3.95604e+09	3.65268e+09	2921584131	3.67268e+09	7.00464e+08	4.706e+09	2280135202	5.18459e+09	3.84134e+09	3.85063e+09	5.11894e+09	3.67703e+09	3.95604e+09	4.53361e+09	3.94878e+09	3.84818e+09	2.24307e+09	6.03328e+09	3.62034e+09	99	32.94	53.4247	4	10	24.75	53.4247	4	7	21.22	53.4247	4	6	34.03	65.7534	5
fig|57494.15.peg.167	fig|57494.15.peg.167	64.8855	10	192	10	1	131	14.7	9.48	1.4052e+09	1.5496e+09	1.80052e+09	1.99819e+09	1.12536e+09	2.84415e+09	2.62989e+09	1638227552	3.28752e+09	5.69744e+08	3.50119e+09	1.45186e+09	2.59725e+09	2.88906e+09	2.85572e+09	3.51864e+09	2.2613e+09	2.84415e+09	3.26415e+09	2.21421e+09	3.44461e+09	1.82447e+09	4.48866e+09	2.30523e+09	58.948	32.82	51.145	6	12	34.5	51.9084	7	13	33.46	51.9084	7	13	48.25	51.9084	7
fig|57494.15.peg.467	fig|57494.15.peg.467	61.2981	19	117	19	1	416	44.5	5.19	3.04768e+08	1.50753e+08	2.89866e+08	1.7707e+08	2.74327e+08	7.45325e+08	4.12118e+08	2.98132e+08	9.29719e+08	1.12257e+08	4.26982e+08	4.08328e+08	5.63308e+08	2.81063e+08	4.59743e+08	3.11805e+08	5.51235e+08	7.45325e+08	5.1151e+08	4.02952e+08	9.74146e+08	3.59477e+08	5.47408e+08	6.48334e+08	12.503	32.73	40.8654	9	10	22.77	24.0385	6	7	36.58	42.3077	10	11	21.46	28.8462	6
fig|57494.15.peg.1932	fig|57494.15.peg.1932	57.0201	15	165	15	1	349	38.5	5.33	6.3567e+08	6.73955e+08	7.42262e+08	774821719	5.51387e+08	1334395459	9.35847e+08	7.00191e+08	1.13996e+09	3.12637e+08	886727779	7.2317e+08	1.17492e+09	1.25652e+09	1.17727e+09	1.3644e+09	1.10796e+09	1334395459	1.16155e+09	9.46371e+08	1.19443e+09	1.00114e+09	1.13682e+09	1.14823e+09	6.499	32.7	39.5415	9	11	45.75	43.8395	12	15	37.34	40.6877	11	13	37.85	46.4183	12
fig|57494.15.peg.1189	fig|57494.15.peg.1189	73.8182	15	147	15	1	275	30.5	4.88	7.4628e+08	7.15365e+08	8.13738e+08	7.55382e+08	4.41307e+08	1.34324e+09	9.1506e+08	7.39256e+08	1.25498e+09	1.36354e+09	7.0489e+08	9.84575e+08	1.37936e+09	1.33372e+09	1.29063e+09	1.33016e+09	8.86768e+08	1.34324e+09	1.13575e+09	9.99171e+08	1.31495e+09	4.3664e+09	9.03697e+08	1.56328e+09	26.826	32.66	44	8	10	34.08	36.3636	7	11	33.12	46.9091	9	11	33.26	42.5455	9
fig|57494.15.peg.1860	fig|57494.15.peg.1860	61.7834	8	114	8	1	157	16.1	4.88	7.71652e+08	1.26268e+09	1.31131e+09	1.42163e+09	8.17914e+08	3.44307e+09	1.46202e+09	1.42337e+09	3.77187e+09	5.64663e+08	1.52933e+09	1.22777e+09	1.42626e+09	2.35413e+09	2.07982e+09	2.50337e+09	1.64353e+09	3.44307e+09	1.81462e+09	1.92382e+09	3.95211e+09	1.8082e+09	1.96067e+09	1.94942e+09	16.783	32.43	59.8726	6	10	29.82	59.8726	6	10	34.6	47.7707	4	10	35.36	59.8726	7
fig|57494.15.peg.2220	fig|57494.15.peg.2220	60.4255	11	102	11	1	235	25.8	6.15	9.54752e+08	1.12808e+09	1.00523e+09	6.36569e+08	9.40549e+08	1.09473e+09	1.19929e+09	1.14991e+09	8.09958e+08	3.95845e+08	1.0538e+09	9.76432e+08	1.76469e+09	2.10319e+09	1.59435e+09	1.12094e+09	1.88995e+09	1.09473e+09	1.48852e+09	1.55421e+09	8.48662e+08	1.2676e+09	1.35101e+09	1.55035e+09	62.096	32.39	51.4894	6	8	24.05	51.9149	6	6	37.9	53.1915	7	10	36.17	53.1915	6
fig|57494.15.peg.2187	fig|57494.15.peg.2187	73.494	14	133	14	1	166	18	4.73	8.52411e+08	6.41015e+08	8.6345e+08	6.00405e+08	1.18624e+09	8.80893e+08	7.27775e+08	1.06002e+09	7.58561e+08	994037110	895389310	1.22559e+09	1.57553e+09	1.19511e+09	1.36948e+09	1.05726e+09	2.38365e+09	8.80893e+08	9.03295e+08	1.43271e+09	7.9481e+08	3.18316e+09	1.14793e+09	1.94596e+09	37.312	32.37	51.2048	6	11	30.01	56.6265	7	10	42.05	63.253	9	15	23.39	51.2048	6
fig|57494.15.peg.2650	fig|57494.15.peg.2650	41.5049	13	179	13	1	412	45.3	5.25	3.72629e+08	4.80392e+08	5.68772e+08	5.15043e+08	3.46907e+08	9.91792e+08	9.52196e+08	7.81268e+08	9.75839e+08	1.1828e+08	6.72331e+08	4.43562e+08	6.88737e+08	8.95641e+08	9.02103e+08	9.06948e+08	6.9708e+08	9.91792e+08	1.18184e+09	1.05595e+09	1.02247e+09	3.78764e+08	8.61955e+08	7.04277e+08	6.943	32.25	22.3301	8	12	38.01	27.4272	8	13	48.27	38.835	11	16	48.02	35.1942	10
fig|57494.15.peg.636	fig|57494.15.peg.636	49.2537	18	154	18	1	536	57.8	5.25	2.47684e+08	3.14405e+08	2.48501e+08	3.60671e+08	1.75637e+08	7.65502e+08	5.35688e+08	335075230	5.28296e+08	7.6525e+07	5.33317e+08	2.44229e+08	4.57799e+08	5.86175e+08	3.94135e+08	6.35112e+08	3.52927e+08	7.65502e+08	6.64881e+08	4.52884e+08	5.53541e+08	2.45053e+08	6.83734e+08	3.87781e+08	6.88	31.92	19.7761	8	11	39.48	33.0224	11	14	36.85	34.5149	11	12	48.88	32.0896	11
fig|57494.15.peg.1225	fig|57494.15.peg.1225	36.9775	22	177	22	1	933	98	4.89	2.94266e+08	2.56078e+08	2.81402e+08	2.72436e+08	2.3935e+08	4.76374e+08	4.0695e+08	4.33689e+08	3.97124e+08	4.93487e+07	3.21635e+08	3.01484e+08	5.43898e+08	4.77431e+08	4.46319e+08	4.79738e+08	4.80953e+08	4.76374e+08	5.05096e+08	5.86169e+08	4.16101e+08	1.58027e+08	4.12349e+08	4.78689e+08	3.985	31.84	14.2551	8	10	39.94	21.9721	11	12	49.94	21.2219	13	15	53.05	25.9378	13
fig|57494.15.peg.1055	fig|57494.15.peg.1055	28.0888	20	155	20	1	1036	113	4.2	3.41089e+08	3.35038e+08	4.74941e+08	3.24347e+08	4.09426e+08	1.17298e+09	5.56594e+08	4.31626e+08	1.01999e+09	2.85337e+08	5.00863e+08	4.44947e+08	6.30442e+08	6.24642e+08	7.53283e+08	5.71147e+08	8.22705e+08	1.17298e+09	6.9083e+08	5.83381e+08	1.06873e+09	9.13724e+08	6.42126e+08	7.06476e+08	3.977	31.52	16.1197	9	10	29.12	13.8031	9	9	44.59	19.4981	13	15	31.84	14.5753	10
fig|57494.15.peg.992	fig|57494.15.peg.992	46.131	14	125	14	1	336	35.8	5.24	2.48729e+08	3.00954e+08	3.97715e+08	3.25657e+08	2.89965e+08	6.48115e+08	4.64832e+08	4.3292e+08	5.53264e+08	1.51821e+08	4.74406e+08	4.05514e+08	4.59731e+08	5.61096e+08	6.30798e+08	5.73454e+08	5.82659e+08	6.48115e+08	5.76938e+08	5.8513e+08	5.79702e+08	4.8617e+08	6.08208e+08	6.43865e+08	9	31.48	32.4405	7	10	30.1	35.7143	8	10	30.46	36.6071	8	10	33.6	39.5833	10
fig|57494.15.peg.319	fig|57494.15.peg.319	54.9683	19	146	19	1	473	50.4	4.93	4.24651e+08	516960880	5.55008e+08	4.41324e+08	2.79525e+08	977464356	8.24432e+08	6.32717e+08	1.03475e+09	1.19072e+08	7.21523e+08	3.96857e+08	7.84891e+08	9.63819e+08	8.80274e+08	7.77134e+08	5.6168e+08	977464356	1.02326e+09	8.55173e+08	1.0842e+09	3.813e+08	9.25023e+08	6.3012e+08	6.197	31.47	29.5983	10	11	33.31	26.6385	9	11	41.29	41.0148	12	13	32.48	32.981	10
fig|57494.15.peg.932	fig|57494.15.peg.932	52.2472	16	118	16	1	534	58.9	5.22	2.23957e+08	2.77975e+08	2.85874e+08	2.79299e+08	1.81488e+08	5.56035e+08	3.99258e+08	2.70406e+08	4.52372e+08	1.04308e+08	3.25437e+08	4.23195e+08	4.13943e+08	5.18254e+08	4.53413e+08	4.91822e+08	3.64684e+08	5.56035e+08	4.95549e+08	3.65478e+08	4.73989e+08	3.34021e+08	4.17224e+08	6.71938e+08	4.012	31.4	33.3333	10	10	29.34	29.588	9	10	28.23	29.7753	9	9	26.41	34.8315	10
fig|57494.15.peg.578	fig|57494.15.peg.578	53.7713	14	103	14	1	411	43.7	6.48	2.09235e+08	1.49248e+08	2.04676e+08	1.75824e+08	1.8262e+08	4.43605e+08	282107600	1.23226e+08	4.37752e+08	1.50256e+08	1.97676e+08	1.22399e+08	3.86733e+08	2.78256e+08	3.24627e+08	3.09611e+08	3.66959e+08	4.43605e+08	3.50145e+08	1.6655e+08	4.58671e+08	4.81158e+08	2.53429e+08	1.94342e+08	4.484	31.37	36.7397	7	9	18.57	29.1971	6	6	28.4	36.983	7	8	19.91	21.4112	5
fig|57494.15.peg.1276	fig|57494.15.peg.1276	49.1228	16	146	16	1	399	44.2	5.02	3.93444e+08	4.64154e+08	4.89154e+08	5.04728e+08	4.01857e+08	9.90166e+08	5.48393e+08	5.6876e+08	9.97261e+08	1.39512e+08	6.29096e+08	3.51666e+08	7.27211e+08	8.65366e+08	7.75825e+08	8.88784e+08	8.07497e+08	9.90166e+08	6.80651e+08	7.6873e+08	1.04492e+09	4.46752e+08	8.06527e+08	5.58367e+08	5.813	31.29	30.5764	9	12	38.54	39.599	12	14	40.2	41.604	13	14	38.84	41.3534	13
fig|57494.15.peg.1646	fig|57494.15.peg.1646	50.5051	26	174	26	1	693	76.7	5.64	4.70731e+08	5.10583e+08	5.03929e+08	5.49672e+08	4.81291e+08	6.66662e+08	9.2184e+08	7.34632e+08	1.07106e+09	1.96273e+08	9.18322e+08	4.53236e+08	8.7006e+08	9.51929e+08	7.99259e+08	9.67926e+08	9.67112e+08	6.66662e+08	1.14416e+09	9.9292e+08	1.12224e+09	6.28516e+08	1.17733e+09	7.19637e+08	6.796	31.24	19.1919	7	8	49.07	24.0981	12	16	53.85	34.1991	15	17	51.55	29.7258	13
fig|57494.15.peg.515	fig|57494.15.peg.515	58.2482	29	166	29	1	685	76.1	6.16	1.53685e+08	2.28642e+08	2.28594e+08	2.7067e+08	1.58568e+08	6.04261e+08	2.96469e+08	2.38515e+08	4.68846e+08	5.74593e+07	2.71742e+08	2.02511e+08	2.84059e+08	4.26279e+08	3.62563e+08	4.76627e+08	3.18629e+08	6.04261e+08	3.6797e+08	3.22374e+08	4.9125e+08	1.83999e+08	3.48385e+08	3.21542e+08	3.885	31.22	24.9635	12	12	47.3	31.8248	17	18	35.5	23.6496	13	13	38	23.2117	13
fig|57494.15.peg.1080	fig|57494.15.peg.1080	76.601	24	216	24	1	406	42.7	5.72	3.97337e+08	3.87758e+08	5.00829e+08	402314145	380195787	8.77709e+08	520179222	4.42545e+08	7.88185e+08	2.1839e+08	5.01169e+08	5.41377e+08	7.34406e+08	7.22935e+08	7.94343e+08	7.08442e+08	7.6397e+08	8.77709e+08	6.45633e+08	5.98139e+08	8.25849e+08	6.99341e+08	6.42519e+08	8.59585e+08	36.276	31.22	36.2069	9	10	55.81	60.3448	16	18	56.37	48.5222	15	18	55.36	57.3892	16
fig|57494.15.peg.2561	fig|57494.15.peg.2561	43.5146	26	106	26	1	717	77.9	7.14	1.12209e+08	1.16315e+08	1.09108e+08	1.35889e+08	99125475	1.90788e+08	1.4925e+08	1.82442e+08	2.44254e+08	6.27669e+07	175731302	9.3539e+07	2.07399e+08	2.16858e+08	1.73052e+08	2.39288e+08	1.99184e+08	1.90788e+08	1.85246e+08	2.46586e+08	2.55926e+08	2.00996e+08	2.25295e+08	1.48519e+08	3.819	31.21	21.8968	12	12	10.99	7.53138	4	4	25.74	19.3863	10	10	18.31	14.2259	7
fig|57494.15.peg.1699	fig|57494.15.peg.1699	83.8028	7	89	7	1	142	14.9	7.56	1.23583e+09	7.97715e+08	1.44323e+09	1.4136e+09	1.09243e+09	1.42655e+09	1.30939e+09	1.27815e+09	1.9118e+09	333780296	1.41589e+09	1.11416e+09	2.28422e+09	1.48725e+09	2.28904e+09	2.48923e+09	2.19515e+09	1.42655e+09	1.62518e+09	1.72753e+09	2.00315e+09	1.06885e+09	1.81523e+09	1.76903e+09	397.107	31.13	53.5211	3	9	17.73	53.5211	3	4	26.68	71.831	5	7	21.25	53.5211	3
fig|57494.15.peg.2182	fig|57494.15.peg.2182	44.3857	16	127	16	1	757	80.5	4.75	1.86056e+08	3.069e+08	2.63042e+08	2.18069e+08	1.44815e+08	2.88305e+08	3.44113e+08	293135885	281441204	6.38756e+07	2.71798e+08	2.5478e+08	3.43891e+08	5.72182e+08	4.17199e+08	3.84002e+08	2.90993e+08	2.88305e+08	4.27104e+08	3.96199e+08	2.9489e+08	2.04546e+08	3.48456e+08	4.04533e+08	2.535	31.07	22.5892	8	9	45.48	27.0806	11	13	40.71	24.1744	9	10	43.73	35.9313	12
fig|57494.15.peg.632	fig|57494.15.peg.632	53.8182	11	130	11	1	275	28.3	4.82	5.41477e+08	5.79874e+08	6.53715e+08	6.05508e+08	4.17862e+08	1.27179e+09	8.11024e+08	590570193	1.1604e+09	3.61576e+08	7.13027e+08	5.88918e+08	1.00082e+09	1.08111e+09	1.03683e+09	1.06625e+09	8.39657e+08	1.27179e+09	1.00662e+09	7.98208e+08	1.21585e+09	1.15786e+09	9.14129e+08	9.35069e+08	6.743	31.07	39.6364	6	9	31.97	44.3636	7	10	36.57	47.2727	8	12	31.03	44	7
fig|57494.15.peg.222	fig|57494.15.peg.222	46.4646	17	122	17	1	495	52.8	5.26	6.82566e+08	3.53281e+08	7.5176e+08	5.94949e+08	5.8239e+08	7.89339e+08	3.95517e+08	3.93537e+08	5.94363e+08	5.92141e+07	721355083	8.28385e+08	1.2616e+09	6.58655e+08	1.19233e+09	1.04766e+09	1.17026e+09	7.89339e+08	4.90905e+08	5.319e+08	6.22765e+08	1.89619e+08	9.24807e+08	1.31529e+09	4.505	31.03	31.9192	9	9	34.52	30.5051	10	10	39.13	37.7778	11	12	35.98	33.5354	11
fig|57494.15.peg.1329	fig|57494.15.peg.1329	53.7037	15	148	15	1	432	45.5	5.33	5.07473e+08	6.37189e+08	5.03333e+08	1.10916e+09	5.27112e+08	1.45711e+09	1.19236e+09	810525484	1.92763e+09	1.22532e+08	5.83983e+08	4.68608e+08	9.37972e+08	1.18797e+09	7.98313e+08	1.95314e+09	1.05918e+09	1.45711e+09	1.47992e+09	1.0955e+09	2.01974e+09	3.92379e+08	7.4869e+08	7.44043e+08	15.681	30.99	32.6389	8	9	39.31	42.1296	9	11	51.29	45.6019	11	14	40.02	39.5833	9
fig|57494.15.peg.662	fig|57494.15.peg.662	65.1475	18	152	18	1	373	39.8	6.07	1.19494e+09	4.54771e+08	1.16016e+09	1.53389e+09	4.16739e+08	1.90163e+09	1.16243e+09	8.40747e+08	1.47733e+09	5.0094e+08	1.45649e+09	1.0868e+09	2.20864e+09	8.47873e+08	1.84008e+09	2.70105e+09	8.37401e+08	1.90163e+09	1.44277e+09	1.13634e+09	1.54793e+09	1.60414e+09	1.86728e+09	1.72559e+09	10.007	30.99	36.193	9	10	30.15	22.7882	6	9	38.14	36.193	9	13	47.57	36.7292	10
fig|57494.15.peg.777	fig|57494.15.peg.777	59.5843	14	91	14	1	433	46.7	4.96	1.8552e+08	7.79231e+07	2.41082e+08	1.80339e+08	1.5713e+08	2.51005e+08	8.75562e+07	9.55647e+07	3.96028e+08	1.00857e+08	1.11737e+08	2.38609e+08	3.42901e+08	1.45279e+08	3.8237e+08	3.17561e+08	3.15738e+08	2.51005e+08	1.08673e+08	1.29164e+08	4.14952e+08	3.2297e+08	1.43251e+08	3.78858e+08	4.248	30.98	43.1871	10	10	22.46	32.1016	8	8	26.92	42.2633	9	9	23.92	30.9469	8
fig|57494.15.peg.1416	fig|57494.15.peg.1416	57.0447	13	123	13	1	291	32.1	4.7	333237379	2.68068e+08	417901831	2.38677e+08	4.05964e+08	7.99505e+08	4.76086e+08	5.95953e+08	7.59154e+08	2.71514e+08	5.05031e+08	4.73873e+08	6.15929e+08	4.99784e+08	6.62815e+08	4.2029e+08	8.15748e+08	7.99505e+08	5.90905e+08	8.05483e+08	7.95431e+08	8.69458e+08	6.47471e+08	7.52404e+08	5.31	30.89	46.0481	9	11	20.23	21.6495	5	8	28.78	32.3024	8	12	25.01	35.7388	8
fig|57494.15.peg.627	fig|57494.15.peg.627	52.8455	11	120	11	1	246	26.4	4.55	8.8389e+08	7.72618e+08	1.04692e+09	8.00691e+08	8.63119e+08	1368130914	1.15877e+09	1.1037e+09	1.46965e+09	7.7605e+08	9.15271e+08	1.20863e+09	1.63371e+09	1.44046e+09	1.66047e+09	1.40995e+09	1.73436e+09	1368130914	1.43823e+09	1.49175e+09	1.53987e+09	2.48511e+09	1.17341e+09	1.91904e+09	16.013	30.86	45.122	8	11	18	24.7967	5	6	23.05	24.7967	6	8	26.3	30.0813	6
fig|57494.15.peg.818	fig|57494.15.peg.818	68.5345	16	143	16	1	232	25.8	5.36	6.63663e+08	8.98324e+08	1.01589e+09	1.1256e+09	4.93246e+08	1.86195e+09	1.4254e+09	1.1827e+09	1970544224	1.65692e+08	1.07951e+09	1.0432e+09	1.22666e+09	1.67483e+09	1.61126e+09	1.98209e+09	9.91135e+08	1.86195e+09	1.76916e+09	1.59852e+09	2.06471e+09	5.30589e+08	1.38398e+09	1.65637e+09	16.783	30.82	49.1379	9	11	39	67.2414	11	14	40.05	53.8793	10	14	40.31	53.8793	11
fig|57494.15.peg.1502	fig|57494.15.peg.1502	41.3194	15	118	15	1	576	59.4	4.96	3.55077e+08	2.22915e+08	3.31383e+08	1.81817e+08	3.47619e+08	5.51081e+08	3.41934e+08	5.37095e+08	7.16875e+08	2.16459e+08	5.06776e+08	3.95078e+08	6.56296e+08	4.15601e+08	5.25592e+08	3.20164e+08	6.98509e+08	5.51081e+08	4.244e+08	7.25932e+08	7.51131e+08	6.93158e+08	6.49708e+08	6.27294e+08	5.579	30.81	28.9931	8	10	27	27.4306	9	10	27.41	22.0486	8	9	23.72	27.0833	8
fig|57494.15.peg.1662	fig|57494.15.peg.1662	95.3704	10	137	10	1	108	11.9	4.51	1.16662e+09	655833443	1.13049e+09	8.71177e+08	1.44035e+09	2.96241e+09	1.06729e+09	1.33049e+09	3.17091e+09	1.38878e+09	1.10534e+09	1.43373e+09	2.15629e+09	1.22273e+09	1.79301e+09	1.53407e+09	2.89427e+09	2.96241e+09	1.32469e+09	1.79827e+09	3.32243e+09	4.44723e+09	1.4171e+09	2.27644e+09	463.159	30.7	54.6296	5	10	26.02	55.5556	5	8	38.52	95.3704	7	12	30.72	66.6667	6
fig|57494.15.peg.209	fig|57494.15.peg.209	63.8298	11	132	11	1	235	24.3	6.06	1.13865e+09	1.38433e+09	1.61e+09	1.40486e+09	7.85459e+08	2.4287e+09	1.77929e+09	1.47225e+09	2.49414e+09	4.23012e+08	1.5676e+09	1.13659e+09	2.10458e+09	2.58095e+09	2.55355e+09	2.47384e+09	1.57831e+09	2.4287e+09	2.2084e+09	1.98988e+09	2.61333e+09	1.35459e+09	2.00972e+09	1.80465e+09	13.251	30.7	50.2128	9	10	36.13	54.0426	9	12	29.87	43.4043	8	9	35.53	43.4043	8
fig|57494.15.peg.67	fig|57494.15.peg.67	84.5815	9	110	9	1	227	23.3	4.46	4.61457e+08	2.37982e+08	3.61261e+08	2.0868e+08	5.14103e+08	4.56266e+08	4.24245e+08	4.62324e+08	3.73586e+08	2.44178e+08	4.09627e+08	4.70796e+08	8.52921e+08	4.43692e+08	5.7298e+08	3.67467e+08	1.03305e+09	4.56266e+08	5.26562e+08	6.24872e+08	3.91438e+08	7.81919e+08	5.25159e+08	7.47518e+08	11.328	30.66	43.6123	5	10	18.76	35.6828	5	6	34.76	49.3392	6	11	23.55	29.9559	4
fig|57494.15.peg.2577	fig|57494.15.peg.2577	60.5714	17	118	17	1	350	36.9	4.63	4.8339e+08	3.94867e+08	6.2902e+08	4.12968e+08	4.08947e+08	9.44404e+08	4.67315e+08	6.33257e+08	9.01135e+08	3.23204e+08	7.03026e+08	7.63248e+08	8.93459e+08	7.36188e+08	9.9766e+08	7.27201e+08	8.21743e+08	9.44404e+08	5.8002e+08	8.55903e+08	9.44196e+08	1.03498e+09	9.01308e+08	1.21187e+09	18.684	30.51	40.2857	8	10	24.29	33.4286	6	7	31.32	41.4286	8	10	22.12	22.8571	5
fig|57494.15.peg.115	fig|57494.15.peg.115	55.7692	16	93	16	1	416	46.3	4.89	2.99728e+08	4.80223e+08	3.58577e+08	2.68736e+08	4.33428e+08	6.88041e+08	4.21756e+08	5.33575e+08	6.79021e+08	1.08859e+08	3.16881e+08	1.75687e+08	5.53993e+08	8.95325e+08	5.68723e+08	4.73222e+08	8.70936e+08	6.88041e+08	5.23473e+08	7.21174e+08	7.11469e+08	3.48594e+08	4.06254e+08	2.78952e+08	10.288	30.49	31.7308	7	8	26	35.5769	8	8	19.21	25	6	6	16.31	21.6346	5
fig|57494.15.peg.904	fig|57494.15.peg.904	76.6667	13	152	13	1	240	25.8	5.99	4.84338e+08	5.67137e+08	6.04619e+08	6.77254e+08	298067437	1.13944e+09	9.59917e+08	7.78713e+08	1.11057e+09	1.74236e+08	8.41991e+08	5.9367e+08	8.95211e+08	1.05737e+09	9.5896e+08	1.19259e+09	5.9894e+08	1.13944e+09	1.19142e+09	1.0525e+09	1.16364e+09	5.5795e+08	1.07947e+09	9.42614e+08	14.849	30.47	48.75	7	10	34.91	56.6667	8	12	37.6	64.1667	9	12	41.29	61.6667	9
fig|57494.15.peg.556	fig|57494.15.peg.556	43.4783	7	135	7	1	207	23.3	5.02	2.74205e+09	4.17691e+09	3.74197e+09	6.11434e+09	2.00864e+09	5.84441e+09	8074291967	6.59958e+09	6.15333e+09	2.34243e+08	6.18421e+09	2.20628e+09	5.06819e+09	7.7874e+09	5.93497e+09	1.07668e+10	4.03618e+09	5.84441e+09	1.00216e+10	8.91992e+09	6.44737e+09	7.50107e+08	7.92841e+09	3.50308e+09	145.78	30.45	33.3333	4	10	33.88	22.2222	3	11	28.78	33.3333	4	9	38.23	38.1643	5
fig|57494.15.peg.2583	fig|57494.15.peg.2583	50	10	118	10	1	250	26.9	5.85	7.07696e+08	8.38793e+08	8.27615e+08	8.13521e+08	516659897	1.30147e+09	1.25218e+09	9.59448e+08	1.34191e+09	1.58494e+08	9.33729e+08	6.82644e+08	1.30805e+09	1.56384e+09	1.31264e+09	1.43254e+09	1.03818e+09	1.30147e+09	1.55417e+09	1.29678e+09	1.40604e+09	5.07538e+08	1.19708e+09	1.08388e+09	6.356	30.35	38.4	7	10	23.29	36.4	7	8	24.73	37.2	7	8	35.08	41.6	8
fig|57494.15.peg.2437	fig|57494.15.peg.2437	50.4516	27	146	27	1	775	85.3	5.16	1.03579e+08	1.54042e+08	1.17943e+08	1.04792e+08	9.93591e+07	3.65287e+08	2.8791e+08	2.26729e+08	3.12919e+08	8.91909e+07	2.47441e+08	2.29107e+08	1.91448e+08	2.87195e+08	1.87064e+08	1.84529e+08	1.99653e+08	3.65287e+08	3.57346e+08	3.06444e+08	3.27872e+08	2.85612e+08	3.17229e+08	3.6377e+08	2.845	30.26	20.6452	10	11	38.1	17.6774	12	13	47.57	19.871	11	15	29.78	12	8
fig|57494.15.peg.564	fig|57494.15.peg.564	86.2069	13	102	13	1	232	25	4.87	5.95644e+08	4.19858e+08	5.21461e+08	421752167	5.99507e+08	5.16729e+08	4.93881e+08	3.68863e+08	4.77822e+08	4.81737e+08	4.75362e+08	4.64554e+08	1.10094e+09	7.82782e+08	8.27066e+08	7.4267e+08	1.20466e+09	5.16729e+08	6.12992e+08	4.98552e+08	5.00655e+08	1.54265e+09	6.09434e+08	7.37607e+08	33.551	30.19	68.1034	8	8	26.72	64.6552	7	7	21.82	44.3966	5	5	25.33	64.6552	7
fig|57494.15.peg.2567	fig|57494.15.peg.2567	73.2283	8	97	8	1	127	14.1	4.27	1.02612e+09	5.61951e+08	1.02971e+09	3.39979e+08	1.3731e+09	4.86846e+08	5.87095e+08	1.48731e+09	3.89032e+08	4.69344e+08	1.40148e+09	1.49935e+09	1.8966e+09	1.0477e+09	1.63317e+09	5.98674e+08	2.75912e+09	4.86846e+08	7.28687e+08	2.01023e+09	4.07622e+08	1.50296e+09	1.79675e+09	2.38063e+09	22.714	30.16	55.1181	5	8	34.55	62.2047	6	10	34.05	55.1181	5	8	25.11	62.2047	6
fig|57494.15.peg.1192	fig|57494.15.peg.1192	83.9844	11	140	11	1	256	27	5.07	3.68327e+08	3.79768e+08	4.32411e+08	5.36775e+08	2.89711e+08	1.17854e+09	4.22557e+08	2.46654e+08	1.02538e+09	4.1472e+08	2.75568e+08	5.57054e+08	6.80786e+08	7.08038e+08	6.85828e+08	9.45216e+08	5.82149e+08	1.17854e+09	5.24467e+08	3.33375e+08	1.07437e+09	1.32804e+09	3.5329e+08	8.84476e+08	12.594	30.16	43.3594	6	9	34.76	48.4375	7	10	29.66	43.3594	6	8	41.15	48.4375	7
fig|57494.15.peg.123	fig|57494.15.peg.123	53.4304	15	125	15	1	481	51.8	4.92	3.07297e+08	3.45048e+08	3.19239e+08	4.32878e+08	3.10751e+08	780176900	4.65353e+08	4.32153e+08	8.20721e+08	1.32781e+08	4.02816e+08	3.81449e+08	5.67983e+08	6.43306e+08	5.0633e+08	7.62262e+08	6.24427e+08	780176900	5.77584e+08	5.84094e+08	8.5994e+08	4.25198e+08	5.16426e+08	6.05655e+08	4.754	30.04	28.8981	8	10	25.95	26.4033	7	9	31.04	27.2349	7	10	42.31	45.738	11
fig|57494.15.peg.1290	fig|57494.15.peg.1290	61.0101	20	137	20	1	495	54.1	5.57	3.81357e+08	5.2329e+08	5.10161e+08	3.70782e+08	1.9444e+08	1.11365e+09	6.59425e+08	4.19812e+08	1.17952e+09	1.0898e+08	5.10826e+08	342538178	7.0487e+08	9.75619e+08	8.09143e+08	6.52917e+08	3.90709e+08	1.11365e+09	8.18462e+08	5.67414e+08	1.23588e+09	3.48984e+08	6.549e+08	5.43874e+08	5.629	29.97	34.5455	9	9	45.05	38.9899	11	14	40.03	35.9596	11	13	35.46	30.5051	9
fig|57494.15.peg.2213	fig|57494.15.peg.2213	83.8323	17	101	17	1	334	36.8	6.37	4.25032e+08	3.76119e+08	4.08933e+08	4.0528e+08	396416497	5.08755e+08	4.30273e+08	419544349	542245235	7.43443e+08	5.73635e+08	4.97749e+08	7.85595e+08	7.01234e+08	6.48591e+08	7.13664e+08	7.96564e+08	5.08755e+08	5.34044e+08	5.67052e+08	5.68157e+08	2.3807e+09	7.35424e+08	7.90314e+08	14.013	29.93	45.8084	7	8	26.58	38.3234	7	8	29.43	47.6048	8	9	18.52	24.5509	5
fig|57494.15.peg.1334	fig|57494.15.peg.1334	49.6795	10	139	10	1	312	32.9	8.92	4.62893e+08	4.89395e+08	5.41276e+08	4.43947e+08	3.38206e+08	1.09845e+09	1.10598e+09	6.93002e+08	1.20653e+09	1.06358e+08	8.09821e+08	5.46958e+08	8.55574e+08	9.12425e+08	8.58494e+08	7.81754e+08	6.79596e+08	1.09845e+09	1.37271e+09	9.36655e+08	1.26418e+09	3.40585e+08	1.03822e+09	8.68446e+08	9	29.91	33.0128	6	10	43.38	42.6282	8	14	37.86	41.9872	8	13	41.17	42.6282	8
fig|57494.15.peg.2565	fig|57494.15.peg.2565	65.5577	25	167	25	1	511	54	4.91	2.96106e+08	2.87084e+08	4.68755e+08	2.61244e+08	3.48309e+08	7.84049e+08	553736847	5.08987e+08	5.97628e+08	1.65698e+08	4.579e+08	3.11531e+08	5.47299e+08	5.35238e+08	7.43471e+08	4.60028e+08	6.99896e+08	7.84049e+08	6.87284e+08	6.87942e+08	6.26186e+08	5.30607e+08	5.87047e+08	4.94642e+08	26.213	29.87	32.8767	10	10	39.1	39.9217	14	14	37.77	33.6595	11	12	32.64	33.2681	11
fig|57494.15.peg.734	fig|57494.15.peg.734	77.381	16	131	16	1	252	26.4	4.7	7.54927e+08	5.54637e+08	7.8729e+08	7.38805e+08	6.59537e+08	1335339033	1.09307e+09	1.02089e+09	1.45176e+09	3.76122e+08	1.04565e+09	9.59491e+08	1.39535e+09	1.03406e+09	1.24869e+09	1.30097e+09	1.32528e+09	1335339033	1.35669e+09	1.37983e+09	1.52114e+09	1.20444e+09	1.34056e+09	1.52346e+09	13.678	29.78	39.6825	9	10	28.55	36.5079	8	9	31.13	36.5079	8	9	33.59	36.5079	8
fig|57494.15.peg.218	fig|57494.15.peg.218	57.9679	33	209	33	1	935	98.3	5.87	2.0321e+08	2.5089e+08	2.84744e+08	3.02342e+08	1.85032e+08	566051534	4.99431e+08	3.27115e+08	6.40104e+08	1.0832e+08	3.49513e+08	2.65924e+08	3.75596e+08	4.67758e+08	4.5162e+08	5.32398e+08	3.71806e+08	566051534	6.19881e+08	4.42126e+08	6.70692e+08	3.46869e+08	4.4809e+08	4.22227e+08	5.7	29.72	14.3316	10	10	43.48	22.4599	13	15	57.27	26.631	16	18	48.3	23.4225	13
fig|57494.15.peg.1851	fig|57494.15.peg.1851	57.0881	20	148	20	1	522	55.9	5.29	1.31411e+08	3.05021e+08	2.96027e+08	2.11369e+08	1.58079e+08	5.35026e+08	3.60656e+08	2.66585e+08	4.69434e+08	9.80711e+07	4.13591e+08	2.9664e+08	2.4289e+08	5.68679e+08	4.69516e+08	3.72203e+08	3.17646e+08	5.35026e+08	4.47637e+08	3.60313e+08	4.91866e+08	3.14049e+08	5.30241e+08	4.70998e+08	9.965	29.64	31.6092	7	9	30.15	34.2912	10	11	36.31	32.1839	10	12	27	29.8851	9
fig|57494.15.peg.154	fig|57494.15.peg.154	42.3559	12	107	12	1	399	42.9	4.6	2.87782e+08	2.73687e+08	4.25704e+08	4.02174e+08	2.96098e+08	6.18481e+08	4.26492e+08	3.37864e+08	4.30144e+08	3.82925e+08	5.80012e+08	3.68735e+08	5.31913e+08	5.10261e+08	6.7519e+08	7.08194e+08	5.94983e+08	6.18481e+08	5.29351e+08	4.56653e+08	4.50698e+08	1.22622e+09	7.43599e+08	5.85468e+08	3.329	29.5	26.817	7	10	19.73	24.812	6	7	30.08	30.8271	8	10	26.25	30.8271	8
fig|57494.15.peg.491	fig|57494.15.peg.491	38.1443	10	130	10	1	291	32.8	4.7	6.09551e+08	7.12146e+08	8.41704e+08	6.95955e+08	4.22824e+08	1.35383e+09	8.52068e+08	6.17235e+08	1.21123e+09	4.59716e+08	7.25407e+08	6.64481e+08	1.12665e+09	1.32772e+09	1.33499e+09	1.22552e+09	8.49629e+08	1.35383e+09	1.05756e+09	8.34248e+08	1.26911e+09	1.47213e+09	9.30001e+08	1.05505e+09	5.494	29.35	23.7113	5	10	31.76	24.3986	6	10	38.02	32.3024	6	12	29.17	18.9003	5
fig|57494.15.peg.543	fig|57494.15.peg.543	69.8113	13	124	13	1	265	29.2	5.17	4.13049e+08	2.53024e+08	2.36891e+08	174210791	4.11125e+08	1.15221e+09	3.99036e+08	1.84513e+08	5.19281e+08	3.05204e+08	2.58072e+08	5.67248e+08	7.63446e+08	4.71736e+08	3.75722e+08	3.06771e+08	8.2612e+08	1.15221e+09	4.95273e+08	2.49386e+08	5.44095e+08	9.77343e+08	3.30859e+08	9.00663e+08	30.623	29.33	57.7358	8	10	22.48	44.9057	7	8	30.59	58.1132	8	10	16.93	36.9811	6
fig|57494.15.peg.1492	fig|57494.15.peg.1492	47.6091	12	97	12	1	481	49	4.69	4.05056e+08	4.02061e+08	4.68145e+08	4.27336e+08	3.49435e+08	8.04133e+08	9.31654e+08	7.14723e+08	8.93822e+08	8.79642e+07	6.56975e+08	3.51991e+08	7.48673e+08	7.496e+08	7.42504e+08	7.52503e+08	7.02159e+08	8.04133e+08	1.15634e+09	9.66013e+08	9.36534e+08	2.81684e+08	8.42269e+08	5.58882e+08	4.337	29.18	33.6798	8	9	28.71	34.7193	8	9	28.25	30.9771	7	8	28.97	33.8877	8
fig|57494.15.peg.2131	fig|57494.15.peg.2131	73.1518	12	141	12	1	257	27.7	4.67	3.92399e+08	3.27573e+08	488608885	3.37141e+08	2.84802e+08	6.95374e+08	4.52404e+08	5.28556e+08	7.66087e+08	4.37295e+08	4.49475e+08	4.63623e+08	7.2528e+08	6.10725e+08	7.74961e+08	5.93678e+08	5.72285e+08	6.95374e+08	5.61513e+08	7.14391e+08	8.02695e+08	1.40033e+09	5.76245e+08	7.36128e+08	34.112	29.15	60.3113	8	9	37.03	52.1401	8	11	40.38	64.2023	10	12	27.58	57.1984	8
fig|57494.15.peg.1336	fig|57494.15.peg.1336	56.5517	19	123	19	1	435	45.2	5.12	3.303e+08	3.68512e+08	3.95012e+08	4.0892e+08	2.89877e+08	9.06162e+08	4.3117e+08	2.60043e+08	8.55407e+08	1.14728e+08	3.47264e+08	3.42119e+08	6.105e+08	6.87052e+08	6.26511e+08	7.20073e+08	5.82483e+08	9.06162e+08	5.35157e+08	3.51471e+08	8.96283e+08	3.67388e+08	4.45206e+08	5.43208e+08	30.623	29.14	29.1954	7	8	34.18	47.1264	10	11	32.47	38.8506	9	10	36.43	38.8506	9
fig|57494.15.peg.1270	fig|57494.15.peg.1270	62.1622	17	144	17	1	370	38.3	5.5	4.91035e+08	8.56878e+08	8.37897e+08	8.50128e+08	7.10584e+08	2.87914e+09	1523559486	1.1707e+09	2.99808e+09	1.57459e+08	9.9836e+08	8.33213e+08	9.0759e+08	1.59756e+09	1.32895e+09	1.497e+09	1.42786e+09	2.87914e+09	1.891e+09	1.5823e+09	3.14135e+09	5.04224e+08	1.27994e+09	1.32296e+09	47.697	29.13	32.1622	7	10	34.78	35.9459	7	10	26.9	37.5676	7	9	39.18	41.6216	9
fig|57494.15.peg.133	fig|57494.15.peg.133	79.562	10	153	10	1	137	15	5.58	1.65478e+09	1.60087e+09	2.09426e+09	1.49209e+09	1.48433e+09	2.3742e+09	1.85197e+09	1.98362e+09	2.08732e+09	4.24818e+08	1.82192e+09	1.93358e+09	3.05855e+09	2.98465e+09	3.32162e+09	2.62745e+09	2.98262e+09	2.3742e+09	2.29861e+09	2.68104e+09	2.18706e+09	1.36038e+09	2.33577e+09	3.0701e+09	34.938	29.05	68.6131	7	10	41.26	68.6131	7	13	32.77	68.6131	7	11	31.04	68.6131	7
fig|57494.15.peg.1993	fig|57494.15.peg.1993	86.9565	15	144	15	1	253	27.4	5.57	6.15246e+08	5.64264e+08	7.84608e+08	6.20644e+08	2.26873e+08	1.10111e+09	6.01977e+08	5.14415e+08	1.03067e+09	2.37297e+08	5.84259e+08	5.72444e+08	1.13717e+09	1.05201e+09	1.24443e+09	1.0929e+09	4.55881e+08	1.10111e+09	7.47158e+08	6.95278e+08	1.07992e+09	7.59887e+08	7.49044e+08	9.08913e+08	30.623	28.82	52.5692	9	10	28.69	49.4071	8	9	35.72	54.1502	9	11	39.14	62.8458	11
fig|57494.15.peg.213	fig|57494.15.peg.213	40.3509	29	138	29	1	855	92	5.92	2.96349e+08	2.76252e+08	3.0772e+08	3.44686e+08	120520173	5.75137e+08	586357156	4.66907e+08	6.19445e+08	4.50999e+07	5.17927e+08	2.11575e+08	5.47747e+08	5.15043e+08	4.8806e+08	6.06964e+08	2.42175e+08	5.75137e+08	7.27771e+08	6.31067e+08	6.49046e+08	1.44422e+08	6.64004e+08	3.35933e+08	4.623	28.68	16.8421	10	10	33.34	16.3743	11	11	33.66	18.9474	11	11	33.3	16.3743	10
fig|57494.15.peg.604	fig|57494.15.peg.604	56.0209	13	108	13	1	382	40.5	4.81	2.37203e+08	2.93662e+08	2.62555e+08	1.89788e+08	1.7355e+08	3.95325e+08	3.32752e+08	4.22474e+08	4.41557e+08	5.17998e+07	3.94996e+08	2.10055e+08	4.38427e+08	5.47502e+08	4.16427e+08	3.342e+08	3.48733e+08	3.95325e+08	4.13003e+08	5.71011e+08	4.62657e+08	1.65876e+08	5.06401e+08	3.33521e+08	12.594	28.67	32.7225	7	9	27.59	28.7958	7	9	29.23	32.4607	7	9	23.27	23.5602	6
fig|57494.15.peg.131	fig|57494.15.peg.131	58.0786	16	120	16	1	458	48.7	4.53	3.70243e+08	3.37851e+08	2.75331e+08	2.72245e+08	2.56291e+08	5.34922e+08	4.77731e+08	4.35108e+08	5.28157e+08	102417727	4.37246e+08	2.55572e+08	6.84327e+08	6.29888e+08	4.3669e+08	4.79401e+08	5.14994e+08	5.34922e+08	5.92947e+08	5.88087e+08	5.53395e+08	3.27968e+08	5.60568e+08	4.05791e+08	6.305	28.49	27.5109	6	7	38.9	31.2227	7	10	32.9	39.9563	9	10	46.47	40.393	9
fig|57494.15.peg.2019	fig|57494.15.peg.2019	31.7618	26	113	26	1	1209	131.7	5.41	1.33192e+08	1.52152e+08	1.65454e+08	1.43584e+08	1.24122e+08	2.74463e+08	2.19111e+08	2.16986e+08	3.03591e+08	6.01027e+07	2.70625e+08	150451027	2.46181e+08	2.83672e+08	2.62419e+08	2.52839e+08	2.49411e+08	2.74463e+08	2.71955e+08	2.93276e+08	3.18098e+08	1.92464e+08	3.46952e+08	2.38882e+08	1.528	28.45	13.5649	10	10	29.15	9.92556	8	9	27.57	10.7527	9	9	27.05	9.01572	8
fig|57494.15.peg.1608	fig|57494.15.peg.1608	64.1304	8	95	8	1	184	19.6	4.7	6.33086e+08	6.10239e+08	8.73496e+08	4.95128e+08	7.4043e+08	1.05953e+09	9.45024e+08	9.06768e+08	9.12207e+08	6.1639e+08	5.69853e+08	7.05221e+08	1.17014e+09	1.13773e+09	1.38541e+09	8.71879e+08	1.48783e+09	1.05953e+09	1.17294e+09	1.22558e+09	9.55798e+08	1.97384e+09	7.30574e+08	1.11973e+09	5.813	28.43	44.0217	5	9	14.75	33.6957	4	5	17	33.6957	4	5	18.44	33.6957	4
fig|57494.15.peg.2498	fig|57494.15.peg.2498	53.6585	8	107	8	1	123	13.1	10.81	1.92319e+09	8.44415e+08	1.6088e+09	1.52201e+09	1.10537e+09	2.11721e+09	1.01511e+09	1678783214	1.77959e+09	8.00648e+08	1406208222	1.51558e+09	3.55467e+09	1.57432e+09	2.55165e+09	2.68013e+09	2.22115e+09	2.11721e+09	1.25992e+09	2.26903e+09	1.86463e+09	2.56388e+09	1.80282e+09	2.4064e+09	22.714	28.43	44.7154	6	10	16.58	30.0813	3	6	17.04	37.3984	5	6	29.13	44.7154	6
fig|57494.15.peg.1922	fig|57494.15.peg.1922	72.6667	12	99	12	1	300	31.8	5.15	376388578	2.6303e+08	2.97093e+08	4.62827e+08	3.79703e+08	5.84672e+08	1.16796e+09	3.52806e+08	5.78392e+08	2.9631e+08	7.2038e+08	4.57823e+08	6.95686e+08	4.90392e+08	4.71206e+08	8.14999e+08	7.62979e+08	5.84672e+08	1.44964e+09	4.76849e+08	6.06031e+08	9.4886e+08	9.23557e+08	7.2692e+08	12.594	28.36	47.3333	7	8	24.68	47.3333	6	7	21.1	45	5	5	27.24	51	7
fig|57494.15.peg.876	fig|57494.15.peg.876	60.8434	10	81	10	1	166	18.3	4.91	8.12867e+08	5.16881e+08	7.3658e+08	6.06676e+08	8.09991e+08	7.6313e+08	8.92332e+08	9.98364e+08	603123223	5.47531e+08	8.7325e+08	9.25969e+08	1.50244e+09	9.6367e+08	1.16826e+09	1.06831e+09	1.62761e+09	7.6313e+08	1.10754e+09	1.34938e+09	6.31944e+08	1.75334e+09	1.11954e+09	1.47023e+09	14.849	28.35	47.5904	5	8	18.37	34.3373	4	5	19.7	42.7711	4	5	16.47	47.5904	5
fig|57494.15.peg.2391	fig|57494.15.peg.2391	55.8442	10	107	10	1	231	24.9	5.06	3.08558e+08	2.48686e+08	3.43347e+08	3.18105e+08	2.93374e+08	3.22511e+08	3.73099e+08	3.74772e+08	3.41854e+08	1.96625e+08	3.70563e+08	3.34321e+08	5.70313e+08	4.6365e+08	5.44567e+08	5.60156e+08	5.8951e+08	3.22511e+08	4.63081e+08	5.06538e+08	3.5819e+08	6.29643e+08	4.75077e+08	5.30826e+08	22.101	28.35	41.5584	6	8	21.39	36.3636	6	7	28.62	46.7532	7	9	26.67	36.3636	6
fig|57494.15.peg.2188	fig|57494.15.peg.2188	55.787	16	118	16	1	432	45.5	6.07	3.15496e+08	3.75102e+08	340058480	3.45219e+08	2.5246e+08	654500526	5.18954e+08	4.03553e+08	6.94982e+08	2.95326e+08	4.87245e+08	3.34253e+08	5.83138e+08	6.99338e+08	5.39351e+08	6.07901e+08	5.07296e+08	654500526	6.44112e+08	5.45438e+08	7.28192e+08	9.45711e+08	6.24668e+08	5.30718e+08	9	28.2	34.7222	8	9	33.2	27.3148	6	10	23.75	27.3148	6	8	23.7	30.3241	7
fig|57494.15.peg.1659	fig|57494.15.peg.1659	61.2	12	79	12	1	250	27.3	4.81	3.12715e+08	1.48714e+08	1.80462e+08	1.97696e+08	2.05367e+08	6.35542e+08	3.85145e+08	2.46728e+08	534837331	2.77406e+08	3.6896e+08	325020290	5.77997e+08	2.77261e+08	2.86222e+08	3.48126e+08	4.12668e+08	6.35542e+08	4.78031e+08	3.33475e+08	5.60395e+08	8.88326e+08	4.73022e+08	5.16059e+08	22.101	28.03	53.2	8	9	11.93	22	3	3	21.86	38.8	5	6	14.19	22	3
fig|57494.15.peg.2216	fig|57494.15.peg.2216	68.7023	8	108	8	1	131	15.2	4.68	1.03715e+09	9.95365e+08	1.16141e+09	8.97912e+08	1.04938e+09	1.77621e+09	1.14122e+09	1.35755e+09	1.78568e+09	1.02223e+09	1.27727e+09	1.55238e+09	1.91699e+09	1.85575e+09	1.84205e+09	1.58115e+09	2.10864e+09	1.77621e+09	1.41645e+09	1.83485e+09	1.87101e+09	3.27345e+09	1.63751e+09	2.46483e+09	15.681	28.01	61.8321	6	8	34.98	61.8321	5	9	27.74	61.8321	5	7	26.7	61.0687	4
fig|57494.15.peg.2195	fig|57494.15.peg.2195	65.0146	14	99	14	1	343	36.6	5.02	4.66267e+08	3.47749e+08	4.44298e+08	4.14718e+08	2.6823e+08	750436197	7.45587e+08	5.81076e+08	6.24086e+08	3.17593e+08	5.02265e+08	5.63064e+08	8.61811e+08	6.48341e+08	7.04682e+08	7.30284e+08	5.38986e+08	750436197	9.25403e+08	7.85376e+08	6.53908e+08	1.01702e+09	6.43925e+08	8.94019e+08	9	27.9	41.1079	8	9	21.24	26.8222	7	7	20.26	34.6939	7	7	17.72	17.4927	5
fig|57494.15.peg.1072	fig|57494.15.peg.1072	50.4587	14	124	14	1	436	45.2	5.68	5.07749e+08	4.93887e+08	5.24928e+08	5.14249e+08	5.00334e+08	9.90694e+08	6.56073e+08	5.57634e+08	9.24183e+08	2.00729e+08	6.47431e+08	6.00389e+08	9.38483e+08	9.208e+08	8.32565e+08	9.05549e+08	1.00538e+09	9.90694e+08	8.14301e+08	7.53692e+08	9.68346e+08	6.42786e+08	8.30033e+08	9.53283e+08	4.012	27.89	30.7339	8	9	35.22	40.1376	10	12	39.57	45.1835	12	13	35.41	36.6972	10
fig|57494.15.peg.585	fig|57494.15.peg.585	44.5032	28	154	28	1	946	102.4	4.83	2.98114e+08	3.92981e+08	5.18763e+08	3.04232e+08	1.9294e+08	6.98143e+08	5.2037e+08	5.18177e+08	6.51959e+08	1.40524e+08	6.18377e+08	2.85382e+08	5.51009e+08	7.32671e+08	8.22786e+08	5.35727e+08	3.87697e+08	6.98143e+08	6.4587e+08	7.00362e+08	6.83113e+08	4.49996e+08	7.92785e+08	4.53123e+08	3.424	27.85	17.5476	10	10	46.41	26.2156	16	17	45.33	22.833	14	15	46.69	25.2643	15
fig|57494.15.peg.1260	fig|57494.15.peg.1260	67.9487	8	109	8	1	78	8.8	10.68	9.57817e+08	7.97504e+08	1.69717e+09	1.52661e+09	3.91716e+08	2.02466e+09	9.10136e+08	1.18132e+09	1.50284e+09	6.51777e+08	1.0506e+09	1.20183e+09	1.77035e+09	1.48686e+09	2.6918e+09	2.68824e+09	7.87119e+08	2.02466e+09	1.12964e+09	1.59666e+09	1.57465e+09	2.08716e+09	1.34691e+09	1.90823e+09	397.107	27.73	65.3846	6	8	28.99	65.3846	6	9	29.33	65.3846	6	9	37.45	65.3846	6
fig|57494.15.peg.1450	fig|57494.15.peg.1450	55.5024	7	65	7	1	209	22.9	5.81	4.51923e+08	2.7771e+08	3.07495e+08	3.88795e+08	3.77825e+08	3.21045e+08	6.37296e+08	4.88239e+08	2.83067e+08	1.68077e+08	2.10596e+08	1.75358e+08	8.35299e+08	5.17761e+08	4.87704e+08	6.84636e+08	7.59207e+08	3.21045e+08	7.90995e+08	6.59898e+08	2.96593e+08	5.38226e+08	2.69993e+08	2.7843e+08	2.728	27.62	55.5024	7	7	18.38	33.9713	4	6	21.71	33.9713	4	6	26.44	50.2392	6
fig|57494.15.peg.1188	fig|57494.15.peg.1188	65.6566	7	75	7	1	99	10.9	7.65	5.16444e+08	6.14462e+08	6.97576e+08	5.70561e+08	4.30286e+08	7.26479e+08	860385753	6.18422e+08	9.11941e+08	4.37269e+08	5.65706e+08	4.4629e+08	9.54553e+08	1.1456e+09	1.10639e+09	1.00471e+09	8.64621e+08	7.26479e+08	1.06789e+09	8.35853e+08	9.55519e+08	1.40025e+09	7.25258e+08	7.08608e+08	397.107	27.56	55.5556	3	7	22.84	55.5556	3	6	30.75	65.6566	4	7	19.89	55.5556	3
fig|57494.15.peg.963	fig|57494.15.peg.963	55.205	16	140	16	1	317	33	5.99	9.26402e+08	1.23364e+09	1.37441e+09	1.46404e+09	5.62326e+08	2.75422e+09	2.15981e+09	1.31176e+09	2.98938e+09	4.38971e+08	1.61584e+09	1.14543e+09	1.71229e+09	2.29999e+09	2.17989e+09	2.57805e+09	1.12995e+09	2.75422e+09	2.6807e+09	1.77296e+09	3.13223e+09	1.4057e+09	2.07158e+09	1.81869e+09	14.399	27.55	33.4385	6	8	44.09	39.1167	9	13	30.64	35.9621	7	9	48.29	43.2177	10
fig|57494.15.peg.2206	fig|57494.15.peg.2206	53.6313	14	112	14	1	358	38	4.93	5.95971e+08	7.3031e+08	4.32979e+08	5.19767e+08	3.09723e+08	5.87619e+08	1.35702e+09	9.75764e+08	1.04821e+09	5.60283e+07	1.34314e+09	4.08533e+08	1.10155e+09	1.36159e+09	6.86728e+08	9.15266e+08	6.22361e+08	5.87619e+08	1.6843e+09	1.31883e+09	1.0983e+09	1.79417e+08	1.72196e+09	6.48658e+08	6.848	27.53	32.9609	7	8	35.09	31.2849	7	11	23.86	28.4916	6	8	26.2	28.2123	6
fig|57494.15.peg.2514	fig|57494.15.peg.2514	59.8214	10	117	10	1	112	12.8	9.48	3.59153e+09	2.02289e+09	3.65654e+09	2.40921e+09	3.08719e+09	4.58036e+09	3811408264	3.78267e+09	4.31157e+09	2.54042e+09	6.15693e+09	5293633080	6.63829e+09	3.77146e+09	5.79947e+09	4.24242e+09	6.20344e+09	4.58036e+09	4.73062e+09	5.11261e+09	4.5176e+09	8.13508e+09	7.89343e+09	8.4051e+09	26.826	27.44	52.6786	7	11	20.35	41.0714	6	8	22.47	57.1429	7	9	20.96	52.6786	7
fig|57494.15.peg.971	fig|57494.15.peg.971	60.2857	17	133	17	1	350	38.5	7.8	1.56489e+08	1.49546e+08	1.4992e+08	2.22674e+08	1.48195e+08	2.56295e+08	3.18508e+08	2.62942e+08	2.81627e+08	6.07108e+07	3.22978e+08	1.74162e+08	2.89242e+08	2.78812e+08	2.37781e+08	3.92111e+08	2.97785e+08	2.56295e+08	3.95323e+08	3.5539e+08	2.95085e+08	1.94412e+08	4.14071e+08	2.76531e+08	10.22	27.43	30.2857	9	9	26.66	30.5714	9	10	24.56	27.7143	8	9	32.11	37.1429	11
fig|57494.15.peg.2506	fig|57494.15.peg.2506	58.8235	7	132	7	1	136	15.4	10.58	2.04431e+09	2.03688e+09	2.63361e+09	2.59173e+09	1.59872e+09	4.54727e+09	4.89993e+09	3.58907e+09	4.74383e+09	3.05879e+08	5.85559e+09	2.37749e+09	3.77855e+09	3.79755e+09	4.17706e+09	4.56382e+09	3.21249e+09	4.54727e+09	6.08166e+09	4.85095e+09	4.97051e+09	9.79504e+08	7.5071e+09	3.77492e+09	50.795	27.43	47.0588	4	10	28.11	50	5	10	35.12	50	5	11	29.38	50	5
fig|57494.15.peg.2252	fig|57494.15.peg.2252	39.1403	9	82	9	1	442	46.9	5.91	2.75453e+08	3.36601e+08	3.70588e+08	3.12048e+08	2.32118e+08	5.0365e+08	4.91894e+08	3.68568e+08	6.03535e+08	81469628	3.22206e+08	2.61968e+08	5.09124e+08	6.27557e+08	5.87773e+08	5.4949e+08	4.6642e+08	5.0365e+08	6.10526e+08	4.98152e+08	6.32376e+08	2.60887e+08	4.13081e+08	4.15946e+08	4.995	27.35	23.7557	7	8	21.4	13.5747	5	7	29.42	21.0407	6	8	28.35	28.733	7
fig|57494.15.peg.1218	fig|57494.15.peg.1218	66.8329	18	150	18	1	401	41.1	5.14	5.99077e+08	8.6328e+08	8.84121e+08	9.46102e+08	4.26227e+08	2.18282e+09	1.64144e+09	1.11547e+09	2.3569e+09	1.73681e+08	9.61855e+08	1.10875e+09	1.10729e+09	1.60949e+09	1.40226e+09	1.66601e+09	8.56465e+08	2.18282e+09	2.03731e+09	1.50765e+09	2.46953e+09	5.56173e+08	1.23314e+09	1.76044e+09	15.238	27.16	34.6633	7	9	27.4	24.9377	6	9	38.69	28.6783	8	12	44.03	43.1421	8
fig|57494.15.peg.81	fig|57494.15.peg.81	27.208	9	90	9	1	702	74.9	4.11	3.96577e+08	3.18351e+08	3.44461e+08	1.5405e+08	9.09906e+08	4.42716e+08	2.40617e+08	5.08088e+08	357746190	554116251	4.26816e+08	5.57133e+08	7.33001e+08	5.93532e+08	5.46334e+08	2.7127e+08	1.82838e+09	4.42716e+08	2.98648e+08	6.86727e+08	3.74841e+08	1.77442e+09	5.47196e+08	8.84602e+08	3.87	27.04	16.0969	5	7	29.71	17.8063	6	8	26.71	16.0969	5	7	10.8	10.2564	3
fig|57494.15.peg.1087	fig|57494.15.peg.1087	79.2208	5	121	5	1	77	8.2	5.06	7.86084e+08	3.57754e+08	4.56978e+08	7.42851e+08	7.30744e+08	4.58905e+08	9.03157e+08	9.26651e+08	640372937	2.81631e+08	9.02372e+08	9.37616e+08	1.45294e+09	6.66994e+08	7.24792e+08	1.3081e+09	1.46837e+09	4.58905e+08	1.12097e+09	1.25245e+09	6.70974e+08	9.01855e+08	1.15688e+09	1.48872e+09	99	26.83	77.9221	4	9	26.28	79.2208	5	8	29.77	77.9221	4	9	22.14	68.8312	4
fig|57494.15.peg.559	fig|57494.15.peg.559	78.7879	19	125	19	1	297	32.8	5.54	2.90792e+08	280107295	3.68359e+08	3.10158e+08	2.03841e+08	7.05447e+08	4.58939e+08	3.52104e+08	8.124e+08	2.54744e+08	3.63536e+08	3.5342e+08	5.37476e+08	5.2223e+08	5.84238e+08	5.46162e+08	4.096e+08	7.05447e+08	5.69623e+08	4.759e+08	8.51221e+08	8.15756e+08	4.66068e+08	5.61152e+08	20.544	26.77	47.4747	8	8	30.65	42.7609	9	10	32.51	46.1279	10	11	28.73	39.3939	8
fig|57494.15.peg.2104	fig|57494.15.peg.2104	56.4516	7	87	7	1	248	27.8	5.01	4.68213e+08	6.30113e+08	4.94598e+08	6.09832e+08	3.98374e+08	5.70389e+08	627860573	8.26959e+08	8.80681e+08	1.5287e+08	995695339	5.51282e+08	8.65407e+08	1.17478e+09	7.8446e+08	1.07386e+09	8.00497e+08	5.70389e+08	7.79284e+08	1.11771e+09	9.22765e+08	4.89531e+08	1.27652e+09	8.75312e+08	4.878	26.73	43.9516	5	7	30.53	56.4516	7	8	23.61	50	6	7	27.68	43.9516	5
fig|57494.15.peg.830	fig|57494.15.peg.830	53.7975	7	95	7	1	158	17.5	4.73	8.92198e+08	6.07914e+08	7.64517e+08	6.60362e+08	1.07694e+09	8.40027e+08	8.67361e+08	1.04078e+09	7.58761e+08	6.75169e+08	6.73146e+08	8.79873e+08	1.64907e+09	1.13339e+09	1.21257e+09	1.16284e+09	2.16403e+09	8.40027e+08	1.07655e+09	1.4067e+09	7.95019e+08	2.16207e+09	8.63001e+08	1.39704e+09	9	26.64	41.7722	5	9	26.58	36.7089	5	9	24.04	46.8354	6	8	27.01	53.7975	7
fig|57494.15.peg.106	fig|57494.15.peg.106	75.4839	9	96	9	1	155	16.6	5.12	8.97731e+08	5.44376e+08	1.03976e+09	7.70157e+08	7.94474e+08	1.01002e+09	1.12078e+09	9.11455e+08	1.05516e+09	9.23571e+08	779789005	1.13178e+09	1.65929e+09	1.01493e+09	1.64912e+09	1.35618e+09	1.59643e+09	1.01002e+09	1.39108e+09	1.23191e+09	1.10559e+09	2.95751e+09	9.99721e+08	1.79701e+09	9	26.44	59.3548	5	8	15.2	62.5806	5	6	30.3	71.6129	7	10	17.58	71.6129	6
fig|57494.15.peg.1738	fig|57494.15.peg.1738	44.3709	14	84	14	1	302	32.5	5.06	3.20685e+08	2.02914e+08	4.03098e+08	2.08772e+08	2.73141e+08	1.02658e+09	6.01111e+08	4.87543e+08	1.03563e+09	1.65703e+08	4.51211e+08	3.93087e+08	5.92728e+08	3.78312e+08	6.39335e+08	3.6763e+08	5.48854e+08	1.02658e+09	7.46083e+08	6.58958e+08	1.08512e+09	5.30625e+08	5.78471e+08	6.24133e+08	7.799	26.4	37.7483	8	10	9.73	16.8874	4	4	17.8	32.1192	6	6	13.68	21.1921	5
fig|57494.15.peg.889	fig|57494.15.peg.889	89.0323	12	99	12	1	155	17.6	4.73	9.92937e+08	1.07488e+09	1.29287e+09	9.34157e+08	9.45278e+08	1.76169e+09	1.15023e+09	1.26495e+09	1.61932e+09	7.61656e+08	5.33718e+08	1.08438e+09	1.83526e+09	2.00401e+09	2.05056e+09	1.64497e+09	1.89945e+09	1.76169e+09	1.42764e+09	1.70969e+09	1.6967e+09	2.43902e+09	6.84248e+08	1.72175e+09	99	26.36	65.1613	6	7	22.27	53.5484	6	7	26.64	65.8065	6	7	17.87	47.7419	4
fig|57494.15.peg.1272	fig|57494.15.peg.1272	67.6157	11	107	11	1	281	29.6	5.03	4.4937e+08	5.71609e+08	5.24118e+08	5.90635e+08	3.51617e+08	8.41856e+08	6.73018e+08	5.227e+08	8.56942e+08	3.55661e+08	6.60908e+08	5.86748e+08	8.30579e+08	1.0657e+09	8.3128e+08	1.04006e+09	7.06543e+08	8.41856e+08	8.35332e+08	7.06476e+08	8.97892e+08	1.13892e+09	8.47311e+08	9.31624e+08	9	26.27	52.3132	7	7	33.92	46.6192	7	9	22.07	37.0107	6	6	34.35	56.2278	8
fig|57494.15.peg.2672	fig|57494.15.peg.2672	57.0342	12	69	12	1	263	27.4	4.7	3.57305e+08	2.85626e+08	3.86854e+08	1.84193e+08	3.45355e+08	7.02644e+08	2.97113e+08	3.9226e+08	5.22489e+08	1.87719e+08	3.36916e+08	4.44709e+08	6.60413e+08	5.32519e+08	6.13571e+08	3.24348e+08	6.93962e+08	7.02644e+08	3.68768e+08	5.30175e+08	5.47456e+08	6.01125e+08	4.3194e+08	7.06098e+08	5.494	26.24	46.3878	7	8	14.82	34.981	5	5	16.67	34.981	5	5	9.19	15.9696	3
fig|57494.15.peg.2205	fig|57494.15.peg.2205	60.9639	18	99	18	1	415	44.5	5.19	2.57648e+08	2.8726e+08	1.91936e+08	4.13773e+08	1.87519e+08	6.8282e+08	450747311	2.86835e+08	6.52847e+08	1.11514e+08	4.44637e+08	2.92289e+08	4.76216e+08	5.35566e+08	3.04421e+08	7.28619e+08	3.76802e+08	6.8282e+08	5.59456e+08	3.87683e+08	6.84043e+08	3.57096e+08	5.70043e+08	4.64089e+08	10.103	26.06	33.012	7	8	20.68	27.4699	6	7	21.28	30.3614	7	7	24.69	27.7108	7
fig|57494.15.peg.139	fig|57494.15.peg.139	62.8297	21	160	21	1	417	46.3	6.55	3.62873e+08	4.49089e+08	5.65863e+08	6.1245e+08	3.90316e+08	1.17149e+09	865718036	6.07001e+08	1.12613e+09	1.57597e+08	7.18432e+08	5.70238e+08	6.70706e+08	8.37279e+08	8.97489e+08	1.07847e+09	7.84307e+08	1.17149e+09	1.07451e+09	8.20415e+08	1.17994e+09	5.04668e+08	9.21059e+08	9.05409e+08	11.115	26.02	28.777	9	10	27.21	21.5827	9	10	32.66	30.9353	10	11	45.46	39.0887	13
fig|57494.15.peg.304	fig|57494.15.peg.304	82.3009	11	96	11	1	113	13	4.84	4.94926e+08	3.61968e+08	6.16727e+08	3.13852e+08	8.17117e+08	8.94125e+08	6.17384e+08	8.73501e+08	8.96211e+08	3.34529e+08	6.08766e+08	6.1241e+08	9.14781e+08	6.74851e+08	9.78163e+08	5.52667e+08	1.64192e+09	8.94125e+08	7.66281e+08	1.18062e+09	9.39037e+08	1.07125e+09	7.80463e+08	9.72369e+08	192.07	25.96	51.3274	5	8	13.07	31.8584	2	4	28.76	67.2566	6	9	19.35	67.2566	5
fig|57494.15.peg.1854	fig|57494.15.peg.1854	55.4585	20	139	20	1	458	50.3	4.79	2.75622e+08	3.34678e+08	3.89684e+08	3.97295e+08	2.48252e+08	9.41837e+08	7.49519e+08	5.14177e+08	9.11895e+08	5.82383e+07	5.03386e+08	3.33482e+08	5.09437e+08	6.23972e+08	6.18061e+08	6.99602e+08	4.98841e+08	9.41837e+08	9.30283e+08	6.94956e+08	9.5547e+08	1.86494e+08	6.45361e+08	5.29495e+08	10.007	25.95	28.6026	9	9	36.61	39.738	12	13	38.25	39.083	12	12	28.71	34.0611	10
fig|57494.15.peg.1331	fig|57494.15.peg.1331	77.4536	22	173	22	1	377	41.8	5.1	3.82219e+08	462405171	4.8995e+08	4.50694e+08	3.58136e+08	9.5755e+08	4.83175e+08	4.93773e+08	7.89612e+08	307386586	4.69995e+08	5.30878e+08	7.06463e+08	8.62106e+08	7.77087e+08	7.93634e+08	7.19643e+08	9.5755e+08	5.99704e+08	6.67378e+08	8.27344e+08	9.84331e+08	6.02553e+08	8.42915e+08	12.183	25.94	27.5862	7	9	44.39	55.1724	13	15	36.62	44.2971	10	12	40.71	47.4801	10
fig|57494.15.peg.952	fig|57494.15.peg.952	48.1663	14	111	14	1	409	45.1	6.37	2.25544e+08	3.65981e+08	3.2296e+08	3.98532e+08	2.0195e+08	6.75293e+08	4.96908e+08	3.49527e+08	7.00875e+08	1.26326e+08	5.18176e+08	2.13137e+08	4.16878e+08	6.82333e+08	5.12232e+08	7.01782e+08	4.05801e+08	6.75293e+08	6.16749e+08	4.72417e+08	7.34367e+08	4.04527e+08	6.64322e+08	3.38413e+08	7.913	25.87	29.8289	8	9	20.4	23.7164	6	7	25.18	25.9169	7	9	28.01	28.8509	7
fig|57494.15.peg.483	fig|57494.15.peg.483	32.3478	16	113	16	1	575	64.1	6.71	1.11255e+09	1.03864e+09	1.25607e+09	8.98733e+08	6.48937e+08	1.90038e+09	1.40748e+09	1.19191e+09	1.58772e+09	5.8173e+08	1.15738e+09	1.14463e+09	2.05635e+09	1.93643e+09	1.99219e+09	1.58259e+09	1.30398e+09	1.90038e+09	1.74693e+09	1.61098e+09	1.66359e+09	1.86285e+09	1.48381e+09	1.81742e+09	10.053	25.85	15.8261	5	8	32.15	23.4783	8	11	27.16	14.6087	6	9	21.04	17.2174	5
fig|57494.15.peg.2673	fig|57494.15.peg.2673	52.7187	16	116	16	1	423	48	5.19	1.8387e+08	2.1836e+08	1.99168e+08	1.91164e+08	2.44924e+08	4.69095e+08	3.01049e+08	2.45278e+08	4.50913e+08	2.09429e+08	2.76431e+08	2.66828e+08	3.3985e+08	4.07109e+08	3.15892e+08	3.36623e+08	4.92153e+08	4.69095e+08	3.73654e+08	3.31515e+08	4.7246e+08	6.70644e+08	3.54395e+08	4.23663e+08	7.031	25.84	36.643	9	9	26.03	37.3522	10	10	21.36	27.6596	8	8	21.71	28.6052	8
fig|57494.15.peg.2505	fig|57494.15.peg.2505	38.1443	4	118	4	1	97	10.8	4.56	4.25761e+09	2.93662e+09	5.35693e+09	3.80163e+09	4.36051e+09	4.60363e+09	4.99206e+09	7.07772e+09	4.67278e+09	3.62899e+09	6.78282e+09	6.34513e+09	7.86942e+09	5.47501e+09	8.49638e+09	6.69435e+09	8.76207e+09	4.60363e+09	6.19601e+09	9.56618e+09	4.89607e+09	1.1621e+10	8.69585e+09	1.00746e+10	13.678	25.69	38.1443	3	9	26.35	38.1443	3	9	27.09	38.1443	4	10	29.24	38.1443	4
fig|57494.15.peg.667	fig|57494.15.peg.667	61.3126	23	159	23	1	579	60.5	5.17	2.03848e+08	2.46172e+08	2.69682e+08	2.70276e+08	1.73533e+08	5.51648e+08	2.52186e+08	2.44271e+08	5.83599e+08	6.54902e+07	3.61551e+08	3.39363e+08	3.76775e+08	4.58961e+08	4.2773e+08	4.75934e+08	3.487e+08	5.51648e+08	3.13007e+08	3.30154e+08	6.11486e+08	2.09716e+08	4.63523e+08	5.38832e+08	5.225	25.65	26.2522	9	9	42.3	37.3057	13	13	47.83	43.0052	15	16	42.65	41.6235	13
fig|57494.15.peg.844	fig|57494.15.peg.844	56.25	15	90	15	1	352	39.6	6.24	2.86927e+08	4.85137e+08	2.99227e+08	4.01099e+08	1.94273e+08	4.42675e+08	5.16137e+08	523064303	1.85849e+08	9.13667e+07	2.5663e+08	1.13108e+08	5.30333e+08	9.04487e+08	4.7459e+08	7.06301e+08	3.90375e+08	4.42675e+08	6.40616e+08	7.06968e+08	1.9473e+08	2.9258e+08	3.2901e+08	1.79591e+08	9	25.62	39.2045	8	9	27.72	30.6818	7	9	24.69	30.6818	7	9	31.86	39.7727	9
fig|57494.15.peg.281	fig|57494.15.peg.281	44.1509	14	104	14	1	265	29.5	11.22	5.11317e+08	5.34198e+08	6.46769e+08	6.16325e+08	2.29514e+08	1.11444e+09	5.68565e+08	7.38682e+08	1.13091e+09	1.58982e+08	1.13892e+09	4.02285e+08	9.45078e+08	9.95955e+08	1.02581e+09	1.0853e+09	4.61188e+08	1.11444e+09	7.05688e+08	9.98394e+08	1.18495e+09	5.09102e+08	1.46014e+09	6.38738e+08	33.551	25.24	21.8868	5	10	18.21	24.9057	5	7	21.36	28.3019	6	8	17.21	20.3774	4
fig|57494.15.peg.526	fig|57494.15.peg.526	55.2113	11	98	11	1	355	38.6	6.2	2.03542e+08	2.56383e+08	1.93844e+08	3.10804e+08	1.60811e+08	470090110	4.56229e+08	2.89506e+08	4.09672e+08	1.4006e+08	3.81374e+08	3.24692e+08	3.76211e+08	4.77998e+08	3.07447e+08	5.47301e+08	3.23135e+08	470090110	5.66259e+08	3.91293e+08	4.29248e+08	4.48509e+08	4.88937e+08	5.15538e+08	6.943	25.18	31.831	6	8	24.39	29.2958	7	7	18.8	23.0986	4	6	28.53	33.8028	6
fig|57494.15.peg.676	fig|57494.15.peg.676	53.6325	19	134	19	1	468	51.6	5.66	2.99269e+08	3.12091e+08	366080228	3.26593e+08	2.62318e+08	467470608	3.8058e+08	3.05282e+08	4.12423e+08	205127868	3.99041e+08	2.61754e+08	5.53144e+08	5.8186e+08	5.80623e+08	5.75103e+08	5.27106e+08	467470608	4.72366e+08	4.12615e+08	4.32131e+08	6.56872e+08	5.11587e+08	4.15606e+08	5.723	25.16	26.2821	9	9	34.14	32.0513	11	12	32.43	26.9231	8	11	34.14	26.0684	10
fig|57494.15.peg.1805	fig|57494.15.peg.1805	29.6703	8	63	8	1	546	59.6	3.83	8.04169e+08	1.35153e+08	5.0049e+08	1.70879e+08	6.21298e+08	6.33547e+08	5.48075e+08	6.55466e+08	607370610	6.36223e+08	448228534	7.5971e+08	1.48636e+09	2.51979e+08	7.93804e+08	3.00903e+08	1.24844e+09	6.33547e+08	6.80256e+08	8.8592e+08	6.36394e+08	2.03735e+09	5.74647e+08	1.20625e+09	5.579	25.11	23.0769	6	8	8.7	9.70696	3	3	11.25	9.70696	3	3	8.88	9.70696	3
fig|57494.15.peg.854	fig|57494.15.peg.854	72.6776	35	182	35	1	732	79.2	5.62	1.01722e+08	9.61718e+07	1.04534e+08	1.39114e+08	1.83449e+08	5.14233e+08	2.34288e+08	2.29304e+08	3.35093e+08	7.62267e+07	1.98654e+08	161054330	1.88015e+08	1.79302e+08	1.65797e+08	2.44969e+08	3.68624e+08	5.14233e+08	2.90792e+08	3.09925e+08	3.51105e+08	2.44097e+08	2.54683e+08	2.55718e+08	7.254	25.1	20.082	10	10	22.9	17.3497	9	9	26.34	17.8962	10	10	43.26	28.8251	16
fig|57494.15.peg.1952	fig|57494.15.peg.1952	75.8364	14	79	14	1	269	29.9	5.05	1.61418e+08	72957036	1.54118e+08	1.07766e+08	1.78605e+08	2.37231e+08	3.83845e+08	2.02185e+08	2.59124e+08	1.16604e+08	1.89282e+08	1.59946e+08	2.98352e+08	1.36021e+08	2.4444e+08	1.89767e+08	3.58892e+08	2.37231e+08	4.76419e+08	2.73271e+08	2.71507e+08	3.73396e+08	2.42668e+08	2.53958e+08	10.45	25.07	45.7249	6	8	11.49	29.368	4	4	20.56	43.4944	7	7	13.59	31.2268	5
fig|57494.15.peg.586	fig|57494.15.peg.586	76.8362	9	104	9	1	177	18.9	6.74	4.50131e+08	3.55783e+08	5.92838e+08	3.68709e+08	3.44766e+08	8.07927e+08	8.4179e+08	4.42983e+08	7.10872e+08	1.27763e+08	6.04841e+08	4.61315e+08	8.31986e+08	6.63319e+08	9.40274e+08	6.49265e+08	6.92778e+08	8.07927e+08	1.04481e+09	5.98731e+08	7.44841e+08	4.0913e+08	7.75431e+08	7.32464e+08	41.17	25.03	49.1525	5	7	27.19	58.1921	6	8	29.62	58.1921	7	9	25.3	58.1921	6
fig|57494.15.peg.737	fig|57494.15.peg.737	72.8232	18	118	18	1	379	41.3	5.21	2.62309e+08	2.90544e+08	3.44939e+08	2.4639e+08	1.92525e+08	4.46483e+08	3.42289e+08	3.39298e+08	4.59273e+08	1.06196e+08	4.6227e+08	2.33584e+08	4.8483e+08	5.41689e+08	5.47093e+08	4.33873e+08	3.86863e+08	4.46483e+08	4.2484e+08	4.58592e+08	4.8122e+08	3.40067e+08	5.92649e+08	3.70878e+08	17.957	25.03	30.343	7	8	31.8	39.8417	9	10	27.13	32.19	8	9	25.58	26.6491	8
fig|57494.15.peg.2595	fig|57494.15.peg.2595	66.7283	19	112	19	1	541	55.8	4.98	1.7958e+08	1.45461e+08	1.39478e+08	1.60928e+08	1.93853e+08	2.62427e+08	1.73682e+08	2.09685e+08	2.82771e+08	1.16627e+08	1.69534e+08	1.77012e+08	3.31921e+08	2.71196e+08	2.21219e+08	2.8338e+08	3.89531e+08	2.62427e+08	2.15569e+08	2.83408e+08	2.96283e+08	3.73471e+08	2.17349e+08	2.81055e+08	3.87	25.01	26.4325	7	8	28.53	30.6839	8	9	30.87	31.6081	7	9	43.84	44.5471	11
fig|57494.15.peg.2120	fig|57494.15.peg.2120	39.7849	15	87	15	1	465	52.1	5.44	1.65019e+08	2.48312e+08	2.2903e+08	2.85856e+08	1.1627e+08	4.0916e+08	2.21665e+08	1.81581e+08	3.32363e+08		365178698	1.086e+08	3.05009e+08	4.62951e+08	3.63255e+08	5.03369e+08	2.33634e+08	4.0916e+08	2.75125e+08	2.45423e+08	3.48245e+08	#VALUE!	4.68174e+08	1.72432e+08	3.394	24.81	30.5376	9	9	27.52	28.8172	9	9	23.39	25.5914	8	8	30.06	30.5376	10
fig|57494.15.peg.61	fig|57494.15.peg.61	52.7174	13	102	13	1	368	38.4	5.03	2.39702e+08	2.09034e+08	2.10285e+08	2.16023e+08	2.97914e+08	5.46216e+08	4.15364e+08	3.28656e+08	7.72004e+08	1.28104e+08	3.43135e+08	3.41358e+08	4.43046e+08	3.89722e+08	3.33524e+08	3.80399e+08	5.98633e+08	5.46216e+08	5.15539e+08	4.44208e+08	8.08894e+08	4.10223e+08	4.39913e+08	5.42e+08	17.478	24.74	32.337	6	8	21.33	18.75	6	7	19.35	24.4565	6	6	19.48	18.75	5
fig|57494.15.peg.248	fig|57494.15.peg.248	35.2542	4	67	4	1	295	30.8	4.91	3.6521e+08	4.33574e+08	3.25853e+08	2.98783e+08	3.2444e+08	9.96549e+08	5.86744e+08	1.78888e+08	6.78389e+08	173881732	6.36323e+08	2.30385e+08	6.75024e+08	8.08354e+08	5.16821e+08	5.26132e+08	6.51934e+08	9.96549e+08	7.28251e+08	2.41784e+08	7.10806e+08	5.56814e+08	8.15792e+08	3.65799e+08	12.335	24.7	35.2542	4	6	20.86	31.5254	3	5	24.85	31.5254	3	5	24.38	31.5254	3
fig|57494.15.peg.2351	fig|57494.15.peg.2351	20.0599	6	58	6	1	334	35.5	3.69	1.50922e+09	4.04694e+08	4.4085e+08	9.74005e+08	1262846267	5.00119e+08	1.0344e+09	1.04955e+09	5.05208e+08	7.83716e+08	1.21126e+09	8.7123e+08	2.78952e+09	7.5451e+08	6.99213e+08	1.71514e+09	2.53758e+09	5.00119e+08	1.28387e+09	1.41856e+09	5.2935e+08	2.50966e+09	1.55288e+09	1.38332e+09	13.678	24.7	20.0599	4	8	4.8	6.88623	2	2	8.64	16.4671	3	3	5.06	6.88623	2
fig|57494.15.peg.549	fig|57494.15.peg.549	48.125	13	89	13	1	320	34.1	4.74	2.38425e+08	244498692	1.82421e+08	2.28723e+08	1.93437e+08	5.05692e+08	2.98691e+08	3.22504e+08	3.83948e+08	1.80092e+08	3.43146e+08	1.81099e+08	4.40686e+08	4.55842e+08	2.8933e+08	4.02763e+08	3.88694e+08	5.05692e+08	3.70728e+08	4.35893e+08	4.02295e+08	5.76701e+08	4.39928e+08	2.87544e+08	9	24.69	41.875	8	8	22.84	40.9375	8	8	14.31	21.25	5	5	22.6	35.9375	8
fig|57494.15.peg.2639	fig|57494.15.peg.2639	66.9421	14	110	14	1	242	27	4.87	4.45942e+08	2.83232e+08	3.24109e+08	308977447	4.79975e+08	4.71159e+08	3.13541e+08	4.81124e+08	472912759	7.46962e+08	3.02426e+08	4.35011e+08	8.24244e+08	5.28057e+08	5.14054e+08	5.44083e+08	9.64468e+08	4.71159e+08	3.89158e+08	6.50282e+08	4.95511e+08	2.39197e+09	3.87723e+08	6.907e+08	25.102	24.57	53.3058	7	8	22.88	45.8678	7	7	26.25	50.4132	9	9	27.22	41.7355	8
fig|57494.15.peg.647	fig|57494.15.peg.647	67.551	24	133	24	1	490	51.7	5.63	1.41401e+08	2.31636e+08	2.16354e+08	2.18406e+08	1.41063e+08	4.75111e+08	5.25697e+08	4.10501e+08	6.22054e+08	9.04739e+07	404589326	2.99626e+08	2.61355e+08	4.31861e+08	3.4315e+08	3.84595e+08	2.83453e+08	4.75111e+08	6.52481e+08	5.54829e+08	6.5178e+08	2.89721e+08	5.187e+08	4.75738e+08	12.183	24.56	26.7347	8	8	27.64	31.0204	9	9	27.53	26.7347	8	9	24.5	24.2857	8
fig|57494.15.peg.1740	fig|57494.15.peg.1740	74.3421	15	91	15	1	304	32.5	5.06	1.5105e+08	1.68602e+08	1.66563e+08	1.99888e+08	1.33743e+08	5.16228e+08	3.39241e+08	2.06886e+08	3.46092e+08	1.55958e+08	2.64538e+08	1.61724e+08	2.79188e+08	3.1434e+08	2.64179e+08	3.51986e+08	2.68745e+08	5.16228e+08	4.21058e+08	2.79625e+08	3.62631e+08	4.99418e+08	3.39149e+08	2.56781e+08	10.365	24.54	52.3026	8	9	24.03	40.7895	7	9	15.01	26.9737	5	5	23.69	35.8553	7
fig|57494.15.peg.966	fig|57494.15.peg.966	73.5219	16	122	16	1	389	41.4	5.27	1.9711e+08	2.47062e+08	2.54102e+08	2.88338e+08	1.67314e+08	7.4263e+08	3.87757e+08	3.3014e+08	5.88551e+08	1.61918e+08	389852588	2.67152e+08	3.64322e+08	4.60622e+08	4.03019e+08	5.07739e+08	3.36203e+08	7.4263e+08	4.81274e+08	4.46213e+08	6.16676e+08	5.18504e+08	4.99807e+08	4.24178e+08	9	24.47	44.9871	7	7	37.27	50.6427	9	12	27.66	41.6452	7	8	40.55	56.5553	10
fig|57494.15.peg.1351	fig|57494.15.peg.1351	49.8155	8	74	8	1	271	28.7	5.78	5.18772e+08	3.78246e+08	4.4295e+08	3.64714e+08	3.76582e+08	583375452	5.53665e+08	4.7823e+08	4.08326e+08	1.61738e+08	5.56281e+08	4.39662e+08	9.58856e+08	7.052e+08	7.02543e+08	6.42231e+08	7.56708e+08	583375452	6.87194e+08	6.4637e+08	4.27838e+08	5.17925e+08	7.13176e+08	6.98084e+08	9	24.4	29.5203	5	7	19.62	25.8303	4	5	16.58	25.8303	4	5	21.38	25.8303	4
fig|57494.15.peg.2087	fig|57494.15.peg.2087	47.6636	7	109	7	1	214	23.5	5.27	4.75676e+08	4.34807e+08	6.89991e+08	3.96643e+08	5.11497e+08	1.06228e+09	9.0215e+08	9.21029e+08	1.33856e+09	2.50416e+08	9.72806e+08	9.99743e+08	8.792e+08	8.10651e+08	1.09436e+09	6.98456e+08	1.02781e+09	1.06228e+09	1.11973e+09	1.24485e+09	1.40253e+09	8.01896e+08	1.24718e+09	1.58737e+09	4.878	24.19	43.4579	6	8	26.82	36.4486	6	9	23.16	47.6636	7	8	24.75	43.4579	6
fig|57494.15.peg.262	fig|57494.15.peg.262	68.323	9	108	9	1	161	17.2	6.07	5.01906e+08	4.9259e+08	4.54794e+08	6.12947e+08	4.84345e+08	9.90986e+08	7.06207e+08	6.01743e+08	1.06157e+09	6.87933e+08	6.34974e+08	5.19821e+08	9.27683e+08	9.18383e+08	7.21328e+08	1.07935e+09	9.73248e+08	9.90986e+08	8.76525e+08	8.13309e+08	1.1123e+09	2.20294e+09	8.14063e+08	8.25359e+08	14.849	24.18	59.6273	7	8	27.67	52.1739	6	9	20.67	44.7205	5	6	37	68.323	8
fig|57494.15.peg.962	fig|57494.15.peg.962	50.1319	11	87	11	1	379	39.8	5.02	2.04828e+08	5.85552e+08	5.04275e+08	5.64844e+08	4.41222e+08	1.08973e+09	6.43092e+08	6.19893e+08	4.43746e+08	1.28244e+08	5.89084e+08	605771763	3.78588e+08	1.0917e+09	7.99808e+08	9.94643e+08	8.86598e+08	1.08973e+09	7.98189e+08	8.3784e+08	4.64951e+08	4.10671e+08	7.5523e+08	9.61829e+08	2.831	24.15	33.2454	6	7	30.76	36.9393	7	9	17.19	22.9551	5	5	26.4	30.343	6
fig|57494.15.peg.242	fig|57494.15.peg.242	65.1466	17	91	17	1	307	36.3	5.62	5.01838e+08	5.43797e+08	6.23242e+08	4.57551e+08	4.9856e+08	7.44074e+08	741162506	6.05031e+08	8.41963e+08	2.47914e+08	4.18229e+08	3.34062e+08	9.27557e+08	1.01385e+09	9.88496e+08	8.05709e+08	1.00181e+09	7.44074e+08	9.19911e+08	8.17754e+08	8.82196e+08	7.93886e+08	5.36187e+08	5.30415e+08	7.031	24.12	39.4137	9	9	17.15	32.899	6	6	27.05	38.4365	8	9	26.98	40.3909	9
fig|57494.15.peg.21	fig|57494.15.peg.21	50.6276	10	89	10	1	239	25.3	4.98	3.05023e+08	2.02948e+08	1.80174e+08	2.87195e+08	2.36957e+08	5.1012e+08	423081280	1.87806e+08	5.36413e+08	1.82836e+08	4.19258e+08	3.26078e+08	5.63779e+08	3.78376e+08	2.85765e+08	5.05727e+08	4.76145e+08	5.1012e+08	5.25117e+08	2.53836e+08	5.62046e+08	5.85488e+08	5.37506e+08	5.17738e+08	9	24.1	47.2803	7	7	22.46	37.6569	7	7	20.53	39.3305	7	7	31.38	43.0962	9
fig|57494.15.peg.2502	fig|57494.15.peg.2502	74.7748	10	100	10	1	111	12.1	9.99	1.02464e+09	5.83472e+08	1.38314e+09	1.12672e+09	7.85922e+08	1.41446e+09	1.44057e+09	6.36686e+08	1.42141e+09	2.31746e+08	1.75701e+09	1389097404	1.89385e+09	1.08782e+09	2.19374e+09	1.98406e+09	1.57924e+09	1.41446e+09	1.78799e+09	8.60539e+08	1.48933e+09	7.42111e+08	2.25256e+09	2.20557e+09	629.957	24.09	50.4505	5	8	17.09	26.1261	5	6	19.35	27.9279	6	7	23.29	50.4505	5
fig|57494.15.peg.1073	fig|57494.15.peg.1073	49.4872	14	109	14	1	390	41.6	4.87	1.95294e+08	2.20284e+08	2.72471e+08	2.21555e+08	1.7872e+08	4.62911e+08	4.45573e+08	4.10138e+08	4.97589e+08	1.1406e+08	3.33967e+08	255959531	3.60966e+08	4.10697e+08	4.32154e+08	3.9014e+08	3.59122e+08	4.62911e+08	5.53034e+08	5.54338e+08	5.21366e+08	3.6525e+08	4.2816e+08	4.06406e+08	6.743	24.06	36.4103	8	8	28.9	32.0513	8	9	33.39	36.1538	9	11	31.21	37.6923	9
fig|57494.15.peg.957	fig|57494.15.peg.957	60.4027	9	46	9	1	149	16.3	4.96	9.87483e+08	5.21955e+07		1.12197e+09	1.11761e+08	6.34202e+07	2.96645e+09	1.38031e+08	8.05896e+07	7.21617e+07	3.1464e+08		1.82518e+09	9.7313e+07	#VALUE!	1.97569e+09	2.24574e+08	6.34202e+07	3.68188e+09	1.86561e+08	8.44406e+07	2.31081e+08	4.03381e+08	#VALUE!	6.017	23.94	47.651	6	9	3.03	7.38255	1	1		0			23.18	47.651	6
fig|57494.15.peg.2039	fig|57494.15.peg.2039	33.4975	16	89	16	1	609	66.8	5.76	1.49424e+08	1.77243e+08	1.73694e+08	2.2084e+08	1.22503e+08	4.11295e+08	2.65176e+08	2.68168e+08	3.53845e+08		266642377	1.29252e+08	2.76184e+08	3.30451e+08	2.75488e+08	3.8888e+08	2.4616e+08	4.11295e+08	3.2913e+08	3.62452e+08	3.70754e+08	#VALUE!	3.41846e+08	2.05223e+08	1.801	23.83	18.0624	9	9	19.62	11.4943	5	7	23.17	15.9278	7	8	22.15	20.0328	8
fig|57494.15.peg.1650	fig|57494.15.peg.1650	49.0756	25	141	25	1	595	66.9	5.47	2.01591e+08	3.46606e+08	2.68636e+08	3.63094e+08	2.14282e+08	8.53453e+08	4.0836e+08	2.54627e+08	846029725	8.85883e+07	5.27037e+08	3.64115e+08	3.72605e+08	6.4621e+08	4.26072e+08	6.39379e+08	4.3058e+08	8.53453e+08	5.06846e+08	3.44151e+08	8.86458e+08	2.83683e+08	6.75684e+08	5.78132e+08	4.712	23.83	21.0084	9	9	33.39	26.3866	13	13	34.96	28.7395	13	13	32.92	28.4034	13
fig|57494.15.peg.1750	fig|57494.15.peg.1750	69.4158	14	73	14	1	291	30.7	5.66	1.43641e+08	1.19789e+08	1.19655e+08	2.08981e+08	1.52356e+08	2.50602e+08	2.19387e+08	231284705	2.4229e+08	2.79489e+07	1.37008e+08	5.06702e+07	2.65495e+08	2.23334e+08	1.89779e+08	3.67997e+08	3.06145e+08	2.50602e+08	2.72297e+08	3.12602e+08	2.53868e+08	8.94996e+07	1.7565e+08	8.04529e+07	5.952	23.62	42.268	9	9	11.39	24.7423	4	4	7.33	16.8385	2	2	25.61	38.8316	8
fig|57494.15.peg.210	fig|57494.15.peg.210	56.917	11	95	11	1	253	26.1	4.89	6.83343e+08	4.65435e+08	7.47577e+08	3.89587e+08	3.50696e+08	1.55293e+09	7.23367e+08	7.42808e+08	1.41722e+09	2.69723e+08	8.42739e+08	6.31991e+08	1.26304e+09	8.67754e+08	1.1857e+09	6.8603e+08	7.04693e+08	1.55293e+09	8.97824e+08	1.00397e+09	1.48494e+09	8.63722e+08	1.08043e+09	1.00346e+09	6.356	23.55	34.3874	6	7	14.68	22.5296	4	4	21.6	34.7826	6	7	18.54	28.4585	6
fig|57494.15.peg.292	fig|57494.15.peg.292	37.8066	19	140	19	1	693	75.8	6.61	1.55744e+08	1.77997e+08	1.70058e+08	1.91725e+08	1.39303e+08	3.15343e+08	3.91e+08	2.77064e+08	2.7822e+08	5.83613e+07	3.00876e+08	1.8339e+08	2.87864e+08	3.31857e+08	2.69721e+08	3.37611e+08	2.79917e+08	3.15343e+08	4.85299e+08	3.74477e+08	2.91515e+08	1.86888e+08	3.85736e+08	2.91183e+08	2.594	23.51	18.6147	9	9	33.92	25.2525	11	12	29.33	21.7893	9	10	33.44	21.2121	10
fig|57494.15.peg.1610	fig|57494.15.peg.1610	61.1814	7	95	7	1	237	25.1	4.6	9.33666e+08	8.85937e+08	1.01698e+09	1.08783e+09	9.3404e+08	6.07318e+08	1.78431e+09	1.51201e+09	7.18239e+08	3.44795e+08	1286133414	8.4296e+08	1.72571e+09	1.65174e+09	1.61298e+09	1.91559e+09	1.87687e+09	6.07318e+08	2.21464e+09	2.04362e+09	7.52561e+08	1.10412e+09	1.64888e+09	1.33843e+09	15.681	23.24	40.9283	4	7	32.08	57.384	5	9	29.71	57.384	5	8	25.43	40.5063	4
fig|57494.15.peg.1680	fig|57494.15.peg.1680	58.2278	8	76	8	1	79	8.7	10.65	4.72133e+08	1.06805e+08	448649854	4.96706e+08	2.15006e+08	4.79268e+08	4.61327e+08	3.54651e+08	369067925	2.61735e+08	6.51923e+08	4.64977e+08	8.72652e+08	1.99127e+08	7.11583e+08	8.74658e+08	4.32036e+08	4.79268e+08	5.72587e+08	4.79343e+08	3.86704e+08	8.38145e+08	8.35792e+08	7.38279e+08	397.107	23.2	50.6329	6	8	9.08	32.9114	3	3	24.12	35.443	5	7	21.66	50.6329	6
fig|57494.15.peg.964	fig|57494.15.peg.964	40.3955	7	62	7	1	354	37.5	4.45	4.50618e+08	1.34956e+08	2.89836e+08	1.23233e+08	3.4398e+08	3.13325e+08	2.82824e+08	3.76195e+08	2.19049e+08	2.04235e+08	3.31506e+08	5.06176e+08	8.32886e+08	2.51612e+08	4.59696e+08	2.17002e+08	6.91198e+08	3.13325e+08	3.51033e+08	5.08461e+08	2.29516e+08	6.54014e+08	4.25004e+08	8.03694e+08	9	23.13	35.8757	5	6	10.93	18.3616	3	3	17.91	29.3785	4	4	11.04	20.339	3
fig|57494.15.peg.361	fig|57494.15.peg.361	34.5821	10	93	10	1	347	36.3	5.2	3.69195e+08	4.08524e+08	4.02382e+08	3.38822e+08	2.7633e+08	5.14213e+08	5.06684e+08	5.75518e+08	5.47743e+08	5.5035e+07	2.56849e+08	1.91547e+08	6.8239e+08	7.6165e+08	6.382e+08	5.96637e+08	5.55261e+08	5.14213e+08	6.28884e+08	7.77864e+08	5.73917e+08	1.76236e+08	3.2929e+08	3.04133e+08	5.494	23.13	22.4784	5	8	30.94	27.0893	6	10	26.61	21.6138	6	9	29.72	23.3429	5
fig|57494.15.peg.967	fig|57494.15.peg.967	87.7358	6	73	6	1	106	11.8	4.22	5.56013e+08	4.19452e+08	6.574e+08	5.01727e+08	5.67466e+08	8.62649e+08	4.88252e+08	6.73636e+08	7.90373e+08	5.52573e+08	5.11829e+08	8.08308e+08	1.02769e+09	7.82024e+08	1.04267e+09	8.83499e+08	1.14027e+09	8.62649e+08	6.06006e+08	9.1048e+08	8.28142e+08	1.76948e+09	6.56186e+08	1.28341e+09	20.544	23.12	82.0755	5	7	18.95	80.1887	4	6	15.99	43.3962	3	5	17.7	80.1887	4
fig|57494.15.peg.1307	fig|57494.15.peg.1307	38.8471	34	161	34	1	1197	128.8	5.31	113488917	2.77022e+08	2.73696e+08	1.3999e+08	2.43802e+08	4.79329e+08	2.19161e+08	3.59999e+08	466585462	5.84089e+07	1.76281e+08	1.77232e+08	2.09764e+08	5.16478e+08	4.34097e+08	2.4651e+08	4.89898e+08	4.79329e+08	2.72017e+08	4.86571e+08	4.88882e+08	1.8704e+08	2.25999e+08	2.81404e+08	2.429	22.99	8.93901	8	8	51.18	21.1362	16	17	34.05	14.9541	11	11	29.24	11.6959	10
fig|57494.15.peg.994	fig|57494.15.peg.994	57.1429	13	171	13	1	126	14.7	11.37	1.27506e+09	1.79946e+09	1.99994e+09	2.15077e+09	1.2406e+09	3.43212e+09	2.34918e+09	2.16613e+09	3.66631e+09	4.37489e+08	3.61248e+09	1.45782e+09	2.35672e+09	3.35491e+09	3.17202e+09	3.78733e+09	2.49287e+09	3.43212e+09	2.91574e+09	2.92772e+09	3.84151e+09	1.40095e+09	4.63134e+09	2.31469e+09	128.155	22.93	43.6508	6	9	22.4	36.5079	5	9	38.62	38.8889	9	16	37.34	38.8889	7
fig|57494.15.peg.2469	fig|57494.15.peg.2469	34.1085	8	72	8	1	387	43.2	4.84	2.57627e+08	1.62172e+08	2.395e+08	1.9086e+08	3.5161e+08	3.74676e+08	2.40602e+08	3.13394e+08	3.70144e+08	2.58529e+08	2.87812e+08	2.37752e+08	4.76178e+08	3.02352e+08	3.79861e+08	3.36089e+08	7.0653e+08	3.74676e+08	2.98628e+08	4.2358e+08	3.87831e+08	8.27878e+08	3.68987e+08	3.77497e+08	3.833	22.85	34.1085	8	8	7.49	11.8863	3	3	14.83	22.2222	5	5	16.9	19.8966	5
fig|57494.15.peg.1585	fig|57494.15.peg.1585	74.1007	6	69	3	1	139	14.4	4.55	3.29947e+08	1.50171e+08	2.42127e+08	1.74607e+08	3.70335e+08	4.38149e+08	240777769	328970886	3.14506e+08	3.37917e+08	93164727	4.69499e+08	6.09847e+08	2.79979e+08	3.84027e+08	3.07468e+08	7.44155e+08	4.38149e+08	2.98847e+08	4.44634e+08	3.29535e+08	1.0821e+09	1.19441e+08	7.45459e+08	12.335	22.85	51.7986	3	6	13.55	51.7986	3	4	22.07	51.7986	4	6	19.1	51.7986	3
fig|57494.15.peg.2390	fig|57494.15.peg.2390	66.7883	12	124	12	1	274	28.3	5.17	4.6393e+08	5.94867e+08	1.06181e+09	5.13884e+08	5.19586e+08	1440661698	5.71802e+08	7.54947e+08	1.36107e+09	3.90798e+08	8.14475e+08	7.78358e+08	8.57491e+08	1.10907e+09	1.68408e+09	9.04907e+08	1.04406e+09	1440661698	7.09705e+08	1.02038e+09	1.42611e+09	1.25144e+09	1.04419e+09	1.23586e+09	15.379	22.73	41.2409	6	8	23.61	34.3066	6	8	49.66	48.9051	9	16	28.87	42.7007	7
fig|57494.15.peg.1679	fig|57494.15.peg.1679	41.0811	8	90	8	1	185	19	4.91	7.999e+08	8.59184e+08	9.91645e+08	1.25368e+09	8.80288e+08	2.74308e+09	1114596054	1.01202e+09	2.35975e+09	3.02355e+08	1023266028	1053455120	1.47847e+09	1.60186e+09	1.5728e+09	2.20763e+09	1.76886e+09	2.74308e+09	1.38341e+09	1.36783e+09	2.47251e+09	9.68218e+08	1.31187e+09	1.67265e+09	20.544	22.64	26.4865	5	8	19.12	31.8919	4	6	14.65	26.4865	4	5	23.03	31.8919	5
fig|57494.15.peg.2163	fig|57494.15.peg.2163	50.6849	15	106	15	1	584	61.8	5.8	3.56651e+08	3.70604e+08	3.92086e+08	4.93565e+08	2.89105e+08	4.85456e+08	877222153	5.39806e+08	5.30961e+08	1.16243e+08	5.47548e+08	4.68039e+08	6.59206e+08	6.90951e+08	6.21869e+08	8.69126e+08	5.80931e+08	4.85456e+08	1.08879e+09	7.29596e+08	5.56333e+08	3.72241e+08	7.01979e+08	7.4314e+08	5.31	22.63	25	8	8	29.27	22.6027	8	10	21.34	24.1438	8	8	33.63	26.7123	10
fig|57494.15.peg.509	fig|57494.15.peg.509	53.4591	21	94	21	1	636	70.2	5.26	3.34721e+08	2.66471e+08	2.66692e+08	2.48952e+08	2.60488e+08	375141879	4.61904e+08	4.64272e+08	3.97238e+08	1.92641e+08	5.28562e+08	5.08013e+08	6.18671e+08	4.96808e+08	4.22988e+08	4.38383e+08	5.23428e+08	375141879	5.73304e+08	6.27505e+08	4.1622e+08	6.16887e+08	6.77638e+08	8.0661e+08	4.233	22.5	18.3962	7	8	23.27	17.4528	8	9	18.64	20.283	7	7	13.52	10.2201	4
fig|57494.15.peg.2408	fig|57494.15.peg.2408	69.1358	4	80	4	1	81	8.9	4.65	1341904987	1.01708e+09	1.20201e+09	9.90963e+08	1.78003e+09	1.52162e+09	840547916	1.27333e+09	1223415270	6.87737e+08	6.90762e+08	1.00062e+09	2.48027e+09	1.89625e+09	1.90646e+09	1.745e+09	3.57682e+09	1.52162e+09	1.04327e+09	1.72102e+09	1.28188e+09	2.20231e+09	8.85585e+08	1.58876e+09	9	22.5	59.2593	2	5	27.39	69.1358	3	6	34.41	69.1358	3	8	27.82	69.1358	3
fig|57494.15.peg.2204	fig|57494.15.peg.2204	46.7532	6	96	6	1	154	16.6	4.87	4.62759e+08	3.22071e+08	4.64755e+08	4.79696e+08	5.57904e+08	8.36519e+08	4.89765e+08	6.22176e+08	7.42236e+08	3.12428e+08	4.66554e+08	4.95174e+08	8.55327e+08	6.00468e+08	7.37126e+08	8.44704e+08	1.12106e+09	8.36519e+08	6.07884e+08	8.40927e+08	7.77704e+08	1.00048e+09	5.98142e+08	7.86225e+08	22.714	22.46	29.2208	3	6	20.27	29.2208	3	7	22.02	35.7143	4	7	31.34	35.7143	4
fig|57494.15.peg.2484	fig|57494.15.peg.2484	15.5602	8	97	8	1	482	51.2	5.59	6.66911e+08	6.35321e+08	7.14126e+08	8.1514e+08	5.58481e+08	1.22208e+09	7.9654e+08	6.5158e+08	1.06073e+09	3.17226e+08	8.3631e+08	6.51586e+08	1.23266e+09	1.18449e+09	1.13264e+09	1.43539e+09	1.12222e+09	1.22208e+09	9.88645e+08	8.80668e+08	1.11142e+09	1.01584e+09	1.07218e+09	1.03457e+09	14.849	22.4	6.43154	4	7	23.62	8.09129	5	8	27.15	15.1452	6	9	27.88	9.95851	6
fig|57494.15.peg.1790	fig|57494.15.peg.1790	41.3105	9	66	9	1	351	37.2	4.89	2.33005e+08	2.96759e+08	273142280	3.85278e+08	1.78781e+08	5.26566e+08	3.39461e+08	4.04361e+08	4.94384e+08	152044415	457082940	2.22818e+08	4.30668e+08	5.53276e+08	4.33219e+08	6.78441e+08	3.59245e+08	5.26566e+08	4.2133e+08	5.46529e+08	5.18009e+08	4.86885e+08	5.85999e+08	3.53786e+08	4.275	22.37	31.9088	5	6	16.94	18.8034	3	5	17.58	31.9088	5	5	25	31.9088	5
fig|57494.15.peg.1118	fig|57494.15.peg.1118	56.4669	13	103	13	1	317	34.8	5.92	2.4932e+08	3.84665e+08	3.94879e+08	3.3348e+08	1.49359e+08	5.84114e+08	3.77385e+08	3.08084e+08	5.05651e+08	8.31176e+07	4.27932e+08	2.86523e+08	4.60822e+08	7.17168e+08	6.263e+08	5.8723e+08	3.00124e+08	5.84114e+08	4.684e+08	4.16403e+08	5.29813e+08	2.66164e+08	5.48626e+08	4.54934e+08	6.079	22.35	29.653	7	8	24.99	33.123	7	9	27.02	23.0284	7	10	27.46	30.9148	8
fig|57494.15.peg.643	fig|57494.15.peg.643	44.9721	8	51	8	1	358	37.9	6.25	6.57366e+07	6.71186e+07	7.52355e+07	6.84431e+07	64707719	1.49724e+08	1.215e+08	7.16987e+07	1.48437e+08		7.18328e+07	8.24099e+07	1.21502e+08	1.25136e+08	1.19328e+08	1.20523e+08	1.30024e+08	1.49724e+08	1.50802e+08	9.69072e+07	1.5553e+08	#VALUE!	9.20925e+07	1.30848e+08	2.36	22.33	38.2682	7	8	8.51	15.6425	3	3	12.73	18.7151	4	4	14.98	25.1397	5
fig|57494.15.peg.2443	fig|57494.15.peg.2443	83.6735	6	74	6	1	98	10.5	4.54	5.61513e+08	9.44137e+07	3.61832e+08	2.10923e+08	5.76713e+08	2.93088e+08	3.52447e+08	5.26321e+08	1.8521e+08	1.17281e+09	3.25869e+08	6.60741e+08	1.03786e+09	1.76024e+08	5.73886e+08	3.71417e+08	1.15885e+09	2.93088e+08	4.37448e+08	7.1137e+08	1.9406e+08	3.75565e+09	4.17777e+08	1.04911e+09	50.795	22.32	83.6735	5	6	6.57	51.0204	2	2	17.12	83.6735	5	5	15.14	83.6735	5
fig|57494.15.peg.1748	fig|57494.15.peg.1748	54.2339	18	110	18	1	496	53.9	5.38	3.50856e+08	3.32701e+08	3.43982e+08	407338617	462976995	1.87548e+08	3.09674e+08	5.42116e+08	3.58387e+08	1.13355e+08	3.89102e+08	2.54351e+08	6.48495e+08	6.20286e+08	5.45574e+08	7.17289e+08	9.30312e+08	1.87548e+08	3.84359e+08	7.32718e+08	3.75513e+08	3.62993e+08	4.98844e+08	4.03853e+08	5.422	22.25	16.9355	6	7	35.17	38.1048	11	12	20.99	20.7661	7	7	34.36	30.2419	10
fig|57494.15.peg.2170	fig|57494.15.peg.2170	73.6842	10	76	10	1	209	22.1	5.55	4.20871e+08	6.13032e+08	7.17375e+08	6.76911e+08	3.70588e+08	1.13435e+09	8.55323e+08	5.25938e+08	1.16723e+09	2.69011e+08	5.93179e+08	559714247	7.77905e+08	1.14293e+09	1.1378e+09	1.19198e+09	7.44664e+08	1.13435e+09	1.0616e+09	7.10852e+08	1.223e+09	8.61441e+08	7.6048e+08	8.887e+08	10.938	22.16	37.3206	4	6	11.69	25.8373	4	4	13.75	25.8373	4	5	12.62	21.5311	3
fig|57494.15.peg.2361	fig|57494.15.peg.2361	62.0178	14	77	14	1	337	36.5	6.54	229347592	2.86658e+08	3.14691e+08	2.89083e+08	2.37082e+08	5.87794e+08	2.5965e+08	5.89667e+08	8.41339e+08	3.94937e+07	2.5558e+08	1.08705e+08	4.23908e+08	5.34443e+08	4.99118e+08	5.09051e+08	4.76396e+08	5.87794e+08	3.2227e+08	7.96988e+08	8.81543e+08	1.26469e+08	3.27663e+08	1.72599e+08	6.848	22.03	23.1454	5	6	18.46	21.0682	5	6	10.65	9.79228	2	3	18.73	22.5519	5
fig|57494.15.peg.2592	fig|57494.15.peg.2592	54.4248	10	94	10	1	226	25.3	4.83	4.60115e+08	2.98705e+08	4.90388e+08	3.1553e+08	5.83872e+08	7.69051e+08	4.11638e+08	4.69788e+08	524893739	5.99898e+08	2.97419e+08	7.17474e+08	8.50439e+08	5.56904e+08	7.77782e+08	5.55621e+08	1.17324e+09	7.69051e+08	5.10915e+08	6.3496e+08	5.49976e+08	1.92103e+09	3.81304e+08	1.13919e+09	11.589	21.91	42.0354	6	7	19.9	35.8407	5	7	25.64	42.0354	6	8	18.35	35.8407	5
fig|57494.15.peg.241	fig|57494.15.peg.241	44.1595	13	97	13	1	351	38.1	5.03	3.62165e+08	4.43022e+08	4.44593e+08	4.28092e+08	2.0629e+08	7.22666e+08	8.11043e+08	6.73136e+08	779806947	1.3266e+08	4.81247e+08	5.06964e+08	6.69397e+08	8.25968e+08	7.05149e+08	7.53834e+08	4.14522e+08	7.22666e+08	1.00665e+09	9.09804e+08	8.17071e+08	4.24813e+08	6.16978e+08	8.04946e+08	2.831	21.91	27.6353	8	8	24.63	24.5014	7	8	20.13	21.3675	6	7	27.12	34.4729	9
fig|57494.15.peg.638	fig|57494.15.peg.638	76.378	12	68	12	1	254	26.7	5.06	1.99938e+08	1.54718e+08	158264061	2.19115e+08	2.05419e+08	4.60055e+08	4.40263e+08	3.47569e+08	3.31795e+08	1.66931e+08	4.29747e+08	2.26395e+08	3.69549e+08	2.88455e+08	2.51015e+08	3.85843e+08	4.12772e+08	4.60055e+08	5.46443e+08	4.69771e+08	3.4765e+08	5.34557e+08	5.50953e+08	3.59464e+08	7.66	21.66	33.4646	6	7	2.58	6.29921	1	1	14.56	25.5906	4	4	23.78	55.9055	7
fig|57494.15.peg.1729	fig|57494.15.peg.1729	34.8754	7	78	7	1	281	31.3	5.26	2.51353e+08	3.50046e+08	3.67062e+08	3.5581e+08	2.55467e+08	7.44369e+08	5.88853e+08	4.8143e+08	7.72321e+08	9.23976e+07	5.45766e+08	3.11492e+08	4.64581e+08	6.52624e+08	5.82181e+08	6.26551e+08	5.13339e+08	7.44369e+08	7.30868e+08	6.50696e+08	8.09227e+08	2.95881e+08	6.99694e+08	4.9458e+08	2.652	21.64	30.9609	6	6	26.18	30.9609	6	8	21.35	30.9609	6	6	21.3	30.9609	6
fig|57494.15.peg.691	fig|57494.15.peg.691	79.7235	14	101	14	1	217	24	6.21	3.32794e+08	3.63288e+08	405562802	4.39358e+08	2.94999e+08	5.02331e+08	4.39906e+08	3.50593e+08	7.9704e+08	1.74217e+08	5.84935e+08	415738735	6.15109e+08	6.77312e+08	6.43245e+08	7.73672e+08	5.92774e+08	5.02331e+08	5.46e+08	4.73857e+08	8.35127e+08	5.57888e+08	7.49911e+08	6.601e+08	12.335	21.64	46.5438	7	7	25.49	62.212	8	8	21.49	42.8571	7	7	24.24	42.8571	7
fig|57494.15.peg.2670	fig|57494.15.peg.2670	46.2898	7	71	7	1	283	30.7	4.31	5.18886e+08	3.38131e+08	562985605	5.06402e+08	8.00962e+08	1.00708e+09	6.84635e+08	6.28569e+08	1.12076e+09	4.17778e+08	7.35197e+08	7.30536e+08	9.59066e+08	6.30409e+08	8.92926e+08	8.91732e+08	1.60946e+09	1.00708e+09	8.49751e+08	8.49568e+08	1.17431e+09	1.33783e+09	9.42552e+08	1.15993e+09	3.642	21.63	32.5088	4	6	17.03	25.7951	4	5	23.99	37.4558	5	7	23.57	34.629	6
fig|57494.15.peg.1563	fig|57494.15.peg.1563	37.2587	12	43	12	1	518	55.9	4.31	1.54228e+08	8.98915e+07		1.13954e+08	1.32726e+08	3.31801e+08	1.06671e+08	4.15429e+08	331893272	2.35531e+08	1.30235e+08	4.70381e+07	2.85063e+08	1.67593e+08	#VALUE!	2.00664e+08	2.66702e+08	3.31801e+08	1.32397e+08	5.61489e+08	3.47753e+08	7.54232e+08	1.66966e+08	7.46858e+07	2.311	21.63	23.9382	8	8	4.47	3.861	2	2		0			11.34	11.39	4
fig|57494.15.peg.2184	fig|57494.15.peg.2184	58.4906	16	135	16	1	318	35	5.4	3.23177e+08	3.05985e+08	3.79998e+08	2.71942e+08	3.77145e+08	696759166	2.2859e+08	3.65625e+08	7.9183e+08	3.59617e+08	2.97016e+08	4.58769e+08	5.97335e+08	5.70478e+08	6.02697e+08	4.78868e+08	7.57841e+08	696759166	2.8372e+08	4.94174e+08	8.29668e+08	1.15159e+09	3.80786e+08	7.28423e+08	30.623	21.6	28.9308	7	8	31.48	38.9937	8	11	31.53	38.0503	8	11	25.76	30.8176	7
fig|57494.15.peg.1592	fig|57494.15.peg.1592	51.5837	8	68	8	1	221	23.4	4.56	3.02284e+08	2.15167e+08	2.29148e+08	2.49204e+08	3.35906e+08	440619318	3.60908e+08	2.82409e+08	3.85999e+08	2.0413e+08	2.37233e+08	3.0334e+08	5.58718e+08	4.01157e+08	3.63441e+08	4.38828e+08	6.74973e+08	440619318	4.47949e+08	3.81701e+08	4.04444e+08	6.53677e+08	3.04142e+08	4.81635e+08	25.827	21.59	47.0588	6	7	15.71	33.9367	4	5	14.09	37.5566	5	5	18.94	33.9367	5
fig|57494.15.peg.880	fig|57494.15.peg.880	76.2431	7	88	7	1	181	19.6	4.73	4.28305e+08	3.60924e+08	5.95218e+08	3.8491e+08	6.46263e+08	1.03629e+09	6.16869e+08	6.31759e+08	1.01768e+09	3.32853e+08	4.03777e+08	6.32332e+08	7.91645e+08	6.72904e+08	9.44049e+08	6.77794e+08	1.29861e+09	1.03629e+09	7.65641e+08	8.53879e+08	1.06631e+09	1.06588e+09	5.17659e+08	1.004e+09	30.623	21.49	61.326	6	7	18.58	44.1989	4	6	25.43	61.326	6	8	12.66	27.6243	3
fig|57494.15.peg.1808	fig|57494.15.peg.1808	46.5608	15	102	15	1	567	60.6	6.18	2.03504e+08	2.15699e+08	2.1788e+08	2.29581e+08	110279850	3.49776e+08	324749099	2.63537e+08	3.52904e+08	1.02019e+08	3.80333e+08	2.06969e+08	3.76141e+08	4.02148e+08	3.45569e+08	4.04274e+08	2.21598e+08	3.49776e+08	4.0307e+08	3.56194e+08	3.69768e+08	3.26693e+08	4.87603e+08	3.2862e+08	4.298	21.39	27.1605	8	8	21.07	20.1058	7	8	19.97	18.3422	6	7	28.72	28.5714	9
fig|57494.15.peg.976	fig|57494.15.peg.976	20.1835	6	65	6	1	545	60.2	3.9	6.9476e+08	3.70843e+08	6.75667e+08	6.72462e+08	7.8701e+08	1.23364e+09	8.60583e+08	9.13678e+08	1.35176e+09	4.21432e+08	1.19212e+09	9.49302e+08	1.28414e+09	6.91397e+08	1.07165e+09	1.18415e+09	1.58143e+09	1.23364e+09	1.06813e+09	1.23492e+09	1.41636e+09	1.34953e+09	1.52835e+09	1.50728e+09	12.335	21.31	12.4771	5	7	8.75	7.70642	2	3	12.35	7.70642	2	4	10.24	9.3578	3
fig|57494.15.peg.557	fig|57494.15.peg.557	50.3067	12	105	12	1	326	35.3	9.86	1.88635e+08	1.85859e+08	1.54885e+08	1.69937e+08	1.31629e+08	3.07865e+08	2.48341e+08	2.08542e+08	2.75091e+08	1.55333e+08	2.52443e+08	170063497	3.48658e+08	3.46514e+08	2.45657e+08	2.99245e+08	2.64497e+08	3.07865e+08	3.08235e+08	2.81863e+08	2.88237e+08	4.97415e+08	3.23642e+08	2.70023e+08	4.337	21.28	18.4049	4	7	24.67	24.2331	6	9	22.38	21.4724	5	8	32.46	36.1963	9
fig|57494.15.peg.91	fig|57494.15.peg.91	51.5909	16	76	16	1	440	46.3	5.07	1.8615e+08	1.98205e+08	1.63894e+08	1.63884e+08	1.59538e+08	588197227	1.20837e+08	157895760	2.45572e+08	1.21358e+08	2.82777e+08	3.0563e+08	3.44065e+08	3.69533e+08	2.59945e+08	2.88586e+08	3.20577e+08	588197227	1.49979e+08	2.1341e+08	2.57307e+08	3.88619e+08	3.62532e+08	4.85272e+08	4.623	21.28	21.3636	7	7	25.68	32.7273	8	8	17.12	22.7273	6	6	32.75	41.5909	11
fig|57494.15.peg.1523	fig|57494.15.peg.1523	64.257	11	86	11	1	249	26.1	5.29	3.14217e+08	2.64867e+08	320265674	2.77853e+08	2.88e+08	5.46216e+08	3.39069e+08	2.99474e+08	4.76206e+08	1.46269e+08	4.49887e+08	3.79975e+08	5.80773e+08	4.93816e+08	5.07959e+08	4.89276e+08	5.78711e+08	5.46216e+08	4.20844e+08	4.04765e+08	4.98962e+08	4.68391e+08	5.76773e+08	6.03314e+08	9	21.23	39.759	6	7	22.05	39.759	6	7	15.63	30.1205	4	4	23.14	45.7831	7
fig|57494.15.peg.857	fig|57494.15.peg.857	43.447	16	74	16	1	557	58.5	4.86	1.80279e+08	3.4092e+07	5.94529e+07	1.00577e+08	1.275e+08	1.5904e+08	2.10761e+08	1.08536e+08	2.64698e+08	9.54367e+07	1.26868e+08	1.21109e+08	3.33214e+08	6.3561e+07	9.42956e+07	1.77108e+08	2.562e+08	1.5904e+08	2.61591e+08	1.46696e+08	2.77347e+08	3.05613e+08	1.62651e+08	1.92294e+08	2.687	21.23	19.9282	7	8	7.85	7.89946	3	3	8.53	8.25853	3	3	24.15	19.2101	7
fig|57494.15.peg.1660	fig|57494.15.peg.1660	45.0617	12	63	12	1	324	35	4.97	2.41653e+08	1.89168e+08	2.40252e+08	3.05678e+08	1.69554e+08	4.8308e+08	5.63514e+08	2.40322e+08	4.3271e+08	9.00958e+07	3.14068e+08	2.3048e+08	4.46653e+08	3.52683e+08	3.81054e+08	5.38274e+08	3.40705e+08	4.8308e+08	6.99419e+08	3.24817e+08	4.53387e+08	2.8851e+08	4.02648e+08	3.65951e+08	10.938	21.21	31.7901	6	7	13.5	17.5926	3	4	8.37	12.037	2	2	16.6	21.2963	4
fig|57494.15.peg.250	fig|57494.15.peg.250	57.515	18	126	18	1	499	54.1	6.7	3.14387e+09	1.66327e+08	1.72755e+08	1.79095e+08	1.9319e+08	6.47301e+09	2.11858e+08	1.9356e+08	6.96598e+09	1.5086e+08	5.79593e+09	149003878	5.81087e+09	3.101e+08	2.73999e+08	3.15371e+08	3.88199e+08	6.47301e+09	2.62953e+08	2.61614e+08	7.29886e+09	4.83093e+08	7.43062e+09	2.36585e+08	5.21	21.18	24.8497	6	7	25.62	24.2485	8	9	32.59	32.8657	9	12	21.02	22.4449	7
fig|57494.15.peg.230	fig|57494.15.peg.230	44.6777	18	99	18	1	667	71.6	6.19	1.49789e+08	1.28635e+08	221116882	177064813	9.1491e+07	4.10232e+08	2.64276e+08	2.23284e+08	3.60537e+08	9.1065e+07	3.78596e+08	7.73495e+07	2.76858e+08	2.39826e+08	3.50704e+08	3.11796e+08	1.83843e+08	4.10232e+08	3.28013e+08	3.01788e+08	3.77765e+08	2.91614e+08	4.85375e+08	1.22814e+08	2.665	21.14	17.3913	6	7	17.24	14.5427	6	6	29.76	23.2384	9	10	21.6	12.7436	6
fig|57494.15.peg.697	fig|57494.15.peg.697	54.0741	10	61	10	1	270	28.9	4.94	1.9489e+08	3.7954e+08	1.59006e+08	2.57653e+08	1.911e+08	5.64258e+08	2.73511e+08	3.20665e+08	5.8553e+08	125854408	2.77174e+08	1.65525e+08	3.60219e+08	7.07612e+08	2.52192e+08	4.53705e+08	3.83999e+08	5.64258e+08	3.39474e+08	4.33407e+08	6.1351e+08	4.03018e+08	3.55349e+08	2.62817e+08	7.377	21.13	52.5926	7	7	14.78	28.1481	4	5	7.8	21.4815	3	3	12.66	25.5556	4
fig|57494.15.peg.1217	fig|57494.15.peg.1217	54.9828	13	89	13	1	291	31.2	5.54	3.36193e+08	2.5032e+08	3.15696e+08	3.43363e+08	2.02632e+08	6.02469e+08	3.62831e+08	3.95629e+08	6.72854e+08	3.44238e+08	2.68918e+08	4.39986e+08	6.21392e+08	4.66695e+08	5.00711e+08	6.04634e+08	4.0717e+08	6.02469e+08	4.50336e+08	5.34727e+08	7.05006e+08	1.10234e+09	3.44764e+08	6.98599e+08	6.079	21.07	37.8007	6	8	18.84	25.4296	5	7	17.28	21.6495	4	6	26.98	40.5498	6
fig|57494.15.peg.54	fig|57494.15.peg.54	41.4634	10	76	10	1	328	36.9	4.55	2.35383e+08	2.95056e+08	1.97787e+08	3.83613e+08	1.47208e+08	591857716	6.19471e+08	3.71951e+08	623230327	2.80806e+07	1.35366e+08	7.90176e+07	4.35062e+08	5.501e+08	3.13702e+08	6.7551e+08	2.95802e+08	591857716	7.68871e+08	5.02725e+08	6.53012e+08	8.99214e+07	1.73544e+08	1.25462e+08	2.548	21.07	28.3537	7	8	9.62	13.4146	4	4	13.33	17.378	5	5	26.24	38.1098	9
fig|57494.15.peg.473	fig|57494.15.peg.473	46.5241	7	96	7	1	187	20.6	5.4	1.04181e+09	9.45339e+08	1.10868e+09	9.60256e+08	916199876	1.49682e+09	1.37277e+09	1.42445e+09	1.67188e+09	7.08647e+08	1.524e+09	1.40764e+09	1.92559e+09	1.76249e+09	1.75843e+09	1.69093e+09	1.84102e+09	1.49682e+09	1.70385e+09	1.92527e+09	1.75178e+09	2.26927e+09	1.95382e+09	2.23501e+09	11.589	20.99	39.0374	5	7	21.43	39.0374	5	7	24.3	44.9198	6	8	22.98	39.0374	5
fig|57494.15.peg.83	fig|57494.15.peg.83	90.2344	16	97	16	1	256	27.3	5.21	1.16899e+08	2.69802e+08	2.91085e+08	2.2166e+08	1.64613e+08	4.96255e+08	2.94586e+08	2.69457e+08	4.49572e+08	1.37293e+08	3.49308e+08	3.71405e+08	2.16067e+08	5.03018e+08	4.61677e+08	3.90325e+08	3.30775e+08	4.96255e+08	3.65633e+08	3.64195e+08	4.71055e+08	4.39648e+08	4.47827e+08	5.89707e+08	16.783	20.98	48.4375	7	7	19.96	36.3281	6	7	24.92	42.1875	8	9	20.58	41.7969	7
fig|57494.15.peg.915	fig|57494.15.peg.915	70.7547	13	69	13	1	212	22.7	4.6	1.41854e+08	5.49345e+07	1.06247e+08	93424251	1.93842e+08	2.29e+08	7.22502e+07	2.1955e+08	2.16608e+08	4.45956e+08	6.78641e+07	149844061	2.62191e+08	1.0242e+08	1.68513e+08	1.64512e+08	3.89509e+08	2.29e+08	8.96751e+07	2.96742e+08	2.26959e+08	1.42807e+09	8.70045e+07	2.37919e+08	7.733	20.86	41.5094	6	7	10.71	14.1509	2	3	19.74	29.2453	5	6	15.94	20.7547	3
fig|57494.15.peg.664	fig|57494.15.peg.664	60.2662	19	105	19	1	526	55.7	4.89	2.11671e+08	2.76852e+08	3.31477e+08	2.93321e+08	2.25211e+08	4.52194e+08	5.05099e+08	3.30754e+08	4.9194e+08	7.4659e+07	3.82572e+08	2.91358e+08	3.91236e+08	5.16162e+08	5.25741e+08	5.16513e+08	4.52542e+08	4.52194e+08	6.26916e+08	4.47043e+08	5.15448e+08	2.39077e+08	4.90472e+08	4.62611e+08	4.946	20.86	25.0951	7	7	28.23	23.0038	8	8	23.32	18.8213	8	8	30.4	24.9049	8
fig|57494.15.peg.378	fig|57494.15.peg.378	46.5625	20	92	20	1	640	70.9	4.86	1.67751e+08	2.80849e+08	3.03753e+08	1.67628e+08	9.95618e+07	2.76441e+08	3.64313e+08	1.22908e+08	2.93205e+08	6.24458e+07	7.37091e+07	2.81906e+08	3.10058e+08	5.23613e+08	4.81769e+08	2.95179e+08	2.00061e+08	2.76441e+08	4.52175e+08	1.66121e+08	3.07216e+08	1.99968e+08	9.44981e+07	4.47604e+08	3.437	20.84	17.8125	6	7	32.36	27.1875	11	12	25.18	18.4375	9	9	21.82	16.875	8
fig|57494.15.peg.1894	fig|57494.15.peg.1894	44.7099	7	89	7	1	293	29.5	4.81	3.15623e+08	2.64914e+08	3.56105e+08	2.74747e+08	3.63412e+08	6.9437e+08	4.68784e+08	5.36742e+08	7.00205e+08	1.96413e+08	4.45413e+08	5.15623e+08	5.83373e+08	4.93904e+08	5.64802e+08	4.83807e+08	7.30245e+08	6.9437e+08	5.81842e+08	7.25454e+08	7.33665e+08	6.28966e+08	5.71038e+08	8.18693e+08	9	20.61	21.5017	3	5	19.38	21.5017	3	5	24.22	32.4232	4	6	22.65	21.5017	3
fig|57494.15.peg.1226	fig|57494.15.peg.1226	60.101	7	64	7	1	198	21.6	5.03	2.1632e+08	1.36346e+08	2.07483e+08	1.44084e+08	2.17252e+08	4.51983e+08	2.32381e+08	3.54861e+08	4.81393e+08	1.56039e+08	4.44743e+08	2.33411e+08	3.99828e+08	2.54203e+08	3.29079e+08	2.53719e+08	4.36549e+08	4.51983e+08	2.88426e+08	4.79626e+08	5.04397e+08	4.99677e+08	5.70179e+08	3.70604e+08	4.623	20.56	46.9697	5	6	17.91	32.8283	3	4	19.83	42.4242	4	5	18.97	29.798	3
fig|57494.15.peg.870	fig|57494.15.peg.870	69.6629	8	111	8	1	89	10.4	10.45	8.86593e+08	6.98118e+08	1.36933e+09	1.06956e+09	1.36319e+09	1.35867e+09	9.58168e+08	1.27726e+09	1.13501e+09	8.35907e+08	1.90417e+09	1.32606e+09	1.63871e+09	1.30157e+09	2.17184e+09	1.8834e+09	2.73922e+09	1.35867e+09	1.18925e+09	1.72633e+09	1.18925e+09	2.67679e+09	2.44123e+09	2.10548e+09	67.129	20.54	59.5506	5	8	19.2	59.5506	5	7	19.66	53.9326	5	7	23.38	59.5506	5
fig|57494.15.peg.62	fig|57494.15.peg.62	46.6292	9	68	9	1	356	36.8	5.26	1.3638e+08	1.63142e+08	2.2134e+08	1.50613e+08	1.62082e+08	285337533	2.34192e+08	185353390	2.43643e+08	76544075	2.48671e+08	221298972	2.52073e+08	3.0416e+08	3.51058e+08	2.65217e+08	3.25689e+08	285337533	2.90673e+08	2.50522e+08	2.55286e+08	2.45114e+08	3.18806e+08	3.51373e+08	3.281	20.43	31.7416	6	6	14.56	19.9438	4	4	30.73	34.5506	7	9	13.68	20.7865	4
fig|57494.15.peg.888	fig|57494.15.peg.888	53.125	11	82	11	1	416	43.1	4.98	1.05784e+08	1.86328e+08	1.69549e+08	1.88015e+08	9.00055e+07	3.53277e+08	2.5606e+08	2.13466e+08	2.43801e+08	6.96753e+07	2.32368e+08	1.40184e+08	1.95522e+08	3.47388e+08	2.68913e+08	3.31078e+08	1.80858e+08	3.53277e+08	3.17815e+08	2.88518e+08	2.55451e+08	2.23118e+08	2.97905e+08	2.22581e+08	4.817	20.43	36.0577	7	7	16.06	21.875	5	6	15.83	26.2019	6	6	19.42	31.0096	6
fig|57494.15.peg.2164	fig|57494.15.peg.2164	44.1038	10	85	10	1	424	43.3	4.73	178744756	2.27997e+08	2.11454e+08	254494497	182618296	3.40849e+08	3.25954e+08	2.99107e+08	4.13022e+08	108220753	1.53218e+08	1.40551e+08	3.30377e+08	4.25077e+08	3.35378e+08	4.48143e+08	3.66955e+08	3.40849e+08	4.04565e+08	4.0427e+08	4.32759e+08	3.46551e+08	1.96431e+08	2.23163e+08	7.577	20.36	39.1509	7	7	26.84	41.7453	8	9	22.94	31.6038	6	7	24.11	23.3491	5
fig|57494.15.peg.609	fig|57494.15.peg.609	35.4298	12	84	12	1	477	51	5	2.02175e+08	1.99846e+08	2.23294e+08	2.27394e+08	1.25733e+08	3.8003e+08	3.59095e+08	3.05976e+08	4.04718e+08	59097523	2.69072e+08	2.05509e+08	3.73683e+08	3.72592e+08	3.54157e+08	4.00422e+08	2.52649e+08	3.8003e+08	4.457e+08	4.13554e+08	4.24058e+08	1.89246e+08	3.44961e+08	3.26303e+08	3.062	20.34	22.8512	7	7	14.01	11.5304	4	5	23.17	28.7212	7	8	25.33	23.4801	8
fig|57494.15.peg.682	fig|57494.15.peg.682	73.4694	5	66	5	1	147	16.1	5.16	4.39062e+08	5.43028e+08	4.51147e+08	7.24864e+08	3.76972e+08	8.01368e+08	6.9804e+08	6.45141e+08	7.9748e+08	1.75483e+08	6.20854e+08	3.4176e+08	8.11527e+08	1.01242e+09	7.15544e+08	1.27642e+09	7.57492e+08	8.01368e+08	8.66389e+08	8.71966e+08	8.35588e+08	5.61942e+08	7.95961e+08	5.42638e+08	9	20.33	67.3469	4	6	17.02	40.8163	3	5	21.86	40.8163	3	6	21.6	46.9388	4
fig|57494.15.peg.2529	fig|57494.15.peg.2529	45.6081	11	117	11	1	296	32.4	4.46	2.42412e+09	1.85726e+09	1.87051e+09	1.91273e+09	1.94735e+09	1.80405e+09	2.25371e+09	2.84091e+09	1.61169e+09	7.80624e+08	3.00464e+09	2.35455e+09	4.48054e+09	3.46266e+09	2.96673e+09	3.36816e+09	3.91302e+09	1.80405e+09	2.79724e+09	3.83975e+09	1.6887e+09	2.49976e+09	3.85207e+09	3.7385e+09	27.48	20.28	29.0541	5	7	23.43	29.3919	5	10	22.6	29.3919	5	8	19.1	35.473	6
fig|57494.15.peg.1961	fig|57494.15.peg.1961	49.8824	12	87	12	1	425	45.1	8.31	1.20513e+08	2.00221e+08	1.35692e+08	1.94818e+08	1.18954e+08	1.60978e+08	2.9783e+08	1.38449e+08	2.17048e+08	4.73347e+07	2.48127e+08	1.31416e+08	2.22747e+08	3.7329e+08	2.15215e+08	3.43058e+08	2.39028e+08	1.60978e+08	3.69659e+08	1.87126e+08	2.27419e+08	1.51578e+08	3.18109e+08	2.08659e+08	3.642	20.26	22.5882	6	7	26.45	36.4706	9	10	25.07	32.4706	8	9	28.61	42.5882	10
fig|57494.15.peg.1468	fig|57494.15.peg.1468	75.7282	8	81	6	1	103	11.9	8.97	7.69817e+08	5.08258e+08	5.12913e+08	3.35937e+08	3.24628e+08	4.16826e+08	5.62376e+08	5.69276e+08	513234859	2.33848e+08	6.31985e+08	4.40272e+08	1.42287e+09	9.47594e+08	8.13509e+08	5.91557e+08	6.52311e+08	4.16826e+08	6.98006e+08	7.69428e+08	5.3776e+08	7.48843e+08	8.1023e+08	6.99053e+08	36.276	20.16	55.3398	5	8	18.35	42.7184	4	7	15.65	42.7184	4	6	14.16	42.7184	4
fig|57494.15.peg.597	fig|57494.15.peg.597	74.6479	8	97	8	1	142	15.9	8.78	2.8187e+08	3.01694e+08	3.26228e+08	386886079	2.60174e+08	6.01097e+08	4.51679e+08	3.48539e+08	5.34034e+08	1.17643e+08	4.26746e+08	3.09882e+08	5.20986e+08	5.62477e+08	5.17415e+08	6.81274e+08	5.22796e+08	6.01097e+08	5.60613e+08	4.71082e+08	5.59554e+08	3.76722e+08	5.47106e+08	4.92023e+08	6.943	20.12	55.6338	6	7	17.38	55.6338	6	6	27.13	62.6761	7	10	28.36	74.6479	8
fig|57494.15.peg.710	fig|57494.15.peg.710	48.7871	12	85	12	1	371	41.2	4.7	4.58985e+08	4.53518e+08	4.89647e+08	5.26548e+08	4.54906e+08	6.79115e+08	4.57506e+08	4.61384e+08	6.58291e+08	2.7045e+08	5.47408e+08	5.09032e+08	8.4835e+08	8.45537e+08	7.76607e+08	9.27208e+08	9.14094e+08	6.79115e+08	5.67844e+08	6.23602e+08	6.89748e+08	8.6605e+08	7.01799e+08	8.08229e+08	3.642	20.07	18.3288	5	7	17.14	18.8679	5	5	21.2	21.0243	6	8	27.54	24.2588	7
fig|57494.15.peg.1880	fig|57494.15.peg.1880	33.5106	9	59	9	1	376	40.3	5.1	1.75524e+08	1.86068e+08	6.93546e+07	2.03888e+08	1.488e+08	1.14998e+08	2.50774e+08	1.92941e+08	2.11382e+08	5.15654e+07	1.10034e+08	1.64074e+08	3.24425e+08	3.46904e+08	1.1e+08	3.5903e+08	2.99001e+08	1.14998e+08	3.11254e+08	2.60777e+08	2.21483e+08	1.65126e+08	1.41068e+08	2.60513e+08	3.084	20.06	27.6596	5	6	14.78	19.4149	4	5	8.38	9.84043	2	3	18.05	22.0745	5
fig|57494.15.peg.601	fig|57494.15.peg.601	74.5342	13	96	13	1	322	34.3	5.15	1.71869e+08	1.80381e+08	2.00504e+08	2.26663e+08	1.21033e+08	1.61766e+08	1.73079e+08	1.72539e+08	1.29906e+08	7.31128e+07	1.82652e+08	1.07654e+08	3.17669e+08	3.36301e+08	3.18011e+08	3.99134e+08	2.43205e+08	1.61766e+08	2.14821e+08	2.33201e+08	1.36113e+08	2.34126e+08	2.34168e+08	1.7093e+08	9	20.04	35.7143	6	7	28.81	43.1677	8	10	25.03	44.0994	8	9	28.59	44.0994	8
fig|57494.15.peg.670	fig|57494.15.peg.670	47.1642	10	81	10	1	335	36.7	6.13	1.09505e+08	9.43647e+07	1.65288e+08	1.46957e+08	1.01352e+08	3.91562e+08	2.22548e+08	2.27397e+08	3.13864e+08	8.53336e+07	2.62143e+08	2.18202e+08	2.024e+08	1.75933e+08	2.62155e+08	2.58779e+08	2.03658e+08	3.91562e+08	2.7622e+08	3.07348e+08	3.28862e+08	2.7326e+08	3.36077e+08	3.46456e+08	3.16	20.03	27.7612	6	7	13.17	19.1045	5	5	16.18	26.5672	6	6	24.12	33.7313	7
fig|57494.15.peg.598	fig|57494.15.peg.598	36.3029	10	70	10	1	449	47.7	5.25	1.68827e+08	1.96532e+08	2.36702e+08	2.11179e+08	1.08165e+08	5.39407e+08	2.66943e+08	1.5259e+08	5.69632e+08	7.52165e+07	2.97789e+08	2.76591e+08	3.12046e+08	3.66412e+08	3.75422e+08	3.71868e+08	2.17348e+08	5.39407e+08	3.31323e+08	2.06239e+08	5.96852e+08	2.40863e+08	3.81777e+08	4.39164e+08	2.981	19.94	23.1626	6	6	14.25	21.6036	5	5	25.12	31.4031	7	8	21.28	26.9488	6
fig|57494.15.peg.1444	fig|57494.15.peg.1444	52.1429	10	84	10	1	280	30.5	4.93	3.23323e+08	4.92209e+08	5.55368e+08	6.23473e+08	3.52949e+08	9.07149e+08	8.53366e+08	4.48501e+08	8.90162e+08	1.01404e+08	6.39792e+08	3.72716e+08	5.97604e+08	9.17671e+08	8.80844e+08	1.09788e+09	7.0922e+08	9.07149e+08	1.05918e+09	6.0619e+08	9.32699e+08	3.24722e+08	8.2024e+08	5.91789e+08	9	19.93	29.2857	6	7	12.14	20	4	5	21.18	36.7857	7	7	26.55	30	7
fig|57494.15.peg.10	fig|57494.15.peg.10	54.0984	13	93	13	1	305	32.6	4.72	2.03441e+08	135111771	1.94881e+08	2.64671e+08	2.63346e+08	3.08617e+08	2.16658e+08	2.49014e+08	2.8607e+08	1.99034e+08	2.23974e+08	2.28577e+08	3.76025e+08	2.51902e+08	3.09092e+08	4.66064e+08	5.2917e+08	3.08617e+08	2.6891e+08	3.36565e+08	2.9974e+08	6.37359e+08	2.87144e+08	3.62929e+08	5.952	19.92	24.2623	5	7	11.85	23.9344	4	4	16.94	23.9344	4	6	11.3	20.3279	4
fig|57494.15.peg.1883	fig|57494.15.peg.1883	53.168	13	70	13	1	363	37.8	4.77	8.65631e+07	1.69771e+08	1.85914e+08	54318814	1.19715e+08	2.57103e+08	1.1363e+08	1.16439e+08	2.23406e+08	5.87927e+07	1.63271e+08	1.71511e+08	1.59996e+08	3.16519e+08	2.94869e+08	9.56509e+07	2.40557e+08	2.57103e+08	1.41034e+08	1.57378e+08	2.34082e+08	1.88269e+08	2.0932e+08	2.72322e+08	4.623	19.86	29.7521	5	5	20.99	33.0579	7	7	20.88	33.6088	7	7	3.78	7.16253	1
fig|57494.15.peg.409	fig|57494.15.peg.409	51.4706	7	77	7	1	272	28.6	5.82	4.18217e+08	5.69787e+08	5.37809e+08	5.41835e+08	4.12671e+08	7.58677e+08	9.90426e+08	7.31795e+08	9.24646e+08	1.28378e+08	6.74509e+08	4.60911e+08	7.72998e+08	1.06231e+09	8.52994e+08	9.54126e+08	8.29227e+08	7.58677e+08	1.22929e+09	9.89086e+08	9.68831e+08	4.11099e+08	8.64749e+08	7.31823e+08	7.254	19.83	24.2647	3	5	24.38	34.1912	4	6	21.24	34.1912	4	6	21.92	34.1912	4
fig|57494.15.peg.1465	fig|57494.15.peg.1465	55.2966	17	139	17	1	472	49.9	6.8	1.31151e+08	1.57501e+08	1.26332e+08	4.45325e+08	3.59824e+08	8.92864e+08	3.4953e+08	3.909e+08	4.4401e+08		2.95377e+08	3.03197e+08	2.42408e+08	2.93644e+08	2.00369e+08	7.8418e+08	7.23034e+08	8.92864e+08	4.33827e+08	5.28336e+08	4.65227e+08	#VALUE!	3.78685e+08	4.81408e+08	4.623	19.82	22.2458	6	7	29.86	29.661	8	10	22.7	26.2712	7	7	44.28	37.0763	11
fig|57494.15.peg.1816	fig|57494.15.peg.1816	54.8515	17	98	17	1	505	54.8	5.22	1.50635e+08	9.51528e+07	1.37192e+08	1.20534e+08	1.36562e+08	4.62084e+08	1.45317e+08	1.65305e+08	4.27934e+08	4.35392e+07	2.0358e+08	8.79148e+07	2.78422e+08	1.77402e+08	2.17594e+08	2.1225e+08	2.7441e+08	4.62084e+08	1.80364e+08	2.23425e+08	4.48384e+08	1.39424e+08	2.60998e+08	1.39589e+08	3.977	19.77	24.1584	6	7	20.03	19.802	6	7	21.04	28.1188	7	8	21.12	20.7921	7
fig|57494.15.peg.125	fig|57494.15.peg.125	62.5984	10	87	10	1	254	27	5.15	2.08828e+08	2.28207e+08	2.89002e+08	2.50876e+08	1.61875e+08	7.59383e+08	6.75961e+08	3.65175e+08	6.76145e+08	1.95614e+08	4.51591e+08	2.87631e+08	3.85981e+08	4.25468e+08	4.58372e+08	4.41772e+08	3.25274e+08	7.59383e+08	8.38985e+08	4.93567e+08	7.08455e+08	6.26406e+08	5.78959e+08	4.56693e+08	16.783	19.75	44.8819	5	6	18.3	27.9528	4	6	16.07	28.3465	3	5	18.32	35.0394	4
fig|57494.15.peg.1657	fig|57494.15.peg.1657	29.4671	8	80	8	1	319	36.2	10.07	6.42292e+08	8.51682e+08	8.1993e+08	8.19081e+08	5.87193e+08	7.28658e+08	8.15888e+08	9.75287e+08	7.56305e+08	2.63568e+08	1.02786e+09	6.13762e+08	1.18716e+09	1.58787e+09	1.30045e+09	1.44233e+09	1.17991e+09	7.28658e+08	1.01266e+09	1.31819e+09	7.92446e+08	8.44013e+08	1.31776e+09	9.74515e+08	9	19.72	18.1818	4	7	22.93	26.6458	6	8	18.8	18.1818	4	6	24.37	23.1975	6
fig|57494.15.peg.1663	fig|57494.15.peg.1663	52.3952	15	105	15	1	334	35.6	4.77	7.09724e+08	5.36317e+08	6.20678e+08	726094957	6.79681e+08	9.56719e+08	5.55646e+08	6.49108e+08	8.36694e+08	4.12487e+08	8.17881e+08	8.44847e+08	1.3118e+09	9.99907e+08	9.8443e+08	1.27859e+09	1.36576e+09	9.56719e+08	6.89653e+08	8.77328e+08	8.76676e+08	1.32089e+09	1.04856e+09	1.34143e+09	17.478	19.65	26.6467	5	6	22.86	32.9341	7	7	28.16	26.3473	6	9	36.96	35.9281	8
fig|57494.15.peg.1918	fig|57494.15.peg.1918	52.2293	12	65	12	1	314	32.7	4.84	1.7394e+08	1.1729e+08	1.03169e+08	1.23074e+08	1.00183e+08	1.86783e+08	1.80353e+08	2.40514e+08	2.19102e+08	94733259	1.86653e+08	1.81999e+08	3.21497e+08	2.18675e+08	1.63632e+08	2.16724e+08	2.01309e+08	1.86783e+08	2.23849e+08	3.25077e+08	2.29572e+08	3.0336e+08	2.39297e+08	2.88974e+08	3.467	19.6	39.4904	7	7	11.82	20.3822	4	4	7.45	12.1019	2	2	14.01	26.1146	4
fig|57494.15.peg.849	fig|57494.15.peg.849	55.5	8	75	8	1	200	22.1	8.13	5.18938e+08	3.48911e+08	5.71433e+08	4.01615e+08	4.79706e+08	9.61806e+08	8.40409e+08	7.49586e+08	8.62189e+08	3.20865e+08	4.6075e+08	4.73351e+08	9.59162e+08	6.50508e+08	9.06325e+08	7.07211e+08	9.63927e+08	9.61806e+08	1.04309e+09	1.01313e+09	9.03389e+08	1.02749e+09	5.90701e+08	7.51575e+08	3.924	19.53	44	5	6	12.3	21	3	4	19.88	32.5	6	7	12.27	21	3
fig|57494.15.peg.141	fig|57494.15.peg.141	60.1173	17	96	17	1	341	36.6	7.37	1.65707e+08	2.94147e+08	2.03145e+08	2.86448e+08	224339385	4.66208e+08	2.63527e+08	2.21481e+08	4.65791e+08	1.54647e+08	2.55975e+08	3.31599e+08	3.06279e+08	5.48406e+08	3.22199e+08	5.04411e+08	4.5079e+08	4.66208e+08	3.27083e+08	2.99352e+08	4.88049e+08	4.9522e+08	3.2817e+08	5.26505e+08	4.248	19.51	29.912	6	6	29.23	38.4164	9	10	20.64	31.085	7	7	24.61	35.1906	8
fig|57494.15.peg.1683	fig|57494.15.peg.1683	70.8333	13	89	13	1	336	35.9	5.22	2.74429e+08	3.41883e+08	4.9109e+08	4.22997e+08	2.02895e+08	5.63711e+08	6.53907e+08	3.56762e+08	6.94655e+08	1.2522e+08	4.4347e+08	2.73448e+08	5.07233e+08	6.37404e+08	7.78896e+08	7.44863e+08	4.07699e+08	5.63711e+08	8.11612e+08	4.82196e+08	7.27849e+08	4.00988e+08	5.68546e+08	4.34174e+08	5.661	19.5	20.2381	5	7	20.14	22.619	5	7	20.63	20.8333	5	7	24.26	25.8929	6
fig|57494.15.peg.2619	fig|57494.15.peg.2619	70	11	79	11	1	150	16.4	4.87	7.53677e+08	1.35023e+09	1483745206	5.98691e+08	3.37804e+08	1.36249e+09	9.59411e+08	4.33969e+08	1.4079e+09	9.73244e+08	3.78365e+08	1.59281e+09	1.39304e+09	2.51736e+09	2.3533e+09	1.05425e+09	6.78788e+08	1.36249e+09	1.1908e+09	5.86548e+08	1.47518e+09	3.11658e+09	4.8508e+08	2.52903e+09	20.544	19.43	56.6667	7	7	14.01	51.3333	5	5	19.14	51.3333	5	6	13.37	45.3333	4
fig|57494.15.peg.269	fig|57494.15.peg.269	53.1746	9	78	9	1	252	27.1	4.74	3.74779e+08	2.98194e+08	4.73918e+08	3.45843e+08	5.25413e+08	1.12775e+09	837644746	4.69897e+08	1.11289e+09	2.28729e+08	4.93616e+08	7.80011e+08	6.92712e+08	5.55952e+08	7.5166e+08	6.09001e+08	1.05577e+09	1.12775e+09	1.03966e+09	6.35108e+08	1.16607e+09	7.32449e+08	6.32836e+08	1.23848e+09	4.179	19.4	29.7619	4	6	18.77	29.7619	4	6	20.02	29.7619	4	6	14.7	17.8571	3
fig|57494.15.peg.60	fig|57494.15.peg.60	45.1965	13	92	13	1	458	47.8	4.86	222996714	1.48061e+08	3.37817e+08	2.51064e+08	2.02927e+08	6.37883e+08	5.25106e+08	2.56415e+08	6.68321e+08	6.38588e+07	3.03038e+08	2.07087e+08	4.12169e+08	2.76044e+08	5.35797e+08	4.42102e+08	4.07764e+08	6.37883e+08	6.51748e+08	3.46568e+08	7.00257e+08	2.04492e+08	3.88508e+08	3.28808e+08	2.535	19.3	24.2358	6	6	15.58	21.3974	5	5	23.82	25.3275	6	7	28.59	23.7991	7
fig|57494.15.peg.1460	fig|57494.15.peg.1460	73.4463	11	73	11	1	177	18.8	4.68	3.43354e+08	2.0477e+08	3.32132e+08	1.9555e+08	3.30975e+08	4.33621e+08	2.05814e+08	4.22935e+08	4.80488e+08	3.56979e+08	3.59544e+08	3.55826e+08	6.34627e+08	3.81772e+08	5.26779e+08	3.44348e+08	6.65065e+08	4.33621e+08	2.55451e+08	5.71635e+08	5.03449e+08	1.14314e+09	4.60951e+08	5.64972e+08	26.826	19.28	59.322	6	6	20.3	59.322	6	6	23.04	54.2373	5	7	17.04	54.2373	5
fig|57494.15.peg.1820	fig|57494.15.peg.1820	37.5546	10	87	10	1	458	49.9	4.16	3.94205e+08	3.39243e+08	5.24794e+08	400624715	3.71449e+08	9.60519e+08	648986275	6.6437e+08	9.53882e+08	149025348	7.20762e+08	4.87372e+08	7.28617e+08	6.32483e+08	8.32352e+08	7.05467e+08	7.46394e+08	9.60519e+08	8.05505e+08	8.97956e+08	9.99464e+08	4.77218e+08	9.24047e+08	7.73837e+08	9	19.27	18.9956	5	6	15.53	11.5721	3	5	24.57	19.869	5	8	21.45	22.2707	6
fig|57494.15.peg.1904	fig|57494.15.peg.1904	39.3939	10	73	10	1	330	35.4	9.86	505420389	3.79387e+08	4.37457e+08	5.45126e+08	3.2521e+08	8.68317e+08	488338495	3.54798e+08	8.38248e+08	2.6614e+08	4.30947e+08	6.88652e+08	9.34178e+08	7.07327e+08	6.93831e+08	9.5992e+08	6.53481e+08	8.68317e+08	6.06113e+08	4.79542e+08	8.78304e+08	8.5225e+08	5.52492e+08	1.09342e+09	12.895	19.26	20.303	5	7	14.05	19.0909	5	5	13.69	19.3939	5	5	24.4	25.1515	7
fig|57494.15.peg.767	fig|57494.15.peg.767	82.2134	11	80	11	1	253	26.4	5.22	1.54776e+08	1.41777e+08	2.08437e+08	1.50911e+08	1.16455e+08	3.11426e+08	201239528	1.21739e+08	3.078e+08	1.09259e+08	179856884	1.26213e+08	2.86076e+08	2.64328e+08	3.30592e+08	2.65742e+08	2.34006e+08	3.11426e+08	2.49773e+08	1.64542e+08	3.22508e+08	3.49875e+08	2.30584e+08	2.00398e+08	6.499	19.22	51.3834	7	7	19.57	43.4783	6	6	24.47	62.0553	8	8	20.64	35.5731	5
fig|57494.15.peg.2190	fig|57494.15.peg.2190	22.8013	4	59	4	1	307	32.9	9.28	4.99978e+08	8.25764e+08	7.00021e+08	7.88428e+08	462308722	1667494753	6.71386e+08	6.56712e+08	1.54205e+09	2.29165e+08	7.37846e+08	6.47686e+08	9.24119e+08	1.53955e+09	1.11027e+09	1.38836e+09	9.28969e+08	1667494753	8.33307e+08	8.87605e+08	1.61574e+09	7.33844e+08	9.45949e+08	1.02838e+09	3.642	19.22	22.8013	4	5	14.05	12.7036	2	4	17.26	22.4756	3	5	15.22	12.7036	2
fig|57494.15.peg.622	fig|57494.15.peg.622	51.9774	7	69	7	1	177	19.1	9.13	6.03207e+08	5.16958e+08	5.68846e+08	5.72127e+08	5.46221e+08	8.99792e+08	9.85764e+08	7.35292e+08	8.66093e+08	2.54207e+08	6.01769e+08	598498969	1.11492e+09	9.63814e+08	9.02221e+08	1.00747e+09	1.09758e+09	8.99792e+08	1.22351e+09	9.93813e+08	9.07479e+08	8.14037e+08	7.71493e+08	9.50282e+08	3.125	19.19	50.8475	5	6	18.01	40.113	5	6	16.42	40.113	5	6	18.05	50.8475	5
fig|57494.15.peg.2474	fig|57494.15.peg.2474	51.99	12	77	12	1	402	43.1	5.31	1.60223e+08	2.19475e+08	2.20093e+08	2.37396e+08	1.04526e+08	4.12692e+08	2.43652e+08	2.10921e+08	4.06797e+08	29581627	2.53065e+08	1.34155e+08	2.96142e+08	4.09187e+08	3.49079e+08	4.18035e+08	2.10037e+08	4.12692e+08	3.02415e+08	2.85079e+08	4.26236e+08	9.4728e+07	3.2444e+08	2.13008e+08	2.831	19.09	22.6368	6	7	17.69	22.6368	6	6	22.02	25.1244	7	8	19.8	26.8657	7
fig|57494.15.peg.872	fig|57494.15.peg.872	44.012	8	64	8	1	334	36	4.94	2.56379e+08	1.99258e+08	2.61543e+08	2.40444e+08	1.71204e+08	3.71805e+08	353094575	3.22525e+08	3.16309e+08	2.42135e+08	3.20768e+08	3.51728e+08	4.73869e+08	3.71496e+08	4.14821e+08	4.23403e+08	3.44019e+08	3.71805e+08	4.38252e+08	4.35921e+08	3.31424e+08	7.7538e+08	4.11238e+08	5.58464e+08	5.105	18.9	30.5389	5	6	13.34	21.2575	4	4	12	16.7665	3	3	12.36	21.2575	4
fig|57494.15.peg.1335	fig|57494.15.peg.1335	30.1961	13	89	13	1	510	55.5	4.98	3.13206e+08	3.12485e+08	1.43632e+08	2.72868e+08	2.30266e+08	3.15821e+08	1.88659e+08	1.25311e+08	2.76448e+08	6.31437e+07	2.3609e+08	3.11571e+08	5.78905e+08	5.82594e+08	2.27808e+08	4.80497e+08	4.62699e+08	3.15821e+08	2.34158e+08	1.69369e+08	2.89658e+08	2.02202e+08	3.02678e+08	4.94705e+08	3.642	18.79	16.6667	6	7	23.84	19.0196	8	9	12.83	8.43137	5	5	21.72	23.7255	9
fig|57494.15.peg.99	fig|57494.15.peg.99	39.8467	7	52	7	1	261	28.2	6.01	6.32344e+07	6.49025e+07	5.98623e+07	8.26062e+07	5.14915e+07	1.48927e+08	1.09141e+08	1.02466e+08	1.29929e+08	3.7863e+07	9.55726e+07	1.21997e+08	1.16877e+08	1.21004e+08	9.49448e+07	1.45463e+08	1.03468e+08	1.48927e+08	1.35462e+08	1.38492e+08	1.36138e+08	1.21247e+08	1.22528e+08	1.93704e+08	2.728	18.77	34.0996	5	6	10.06	24.5211	4	4	8.42	22.6054	3	3	15.54	26.0536	5
fig|57494.15.peg.640	fig|57494.15.peg.640	43.6782	4	54	4	1	87	9.7	4.54	1.96985e+08	2.83972e+08	4.17335e+08	2.01549e+08	2.55027e+08	3.34463e+08	3.16701e+08	485181905	4.49864e+08	3.67449e+08	3.1407e+08	2.83953e+08	3.64091e+08	5.29435e+08	6.61916e+08	3.54911e+08	5.12455e+08	3.34463e+08	3.93081e+08	6.55767e+08	4.71361e+08	1.17667e+09	4.0265e+08	4.50854e+08	99	18.7	41.3793	3	4	13.67	41.3793	2	3	17.18	41.3793	2	4	15.64	43.6782	3
fig|57494.15.peg.1825	fig|57494.15.peg.1825	51.0067	18	96	18	1	447	49.9	6.54	2.31372e+08	3.30169e+08	3.79458e+08	2.94702e+08	2.15398e+08	6.19776e+08	5.11429e+08	3.40792e+08	4.93193e+08	1.07693e+08	3.18433e+08	1.83812e+08	4.27649e+08	6.15565e+08	6.01842e+08	5.18946e+08	4.32824e+08	6.19776e+08	6.34772e+08	4.60611e+08	5.16761e+08	3.4486e+08	4.08244e+08	2.91852e+08	4.179	18.69	19.6868	7	7	18.87	20.3579	7	7	17.01	17.4497	6	6	20.95	26.1745	8
fig|57494.15.peg.645	fig|57494.15.peg.645	65.3061	9	57	9	1	196	21	5.39	1.61366e+08	1.61619e+08	2.18666e+08	2.12777e+08	1.98529e+08	4.53078e+08	2.82187e+08	2.50493e+08	3.70754e+08	9.32441e+07	2.87473e+08	3.57556e+08	2.98255e+08	3.01321e+08	3.46816e+08	3.74683e+08	3.98927e+08	4.53078e+08	3.50243e+08	3.38564e+08	3.88471e+08	2.98592e+08	3.68552e+08	5.67718e+08	4.623	18.68	51.5306	6	6	13.85	33.6735	5	5	15.29	44.3878	5	5	12.21	28.5714	4
fig|57494.15.peg.1237	fig|57494.15.peg.1237	62.7907	3	78	3	1	86	9.3	4.53	247282756	3.0306e+08	3.01244e+08	2.82126e+08	5.94735e+08	1.03729e+09	5.45684e+08	4.47749e+08	1.08856e+09	9.72789e+08	4.894e+08	8.24794e+08	4.57058e+08	5.65023e+08	4.77789e+08	4.968e+08	1.19507e+09	1.03729e+09	6.77288e+08	6.05173e+08	1.14058e+09	3.11512e+09	6.2743e+08	1.30959e+09	14.849	18.68	62.7907	3	6	17.48	43.0233	2	6	23.6	62.7907	3	8	14.9	62.7907	3
fig|57494.15.peg.2012	fig|57494.15.peg.2012	32.5132	12	75	12	1	569	63	4.91	9.28993e+07	1.03328e+08	1.24197e+08	8.33415e+07	8.29856e+07	291033720	1.58991e+08	1.4763e+08	2.32649e+08	4.8958e+07	1.20961e+08	1.09545e+08	1.71708e+08	1.92643e+08	1.96983e+08	1.46757e+08	1.66752e+08	291033720	1.97335e+08	1.99535e+08	2.43767e+08	1.56776e+08	1.55077e+08	1.73932e+08	1.807	18.63	18.8049	6	6	20.36	18.1019	7	7	19.96	15.993	6	6	20.7	17.3989	6
fig|57494.15.peg.1103	fig|57494.15.peg.1103	33.9261	18	84	18	1	731	80.2	4.75	146143500	1.83259e+08	2.2438e+08	7.88208e+07	1.13713e+08	2.68835e+08	1.7999e+08	1.4938e+08	2.11006e+08	6.53144e+07	1.77824e+08	1.77234e+08	2.7012e+08	3.41666e+08	3.55879e+08	1.38797e+08	2.28496e+08	2.68835e+08	2.23398e+08	2.019e+08	2.21089e+08	2.09154e+08	2.27978e+08	2.81407e+08	2.594	18.59	14.9111	7	7	20.64	13.5431	6	7	25.17	16.8263	9	9	9.45	7.66074	3
fig|57494.15.peg.313	fig|57494.15.peg.313	51.5038	17	120	17	1	532	58.1	6.55	2.26595e+08	3.56277e+08	5.05694e+08	257465819	1.90355e+08	795833440	6.01209e+08	3.76726e+08	6.94037e+08	7.79202e+07	2.79137e+08	113111218	4.1882e+08	6.64241e+08	8.02058e+08	4.53376e+08	3.82501e+08	795833440	7.46205e+08	5.09179e+08	7.27202e+08	2.49521e+08	3.57864e+08	1.79595e+08	7.432	18.59	22.5564	6	6	27.06	28.3835	8	9	35.09	34.9624	8	10	31.91	31.5789	9
fig|57494.15.peg.2125	fig|57494.15.peg.2125	31.2139	7	71	7	1	346	38.6	9.6	3.10198e+08	4.68718e+08	4.12248e+08	559404206	3.00738e+08	7.0321e+08	7.69754e+08	5.41845e+08	5.09096e+08	2.23444e+08	5.85046e+08	2.65572e+08	5.73345e+08	8.73876e+08	6.53848e+08	9.85064e+08	6.04307e+08	7.0321e+08	9.55398e+08	7.32351e+08	5.33424e+08	7.15524e+08	7.50053e+08	4.21668e+08	4.179	18.58	21.3873	4	6	19.36	18.7861	3	6	16.66	20.8092	4	5	21.05	21.3873	5
fig|57494.15.peg.1369	fig|57494.15.peg.1369	60.2941	13	99	13	1	136	13.8	9.89	1.40713e+09	1.31175e+09	1.78417e+09	1.22695e+09	1.0388e+09	1.32687e+09	1.81031e+09	1.86857e+09	1.70136e+09	641289720	1.46317e+09	1.18261e+09	2.60082e+09	2.44561e+09	2.82979e+09	2.16056e+09	2.08739e+09	1.32687e+09	2.24691e+09	2.52554e+09	1.78266e+09	2.05358e+09	1.87584e+09	1.87773e+09	45.416	18.46	44.1176	4	6	21.43	44.1176	4	7	30.97	58.8235	8	10	18.77	47.7941	5
fig|57494.15.peg.525	fig|57494.15.peg.525	54.7541	24	120	24	1	610	65.2	5.14	1.8645e+08	2.474e+08	2.03002e+08	2.00439e+08	1.75809e+08	4.58979e+08	3.01934e+08	1.88131e+08	4.61522e+08	4.60254e+07	2.57306e+08	2.02781e+08	3.4462e+08	4.61251e+08	3.21973e+08	3.52957e+08	3.53274e+08	4.58979e+08	3.74752e+08	2.54276e+08	4.83576e+08	1.47385e+08	3.29876e+08	3.2197e+08	5.391	18.45	18.5246	6	6	33.22	30	11	11	30.61	28.1967	10	10	22.29	23.6066	8
fig|57494.15.peg.1905	fig|57494.15.peg.1905	48.2328	16	108	16	1	481	52.2	5.25	9.72384e+07	1.21695e+08	1.59197e+08	1.275e+08	1.26574e+08	2.40423e+08	1.66351e+08	1.38749e+08	2.22551e+08	1.03364e+08	1.9422e+08	1.47539e+08	1.79728e+08	2.26888e+08	2.52495e+08	2.24517e+08	2.54339e+08	2.40423e+08	2.06471e+08	1.87532e+08	2.33186e+08	3.30998e+08	2.48998e+08	2.34259e+08	3.642	18.4	17.4636	5	6	19.75	22.869	7	7	32.68	35.5509	10	11	27.99	25.3638	8
fig|57494.15.peg.2599	fig|57494.15.peg.2599	56.6239	15	110	15	1	468	52.2	5.43	2.27353e+08	2.89181e+08	2.68864e+08	4.40885e+08	305627956	1.15333e+09	5.41793e+08	4.65923e+08	1.29455e+09	76713247	5.61473e+08	2.78635e+08	4.20221e+08	5.39147e+08	4.26433e+08	7.76362e+08	6.14133e+08	1.15333e+09	6.72459e+08	6.29737e+08	1.35641e+09	2.45656e+08	7.19832e+08	4.42409e+08	4.248	18.17	23.7179	6	6	27.84	35.8974	9	10	19.02	26.2821	7	7	37.38	33.3333	10
fig|57494.15.peg.522	fig|57494.15.peg.522	57.5453	20	97	20	1	497	55.7	6.43	7.29637e+07	1.15742e+08	1.28949e+08	1.0641e+08	4.79406e+07	3.51437e+08	1.21408e+08	1.73768e+08	3.14652e+08		1.92174e+08	1.76135e+08	1.3486e+08	2.15789e+08	2.0452e+08	1.8738e+08	9.63325e+07	3.51437e+08	1.50688e+08	2.34862e+08	3.29688e+08	#VALUE!	2.46375e+08	2.79663e+08	4.275	18.09	20.5231	7	7	20.06	21.9316	7	7	27.56	21.5292	6	9	29.42	29.1751	9
fig|57494.15.peg.656	fig|57494.15.peg.656	67.8733	14	55	14	1	221	23.3	5.43	2.40208e+08	1.36549e+08	2.24348e+08	2.1003e+08	3.77638e+08	3.05588e+08	1.70414e+08	3.95322e+08	3.06763e+08	2.77599e+08	1.06326e+08	1.89712e+08	4.43981e+08	2.5458e+08	3.55829e+08	3.69845e+08	7.58831e+08	3.05588e+08	2.11514e+08	5.34313e+08	3.21422e+08	8.88944e+08	1.36314e+08	3.01219e+08	6.499	17.99	49.7738	5	6	6.12	8.59729	2	2	10.36	18.552	4	4	11.14	19.0045	4
fig|57494.15.peg.487	fig|57494.15.peg.487	41.3889	12	82	12	1	360	37.7	5.44	1.2455e+08	2.48795e+08	2.55927e+08	1.60264e+08	7.40478e+07	6.10766e+08	3.73357e+08	1.55722e+08	6.46245e+08	3.33941e+07	2.10657e+08	1.51611e+08	2.30207e+08	4.63852e+08	4.05914e+08	2.82212e+08	1.48793e+08	6.10766e+08	4.63401e+08	2.10472e+08	6.77126e+08	1.06936e+08	2.70071e+08	2.40724e+08	3.642	17.9	25.2778	6	6	29.79	30.2778	8	10	21.25	27.7778	7	7	21.43	23.8889	6
fig|57494.15.peg.389	fig|57494.15.peg.389	42.4084	12	90	12	1	382	41.3	4.67	1.31152e+08	3.65697e+08	3.64339e+08	2.18374e+08	1.44426e+08	8.1021e+08	3.20237e+08	3.48796e+08	7.60917e+08	74596675	2.57919e+08	2.4748e+08	2.42411e+08	6.81803e+08	5.77861e+08	3.84537e+08	2.90212e+08	8.1021e+08	3.9747e+08	4.71428e+08	7.97278e+08	2.38878e+08	3.30662e+08	3.92942e+08	16.783	17.89	18.0628	5	6	21.41	20.4188	6	7	26.32	32.199	7	8	21.35	15.7068	5
fig|57494.15.peg.745	fig|57494.15.peg.745	54.9383	11	63	11	1	324	34	4.86	9.26596e+07	9.60598e+07	1.5917e+08	3.41337e+08	1.35936e+08	1.75146e+08	2.00974e+08	1.96628e+08	3.95499e+08	3.18273e+07	139160031	1.09939e+08	1.71264e+08	1.79093e+08	2.52453e+08	6.01066e+08	2.73152e+08	1.75146e+08	2.49443e+08	2.6576e+08	4.14398e+08	1.01919e+08	1.78409e+08	1.74558e+08	7.483	17.87	26.2346	5	5	9.23	14.8148	3	3	12.26	21.9136	4	4	21.69	35.1852	7
fig|57494.15.peg.1664	fig|57494.15.peg.1664	26.7423	11	38	11	1	617	65.4	4.16	1.18716e+08	4.84667e+07	1.14821e+08	8.32635e+07	1.0449e+08	72662596	9.79185e+07	5.2882e+07		1.27377e+08	9.32921e+07	1.10219e+08	2.19425e+08	9.03611e+07	1.82113e+08	1.4662e+08	2.09963e+08	72662596	1.21534e+08	7.14748e+07	#VALUE!	4.07892e+08	1.19604e+08	1.75003e+08	3.642	17.75	15.0729	6	6	8.77	5.99676	3	3	10.46	8.42788	3	3	6.87	7.29335	2
fig|57494.15.peg.1371	fig|57494.15.peg.1371	51.4589	14	107	14	1	377	40.7	9.11	1.6954e+08	1.91449e+08	2.42015e+08	2.00071e+08	1.38998e+08	3.66698e+08	252199622	255815732	3.35283e+08	83525537	3.18716e+08	2.11176e+08	3.13364e+08	3.56936e+08	3.83848e+08	3.52309e+08	2.79304e+08	3.66698e+08	3.13024e+08	3.45758e+08	3.51305e+08	2.6747e+08	4.08607e+08	3.35299e+08	6.079	17.72	25.9947	7	7	16.83	19.0981	6	6	38.34	40.8488	12	14	16.6	24.1379	6
fig|57494.15.peg.462	fig|57494.15.peg.462	88.5057	6	60	6	1	87	9.8	5.35	6.23141e+08	5.02924e+08	6.00668e+08	6.47351e+08	6.21191e+08	7.58806e+08	9.48139e+08	8.24759e+08	6.65361e+08	7.40406e+08	1.23625e+09	6.37409e+08	1.15176e+09	9.37649e+08	9.52692e+08	1.13993e+09	1.24823e+09	7.58806e+08	1.17681e+09	1.11474e+09	6.97156e+08	2.37097e+09	1.58492e+09	1.01206e+09	14.849	17.67	79.3103	4	6	9.79	79.3103	4	4	18.17	79.3103	4	6	11.09	79.3103	4
fig|57494.15.peg.2518	fig|57494.15.peg.2518	53.2258	7	80	7	1	124	13.7	11.59	1.04399e+09	1.39278e+09	1.6455e+09	909897389	5.75288e+08	1.11112e+09	1.59839e+09	1.16923e+09	1.29113e+09	5.80389e+07	1.81809e+09	4.40183e+08	1.92963e+09	2.5967e+09	2.60986e+09	1.60225e+09	1.15599e+09	1.11112e+09	1.98388e+09	1.58032e+09	1.35283e+09	1.85856e+08	2.33086e+09	6.98911e+08	18.307	17.65	37.9032	3	6	13	45.1613	4	5	10.98	45.1613	4	4	7.39	23.3871	3
fig|57494.15.peg.1741	fig|57494.15.peg.1741	52.4422	15	77	15	1	389	42.7	4.86	1.19271e+08	1.50133e+08	1.77166e+08	1.61071e+08	1.17667e+08	3.08081e+08	2.34088e+08	1.43562e+08	2.15229e+08	7.62301e+07	2.46717e+08	1.367e+08	2.2045e+08	2.79908e+08	2.80995e+08	2.83633e+08	2.36441e+08	3.08081e+08	2.90543e+08	1.94037e+08	2.25514e+08	2.44108e+08	3.16302e+08	2.17049e+08	2.775	17.62	23.6504	6	6	19.93	27.5064	7	7	22.59	31.1054	8	8	19.05	28.7918	7
fig|57494.15.peg.490	fig|57494.15.peg.490	21.2544	12	85	12	1	574	64.1	8.25	7.16862e+08	7.27348e+08	9.52577e+08	4.84274e+08	2.64655e+08	1046886781	1.13988e+09	7.92594e+08	1.61109e+09	3.04058e+08	5.71624e+08	7.34993e+08	1.32499e+09	1.35606e+09	1.51084e+09	8.52767e+08	5.31802e+08	1046886781	1.41478e+09	1.07126e+09	1.68808e+09	9.73673e+08	7.32845e+08	1.167e+09	6.627	17.6	11.6725	7	7	27.73	13.0662	8	10	19.05	11.324	7	7	18.02	8.18815	5
fig|57494.15.peg.2542	fig|57494.15.peg.2542	61.5385	13	113	13	1	273	31.2	5.49	2.81253e+08	3.3711e+08	4.71088e+08	317004515	4.22051e+08	596307400	3.31633e+08	2.78656e+08	5.33479e+08	2.98062e+08	3.76138e+08	5.33848e+08	5.19845e+08	6.28505e+08	7.47171e+08	5.58218e+08	8.48074e+08	596307400	4.11614e+08	3.76629e+08	5.58972e+08	9.54471e+08	4.82224e+08	8.47631e+08	15.379	17.53	35.8974	6	7	32.38	54.2125	8	11	29.19	51.6484	7	10	24.56	51.6484	7
fig|57494.15.peg.1447	fig|57494.15.peg.1447	30.2457	11	60	11	1	529	57	4.94	154171060	1.56474e+08	1.63761e+08	1.77316e+08	138137222	3.0068e+08	2.01557e+08	1.8281e+08	3.08834e+08	6.9189e+07	2.26133e+08	1.33094e+08	2.84957e+08	2.91729e+08	2.59734e+08	3.12239e+08	2.77575e+08	3.0068e+08	2.50168e+08	2.47084e+08	3.23592e+08	2.21561e+08	2.89912e+08	2.11324e+08	1.326	17.4	19.6597	7	7	13.04	10.9641	5	5	12.96	10.9641	5	5	16.13	14.3667	6
fig|57494.15.peg.478	fig|57494.15.peg.478	20.4082	7	62	7	1	588	64.5	4.26	1.65752e+08	1.10401e+08	1.5618e+08	8.26035e+07	1.8256e+08	2.81847e+08	1.32565e+08	1.50513e+08	300600661	1.43889e+08	2.20223e+08	2.13848e+08	3.06362e+08	2.0583e+08	2.4771e+08	1.45458e+08	3.66838e+08	2.81847e+08	1.64536e+08	2.03431e+08	3.14965e+08	4.60768e+08	2.82335e+08	3.39542e+08	2.652	17.36	16.6667	5	5	7.97	4.93197	2	3	18.42	20.4082	6	6	12.46	12.585	4
fig|57494.15.peg.2042	fig|57494.15.peg.2042	40.9884	7	56	7	1	344	36.6	5.17	1.9953e+08	1.9944e+08	1.9432e+08	2.30306e+08	2.2544e+08	3.03441e+08	293094112	2.09498e+08	2.23287e+08	1.59816e+08	2.82194e+08	2.47496e+08	3.68796e+08	3.71834e+08	3.08201e+08	4.05549e+08	4.53003e+08	3.03441e+08	3.63781e+08	2.83155e+08	2.33957e+08	5.11771e+08	3.61784e+08	3.92969e+08	1.955	17.35	25.8721	4	5	12.65	18.6047	3	4	12.94	18.6047	3	4	12.58	18.6047	3
fig|57494.15.peg.512	fig|57494.15.peg.512	65.9091	12	62	12	1	308	33.6	8.54	7.60285e+07	8.58206e+07	6.69016e+07	1.3455e+08		2.34379e+08	1.3392e+08	1.1801e+08	2.46897e+08	2.68839e+07	2.09474e+08	1.11038e+08	1.40525e+08	1.60004e+08	1.0611e+08	2.36931e+08	#VALUE!	2.34379e+08	1.66218e+08	1.59502e+08	2.58695e+08	8.60891e+07	2.68554e+08	1.76304e+08	5.952	17.34	26.2987	5	6	10.82	13.961	3	4	7.89	14.9351	3	3	21.26	32.7922	6
fig|57494.15.peg.1914	fig|57494.15.peg.1914	55.9211	7	61	7	1	152	16.4	4.56	3.35333e+08	1.59845e+08	3.39859e+08	3.08904e+08	2.56681e+08	4.88262e+08	5.50682e+08	6.67291e+08	3.03034e+08	201243656	4.07196e+08	6.12146e+08	6.19802e+08	2.98014e+08	5.39035e+08	5.43953e+08	5.15779e+08	4.88262e+08	6.83493e+08	9.01903e+08	3.17514e+08	6.44434e+08	5.22042e+08	9.71951e+08	9	17.31	37.5	4	6	9.43	28.9474	2	3	17.72	44.7368	4	6	6.56	17.7632	2
fig|57494.15.peg.1727	fig|57494.15.peg.1727	36.253	12	87	12	1	411	45.1	6.32	2.20128e+08	2.28531e+08	2.29562e+08	2.58592e+08	1.27231e+08	2.19525e+08	3.28368e+08	2.46145e+08	2.65869e+08	1.00494e+08	3.15099e+08	2.19777e+08	4.06867e+08	4.26073e+08	3.64097e+08	4.5536e+08	2.55659e+08	2.19525e+08	4.07562e+08	3.32687e+08	2.78574e+08	3.21808e+08	4.0397e+08	3.48956e+08	3.217	17.31	17.2749	5	6	20.37	19.2214	6	7	27.35	26.0341	7	9	23.93	22.3844	6
fig|57494.15.peg.2345	fig|57494.15.peg.2345	60	7	47	7	1	225	24.5	5.07	1.45971e+08	119235241	1.27541e+08	1.16937e+08	1.43562e+08	3.96437e+08	9.97405e+07	1.39662e+08	2.72831e+08	1.25002e+08	9.22088e+07	1.1152e+08	2.69802e+08	2.22302e+08	2.02286e+08	2.05917e+08	2.88475e+08	3.96437e+08	1.23795e+08	1.88765e+08	2.85869e+08	4.00288e+08	1.18215e+08	1.77069e+08	11.915	17.21	59.5556	6	7	3.12	8.88889	1	1	9.56	47.1111	4	4	3.15	24.8889	2
fig|57494.15.peg.1888	fig|57494.15.peg.1888	57.8947	9	80	9	1	209	23.1	4.75	5.12867e+08	6.0647e+08	2.90854e+08	509618626	7.10742e+08	6.17806e+08	594411443	5.81822e+08	1.01384e+09	5.83296e+08	5.40251e+08	5.11786e+08	9.47942e+08	1.1307e+09	4.6131e+08	8.97396e+08	1.42817e+09	6.17806e+08	7.37768e+08	7.86384e+08	1.06228e+09	1.86786e+09	6.92624e+08	8.12602e+08	18.953	17.21	47.3684	5	5	18.4	43.0622	6	7	14.63	47.8469	5	5	16.77	50.7177	6
fig|57494.15.peg.276	fig|57494.15.peg.276	31.5051	17	75	17	1	784	87.4	6.46	1.22394e+08	8.90556e+07	8.8392e+07	1.41184e+08	9.2426e+07	230806506	1.22143e+08	1.33485e+08	1.63278e+08	6.78445e+07	1.53359e+08	2.11163e+08	2.26222e+08	1.66035e+08	1.40195e+08	2.48613e+08	1.85722e+08	230806506	1.51601e+08	1.80417e+08	1.7108e+08	2.17255e+08	1.96612e+08	3.35279e+08	1.565	17.18	13.5204	7	7	15.59	10.8418	5	6	11.79	8.80102	4	4	13.62	11.0969	5
fig|57494.15.peg.1920	fig|57494.15.peg.1920	65.5977	10	55	10	1	343	35	6.05	1.75943e+08	2.22639e+08	2.44914e+08	2.61421e+08	1.56202e+08	4.44511e+08	2.91525e+08	1.99776e+08	4.25886e+08	9.82336e+06	2.88098e+08	2.45247e+08	3.25198e+08	4.15088e+08	3.88447e+08	4.60341e+08	3.13874e+08	4.44511e+08	3.61833e+08	2.70015e+08	4.46238e+08	3.14569e+07	3.69353e+08	3.89396e+08	4.179	17.16	32.3615	6	6	15.23	27.6968	5	5	9.18	16.3265	3	3	13.07	25.0729	4
fig|57494.15.peg.1859	fig|57494.15.peg.1859	45.3515	12	71	12	1	441	49.5	6.35	9.58172e+07	9.99258e+07	1.32794e+08	1.26432e+08	8.12566e+07	2.83847e+08	1.63123e+08	8.21591e+07	1.92681e+08	57556159	1.32135e+08	1.03859e+08	1.77101e+08	1.86301e+08	2.10618e+08	2.22636e+08	1.63278e+08	2.83847e+08	2.02464e+08	1.11045e+08	2.01889e+08	1.8431e+08	1.69402e+08	1.64905e+08	2.162	17.15	21.7687	6	6	13.93	17.9138	5	5	18.55	21.0884	6	7	21.12	18.3673	6
fig|57494.15.peg.2508	fig|57494.15.peg.2508	72.7273	11	82	11	1	121	13.4	10.21	1.28239e+09	1.6021e+09	1.89646e+09	2.23969e+09	9.69923e+08	4067095738	2.08725e+09	1.40209e+09	4.34525e+09	1.48175e+08	2.18681e+09	1735551850	2.37027e+09	2.98695e+09	3.00789e+09	3.94391e+09	1.94897e+09	4067095738	2.59064e+09	1.89505e+09	4.55289e+09	4.74494e+08	2.80358e+09	2.75567e+09	70.969	17.01	47.9339	6	7	17.74	33.8843	5	7	21.88	41.3223	5	8	18.94	51.2397	6
fig|57494.15.peg.784	fig|57494.15.peg.784	67.951	24	107	24	1	571	61.7	5.19	3.08565e+08	3.39367e+08	3.82573e+08	3.82836e+08	2.67413e+08	1.67896e+09	4.58563e+08	3.56568e+08	1.5159e+09	7.56257e+07	3.48596e+08	2.72671e+08	5.70326e+08	6.32713e+08	6.06782e+08	6.74142e+08	5.37343e+08	1.67896e+09	5.69156e+08	4.81933e+08	1.58834e+09	2.42173e+08	4.46914e+08	4.32939e+08	6.128	16.99	15.2364	6	6	29.59	28.8967	8	10	33.38	23.993	8	11	29.12	20.3152	8
fig|57494.15.peg.1288	fig|57494.15.peg.1288	59.7938	15	96	15	1	291	31.7	5.34	1.46843e+08	3.35691e+08	4.12815e+08	2.48791e+08	1.03181e+08	5.29972e+08	4.57578e+08	256890101	3.8641e+08	2.17359e+08	2.70441e+08	1.24837e+08	2.71412e+08	6.2586e+08	6.54747e+08	4.381e+08	2.07333e+08	5.29972e+08	5.67933e+08	3.4721e+08	4.04875e+08	6.96041e+08	3.46716e+08	1.98213e+08	5.449	16.95	24.3986	6	6	21.74	27.4914	8	8	29.63	35.0515	10	11	22.42	31.2715	7
fig|57494.15.peg.1399	fig|57494.15.peg.1399	39.2857	5	57	5	1	140	14.9	4.79	4.45174e+08	2.27168e+08	3.39568e+08	4.07114e+08	3.32055e+08	4.46002e+08	3.9055e+08	5.59925e+08	4.51627e+08	1.6863e+08	3.86524e+08	6.53403e+08	8.22825e+08	4.2353e+08	5.38573e+08	7.16893e+08	6.67235e+08	4.46002e+08	4.84741e+08	7.56789e+08	4.73208e+08	5.39997e+08	4.9554e+08	1.03746e+09	9	16.91	23.5714	2	5	10.52	23.5714	2	3	16.63	32.1429	3	5	14.97	23.5714	2
fig|57494.15.peg.134	fig|57494.15.peg.134	38.7283	9	70	9	1	346	38.1	5.97	2.63502e+08	3.42876e+08	3.59087e+08	3.05962e+08	1.82934e+08	594699607	5.6296e+08	3.9467e+08	6.09497e+08	1.30412e+08	6.64014e+08	3.5486e+08	4.87037e+08	6.39256e+08	5.69531e+08	5.38774e+08	3.67589e+08	594699607	6.98732e+08	5.33432e+08	6.38622e+08	4.17614e+08	8.51293e+08	5.63438e+08	5.31	16.89	26.0116	5	6	13.99	18.2081	3	3	19.21	18.2081	3	5	21.1	22.2543	4
fig|57494.15.peg.958	fig|57494.15.peg.958	53.2646	8	79	8	1	291	32.1	5.9	348291485	4.18298e+08	266166972	515936212	2.13271e+08	5.4997e+08	7.23628e+08	4.57065e+08	3.34517e+08	122363332	5.68779e+08	2.68477e+08	6.43754e+08	7.79872e+08	4.22155e+08	9.0852e+08	4.2855e+08	5.4997e+08	8.98149e+08	6.17765e+08	3.50502e+08	3.91839e+08	7.29198e+08	4.26281e+08	3.437	16.89	41.5808	5	5	24.98	42.268	5	7	17.95	28.866	4	6	27.3	36.0825	6
fig|57494.15.peg.743	fig|57494.15.peg.743	56.0074	19	107	19	1	541	59.5	5.08	1.26949e+08	1.63134e+08	2.10319e+08	1.85077e+08	2.45434e+08	4.99007e+08	2.85746e+08	3.1358e+08	5.24182e+08	2.63281e+08	3.56778e+08	1.66569e+08	2.34641e+08	3.04147e+08	3.33578e+08	3.25906e+08	4.93179e+08	4.99007e+08	3.5466e+08	4.23831e+08	5.49231e+08	8.43094e+08	4.57404e+08	2.64475e+08	4.412	16.85	15.8965	6	6	13.97	12.3845	5	5	24.04	21.2569	7	8	25	24.2144	8
fig|57494.15.peg.961	fig|57494.15.peg.961	55.2419	7	65	7	1	248	26.2	5.05	2.05736e+08	1.76886e+08	2.57879e+08	1.72344e+08	191739542	5.30677e+08	2.59937e+08	2.20855e+08	5.25485e+08	4.3498e+08	2.43465e+08	2.9448e+08	3.80266e+08	3.29786e+08	4.09011e+08	3.03484e+08	3.85284e+08	5.30677e+08	3.22626e+08	2.98506e+08	5.50596e+08	1.39292e+09	3.12132e+08	4.67568e+08	5.813	16.84	45.5645	5	6	12.93	32.6613	5	5	18.76	47.5806	5	6	11.71	28.2258	4
fig|57494.15.peg.2329	fig|57494.15.peg.2329	38.2932	11	64	11	1	457	49.8	4.87	8.35747e+07	1.1224e+08	1.22938e+08	1.31953e+08	9.254e+07	2.39494e+08	1.38614e+08	1.20575e+08	1.39415e+08	4.03897e+07	1.77505e+08	1.1301e+08	1.54473e+08	2.0926e+08	1.94986e+08	2.32359e+08	1.85951e+08	2.39494e+08	1.72045e+08	1.62968e+08	1.46077e+08	1.29338e+08	2.27569e+08	1.79434e+08	2.311	16.82	24.9453	6	6	13.59	18.1619	4	4	17.64	24.9453	6	6	10.11	10.9409	2
fig|57494.15.peg.406	fig|57494.15.peg.406	72.1239	9	64	9	1	226	24.3	4.49	1.66959e+08	1.53146e+08	1.82041e+08	2.91267e+08	1.90459e+08	4.15832e+08	4.19244e+08	3.30139e+08	3.92782e+08	3.54746e+07	2.50133e+08	1.32658e+08	3.08594e+08	2.85525e+08	2.88727e+08	5.12897e+08	3.8271e+08	4.15832e+08	5.20355e+08	4.46213e+08	4.11552e+08	1.13599e+08	3.20681e+08	2.10632e+08	11.328	16.82	42.9204	4	5	15.9	33.1858	4	5	9.78	25.6637	3	3	16.57	27.8761	3
fig|57494.15.peg.680	fig|57494.15.peg.680	68.254	12	79	12	1	252	27.7	9.69	1.32507e+08	1.67241e+08	2.49e+08	1.6872e+08	1.3216e+08	5.38273e+08	2.55927e+08	2.11085e+08	4.77467e+08	4.23688e+07	2.47705e+08	1.61975e+08	2.44915e+08	3.11803e+08	3.94928e+08	2.97102e+08	2.65564e+08	5.38273e+08	3.1765e+08	2.853e+08	5.00283e+08	1.35676e+08	3.17568e+08	2.5718e+08	5.494	16.81	32.9365	5	6	17.39	29.3651	5	6	22.7	39.6825	7	8	21.3	34.127	7
fig|57494.15.peg.1370	fig|57494.15.peg.1370	37.2093	7	64	7	1	301	32.1	4.94	2.75978e+08	3.11403e+08	3.54911e+08	2.99078e+08	2.60586e+08	5.1898e+08	3.35945e+08	3.64654e+08	4.46249e+08	1.32223e+08	4.2021e+08	3.78062e+08	5.10095e+08	5.80579e+08	5.62909e+08	5.26651e+08	5.23625e+08	5.1898e+08	4.16966e+08	4.92863e+08	4.67573e+08	4.23413e+08	5.38726e+08	6.00277e+08	3.642	16.78	31.5615	5	5	22.2	37.2093	7	7	18.76	33.887	6	6	17.45	33.887	6
fig|57494.15.peg.616	fig|57494.15.peg.616	30.3502	8	74	8	1	257	27.6	4.48	4.00275e+08	3.93067e+08	4.80126e+08	3.188e+08	3.72047e+08	6.95148e+08	5.36585e+08	5.08403e+08	6.59999e+08	2.01585e+08	4.35095e+08	3.66373e+08	7.39836e+08	7.32832e+08	7.61506e+08	5.6138e+08	7.47595e+08	6.95148e+08	6.65996e+08	6.87152e+08	6.91538e+08	6.45529e+08	5.5781e+08	5.81717e+08	16.783	16.76	20.6226	3	6	10.13	20.6226	3	4	18.73	21.7899	4	6	13.35	21.7899	4
fig|57494.15.peg.258	fig|57494.15.peg.258	59.4444	7	71	7	1	180	20	4.77	3.43787e+08	2.09931e+08	326806969	368229064	4.8296e+08	5.54186e+08	3.4237e+08	4.12759e+08	4.43597e+08	3.25711e+08	4.55913e+08	2.93483e+08	6.35428e+08	3.91393e+08	5.18334e+08	6.48421e+08	9.70467e+08	5.54186e+08	4.24941e+08	5.57881e+08	4.64795e+08	1.04301e+09	5.84499e+08	4.65984e+08	4.995	16.75	38.8889	4	5	11.35	21.1111	3	4	21.86	45.5556	5	8	9.52	9.44444	1
fig|57494.15.peg.2044	fig|57494.15.peg.2044	48	16	70	16	1	625	66.4	6.07	1.65949e+08	2.64621e+08	2.17856e+08	2.38532e+08	7.50936e+07	3.49121e+08	3.63231e+08	1.87912e+08	4.96982e+08		2.83918e+08	1.52533e+08	3.06726e+08	4.93358e+08	3.45532e+08	4.20034e+08	1.50894e+08	3.49121e+08	4.50833e+08	2.5398e+08	5.2073e+08	#VALUE!	3.63995e+08	2.42188e+08	3.047	16.73	20.48	6	6	19.37	12.32	5	6	21	14.24	5	6	13.41	13.76	5
fig|57494.15.peg.1067	fig|57494.15.peg.1067	44.1009	36	145	36	1	1229	133.2	5.1	7.51057e+07	1.18841e+08	8.00327e+07	1.00276e+08	1.50533e+08	2.69954e+08	1.09213e+08	1.61404e+08	2.22193e+08	4.00276e+07	1.43699e+08	1.95598e+08	1.38819e+08	2.21567e+08	1.26936e+08	1.76577e+08	3.02484e+08	2.69954e+08	1.35552e+08	2.18152e+08	2.32811e+08	1.28179e+08	1.84228e+08	3.10566e+08	2.265	16.66	7.40439	6	6	20.41	8.1367	7	8	19.89	9.03173	8	8	34.59	15.1343	13
fig|57494.15.peg.328	fig|57494.15.peg.328	33.4862	5	46	5	1	218	23.2	4.54	596535748	5.63508e+08	6.28739e+08	5.67669e+08	558287419	9.27444e+08	674825939	6.66259e+08	1.22759e+09	2.6086e+08	8.41386e+08	7.64259e+08	1.10259e+09	1.0506e+09	9.97215e+08	9.99617e+08	1.12183e+09	9.27444e+08	8.37576e+08	9.00508e+08	1.28625e+09	8.35341e+08	1.07869e+09	1.21347e+09	99	16.64	33.0275	3	4	14.9	33.0275	3	4	12.94	33.0275	3	3	15.7	33.0275	3
fig|57494.15.peg.1892	fig|57494.15.peg.1892	58.3569	12	57	12	1	353	37.9	6.7	2.31967e+08	2.25282e+08	1.52001e+08	2.21794e+08	1.23516e+08	1.47787e+08	5.30358e+08	1.63789e+08	3.62795e+08	5.46589e+07	3.77006e+08	1.30957e+08	4.28749e+08	4.20015e+08	2.41083e+08	3.90561e+08	2.48194e+08	1.47787e+08	6.58266e+08	2.21375e+08	3.80132e+08	1.75032e+08	4.83337e+08	2.0793e+08	3.16	16.61	25.4958	6	6	15.97	18.4136	5	5	10.54	14.4476	4	4	18.1	23.796	6
fig|57494.15.peg.303	fig|57494.15.peg.303	45.9016	8	95	8	1	244	26.5	5.34	5.72095e+08	5.23893e+08	6.32053e+08	5.01288e+08	4.10689e+08	1.07124e+09	9.71038e+08	687780064	1.08094e+09	3.64826e+08	7.67276e+08	6.17321e+08	1.05741e+09	9.76743e+08	1.00247e+09	8.82727e+08	8.25243e+08	1.07124e+09	1.20523e+09	9.29596e+08	1.1326e+09	1.16827e+09	9.83679e+08	9.80167e+08	3.642	16.59	36.4754	5	6	26.13	34.8361	5	9	23.35	34.8361	5	8	23.84	25	4
fig|57494.15.peg.249	fig|57494.15.peg.249	60	6	63	6	1	150	16.2	7.34	154181228	7.07385e+08	7.82373e+08	7.22e+08	1.01577e+08	6.10432e+08	9.61451e+08	9.37128e+08	6.05214e+08	65884701	1.07818e+09	7.43959e+08	2.84976e+08	1.31884e+09	1.24089e+09	1.27138e+09	2.0411e+08	6.10432e+08	1.19333e+09	1.26661e+09	6.34134e+08	2.1098e+08	1.38227e+09	1.18124e+09	5.31	16.51	51.3333	5	6	14.02	35.3333	4	5	15.12	35.3333	4	5	14.29	35.3333	4
fig|57494.15.peg.1958	fig|57494.15.peg.1958	64.3411	4	51	4	1	129	13.9	4.6	5.24898e+08	3.90583e+08	4.7648e+08	3.84209e+08	5.99243e+08	5.43182e+08	4.38459e+08	4.61836e+08	4.55214e+08	4.32436e+08	4.28228e+08	5.99458e+08	9.70178e+08	7.28201e+08	7.55724e+08	6.7656e+08	1.20413e+09	5.43182e+08	5.44204e+08	6.24213e+08	4.76967e+08	1.38477e+09	5.49006e+08	9.51804e+08	13.678	16.5	51.938	3	4	14.79	64.3411	4	4	7.53	27.907	2	3	16.28	64.3411	4
fig|57494.15.peg.2231	fig|57494.15.peg.2231	24.8503	3	39	3	1	334	35.1	3.64	4.97926e+08	3.8559e+08	2.46634e+08	4.39851e+08	1.13064e+09	1.71663e+08	2.80082e+08	7.33613e+08	1.54066e+08	5.1292e+08	125361296	3.79698e+08	9.20327e+08	7.18893e+08	3.91175e+08	7.74541e+08	2.27192e+09	1.71663e+08	3.47631e+08	9.91543e+08	1.61428e+08	1.6425e+09	1.60718e+08	6.02875e+08	30.623	16.5	24.8503	3	5	14.04	11.976	2	5	5.59	11.976	2	2	3.41	5.38922	1
fig|57494.15.peg.138	fig|57494.15.peg.138	36.0656	11	82	11	1	427	47.2	9.57	2.13858e+08	1.62295e+08	1.96393e+08	2.12722e+08	1.40556e+08	3.44722e+08	3.49991e+08	2.22043e+08	3.31146e+08	164349623	2.64686e+08	2.93346e+08	3.95278e+08	3.02582e+08	3.1149e+08	3.74586e+08	2.82435e+08	3.44722e+08	4.344e+08	3.00111e+08	3.4697e+08	5.2629e+08	3.39338e+08	4.65767e+08	3.217	16.49	13.5831	4	5	15.03	14.7541	5	5	21.05	18.7354	5	6	23.41	21.0773	6
fig|57494.15.peg.20	fig|57494.15.peg.20	60.4113	14	55	14	1	389	40.5	5.26	6.54685e+07	99579376	7.10955e+07	60133232	6.29901e+07	1.85053e+08	8.70478e+07	6.62528e+07	1.76844e+08	3.45574e+07	1.1476e+08	8.63739e+07	1.21007e+08	1.85655e+08	1.12761e+08	1.0589e+08	1.26573e+08	1.85053e+08	1.08041e+08	8.95465e+07	1.85295e+08	1.10662e+08	1.47128e+08	1.37142e+08	4.623	16.39	24.6787	5	5	3.56	4.37018	1	1	14.55	18.509	4	5	6.69	9.76864	2
fig|57494.15.peg.1238	fig|57494.15.peg.1238	43.2432	6	48	6	1	259	27.1	4.83	3.19007e+08	3.39276e+08	3.60557e+08	310738240	2.92712e+08	1.91409e+09	3.20652e+08	3.31089e+08	1.7513e+09	1.74894e+08	4.67877e+08	327466482	5.89628e+08	6.32545e+08	5.71863e+08	5.47184e+08	5.88178e+08	1.91409e+09	3.97985e+08	4.47496e+08	1.83499e+09	5.60057e+08	5.99837e+08	5.19943e+08	2.162	16.36	25.4826	4	5	18.63	30.5019	4	5	10.26	16.2162	3	3	13.88	30.5019	4
fig|57494.15.peg.2551	fig|57494.15.peg.2551	57.3333	6	66	6	1	150	16.1	5.9	3.32968e+08	2.4299e+08	3.91278e+08	2.82541e+08	3.49609e+08	6.30413e+08	6.01266e+08	4.99061e+08	7.16369e+08		4.25688e+08	2.7149e+08	6.1543e+08	4.53029e+08	6.20589e+08	4.9753e+08	7.02509e+08	6.30413e+08	7.46275e+08	6.74526e+08	7.50601e+08	#VALUE!	5.4575e+08	4.31065e+08	3.642	16.32	29.3333	3	5	19.37	43.3333	4	5	16.6	29.3333	3	5	9.29	22	2
fig|57494.15.peg.2435	fig|57494.15.peg.2435	54.6392	7	49	7	1	194	21.3	4.59	1.02134e+08	6.22657e+07	7.85992e+07	3.56204e+07	1.30026e+08	48014466	97063090	7.20471e+07	28379328	1.65396e+08	9.97354e+07	76151338	1.88776e+08	1.16088e+08	1.24663e+08	6.27246e+07	2.61277e+08	48014466	1.20472e+08	9.73781e+07	2.97355e+07	5.29639e+08	1.27865e+08	1.20911e+08	4.337	16.31	49.4845	6	6	7.87	22.6804	3	3	13.55	43.299	5	5	7.25	20.6186	3
fig|57494.15.peg.2642	fig|57494.15.peg.2642	63.9344	5	54	5	1	122	13.3	6.57	764978034	5.37858e+08	8.14507e+08	722804921	7.75294e+08	9.72141e+08	7.17671e+08	7.6408e+08	8.06427e+08	4.12487e+08	7.93615e+08	1.00546e+09	1.41392e+09	1.00278e+09	1.29185e+09	1.2728e+09	1.55789e+09	9.72141e+08	8.90755e+08	1.03272e+09	8.44963e+08	1.32089e+09	1.01745e+09	1.59644e+09	4.995	16.29	28.6885	2	4	15.86	51.6393	3	4	17.53	51.6393	3	4	14.78	43.4426	2
fig|57494.15.peg.1434	fig|57494.15.peg.1434	10.8883	8	88	8	1	698	74.9	4.84	3.2715e+08	3.87246e+08	4.51935e+08	4.77574e+08	3.34196e+08	6.1149e+08	6.30379e+08	5.16029e+08	6.80272e+08	5.48347e+07	5.3739e+08	1.60551e+08	6.04677e+08	7.21979e+08	7.16794e+08	8.40968e+08	6.71538e+08	6.1149e+08	7.8241e+08	6.9746e+08	7.12779e+08	1.75595e+08	6.88956e+08	2.54918e+08	9	16.27	6.44699	4	5	23.88	9.16905	5	9	21.88	9.16905	5	8	27.76	9.16905	5
fig|57494.15.peg.661	fig|57494.15.peg.661	34.3816	10	50	10	1	477	49.1	5.14	1.51813e+08	1.43886e+08	209154386	1.42393e+08	1.26549e+08	2.90723e+08	1.94183e+08	2.06279e+08	276758519	99317277	2.16593e+08	1.05574e+08	2.80598e+08	2.68261e+08	3.3173e+08	2.50743e+08	2.5429e+08	2.90723e+08	2.41015e+08	2.78804e+08	2.89984e+08	3.1804e+08	2.77682e+08	1.67628e+08	2.728	16.18	11.1111	3	5	13.58	14.8847	4	4	7.69	8.38574	2	2	12.4	14.8847	4
fig|57494.15.peg.1749	fig|57494.15.peg.1749	70.0252	17	76	17	1	397	42.2	5	1.71154e+08	1.45653e+08	7.34271e+07	1.76883e+08	1.68434e+08	1.37976e+08	1.31075e+08	2.66911e+08	1.51313e+08	4.99333e+07	1.42226e+08	1.07067e+08	3.16347e+08	2.71555e+08	1.16459e+08	3.11477e+08	3.38453e+08	1.37976e+08	1.62686e+08	3.60754e+08	1.58543e+08	1.59899e+08	1.82339e+08	1.69998e+08	6.305	16.06	24.1814	5	5	24.02	27.4559	7	8	7.96	10.8312	3	3	19.01	26.7003	6
fig|57494.15.peg.2082	fig|57494.15.peg.2082	69.9248	9	75	9	1	133	14.5	4.88	339839762	4.18563e+08	4.90327e+08	5.13172e+08	4.6774e+08	7.12872e+08	4.80406e+08	5.82745e+08	5.44657e+08	4.66447e+08	2.74793e+08	3.48572e+08	6.28132e+08	7.80366e+08	7.77685e+08	9.03654e+08	9.39883e+08	7.12872e+08	5.96268e+08	7.87632e+08	5.70683e+08	1.49368e+09	3.52296e+08	5.53453e+08	22.714	16.06	36.8421	4	5	21.82	45.1128	6	7	19.86	36.8421	5	6	19.96	36.8421	5
fig|57494.15.peg.956	fig|57494.15.peg.956	45.3901	9	53	9	1	282	31.4	4.87	3.77546e+08	145130282	235605002	2.5226e+08	2.46225e+08	3.5534e+08	5.35602e+08	4.19564e+08	2.94742e+08	2.54021e+08	4.65993e+08	2.45299e+08	6.97826e+08	2.7058e+08	3.73682e+08	4.44209e+08	4.94767e+08	3.5534e+08	6.64775e+08	5.67078e+08	3.08826e+08	8.13442e+08	5.97422e+08	3.89479e+08	3.394	16.02	28.7234	5	5	2.61	4.60993	1	1	11.48	24.4681	4	4	10.2	19.5035	3
fig|57494.15.peg.605	fig|57494.15.peg.605	45.4277	10	56	10	1	339	35.1	4.93	1.85459e+08	1.39374e+08	1.33072e+08	168617961	1.53017e+08	2.46539e+08	1.6798e+08	1.65071e+08	2.42936e+08	6.61985e+07	1.99591e+08	1.97008e+08	3.42787e+08	2.59847e+08	2.11059e+08	2.96922e+08	3.07475e+08	2.46539e+08	2.08492e+08	2.23109e+08	2.54544e+08	2.11985e+08	2.55883e+08	3.12804e+08	3.437	15.98	27.4336	6	6	13.74	23.0088	5	5	11.14	23.3038	4	4	18.47	29.7935	6
fig|57494.15.peg.2347	fig|57494.15.peg.2347	49.0667	15	74	15	1	375	42	6.39	9.80044e+07	135063224	1.41857e+08	1.09584e+08	7.24411e+07	2.77283e+08	1.88429e+08	1.54043e+08	1.40309e+08	7.02861e+07	1.77114e+08	1.36054e+08	1.81143e+08	2.51811e+08	2.24993e+08	1.92968e+08	1.45564e+08	2.77283e+08	2.33873e+08	2.08203e+08	1.47014e+08	2.25074e+08	2.27067e+08	2.16023e+08	4.337	15.94	22.6667	5	5	18.66	23.4667	6	6	14.83	19.7333	5	5	24.22	29.3333	7
fig|57494.15.peg.226	fig|57494.15.peg.226	40.3162	10	81	10	1	253	27.3	9.31	1.58771e+08	2.18626e+08	2.52106e+08	2.01857e+08	2.40921e+08	5.55328e+08	4.57643e+08	3.45232e+08	6.15221e+08	8.98595e+07	2.81162e+08	3.0057e+08	2.93459e+08	4.07605e+08	3.99855e+08	3.55453e+08	4.8411e+08	5.55328e+08	5.68015e+08	4.66612e+08	6.4462e+08	2.87753e+08	3.60462e+08	4.77238e+08	6.197	15.83	26.4822	5	6	20.9	30.0395	6	7	16.08	23.3202	4	5	18.14	26.4822	5
fig|57494.15.peg.1745	fig|57494.15.peg.1745	45.1411	10	65	10	1	319	35.8	5.19	1.86388e+08	3.26201e+08	2.4734e+08	1.74568e+08	2.00141e+08	4.28401e+08	2.36166e+08	2.83974e+08	4.48743e+08	8.39193e+07	1.54498e+08	7.16441e+07	3.44505e+08	6.08167e+08	3.92295e+08	3.07399e+08	4.02166e+08	4.28401e+08	2.93123e+08	3.83816e+08	4.70186e+08	2.68731e+08	1.98073e+08	1.13755e+08	6.356	15.79	20.3762	4	5	22.04	31.6614	5	7	18.79	24.7649	5	6	12.64	26.3323	4
fig|57494.15.peg.2081	fig|57494.15.peg.2081	57.2115	9	35	9	1	208	22.7	4.36	2.60859e+08	347702052	5.0868e+08	1.98604e+08	3.08993e+08	587872370	3.25011e+08	6.20647e+08	4.53487e+08	3.36382e+07	5.58063e+08	2.28367e+08	4.8215e+08	6.48254e+08	8.06795e+08	3.49726e+08	6.20894e+08	587872370	4.03395e+08	8.38861e+08	4.75158e+08	1.07718e+08	7.15459e+08	3.62595e+08	20.544	15.75	37.9808	4	5	4.13	10.5769	1	1	4.29	10.5769	1	1	7.11	14.4231	2
fig|57494.15.peg.541	fig|57494.15.peg.541	67.0588	4	57	4	1	85	9.6	9.04	2.51821e+09	1.31993e+09	2.36595e+09	1.82232e+09	3.04845e+09	2.75552e+09	2065536224	2.84586e+09	2.00274e+09	2386430464	3.59899e+09	3.02542e+09	4.65446e+09	2.46087e+09	3.75252e+09	3.20895e+09	6.1256e+09	2.75552e+09	2.56369e+09	3.84644e+09	2.09844e+09	7.64197e+09	4.61405e+09	4.80368e+09	5.31	15.75	49.4118	2	4	10.74	49.4118	2	3	14.59	49.4118	2	4	12.94	49.4118	2
fig|57494.15.peg.2528	fig|57494.15.peg.2528	58.042	8	91	8	1	143	14.8	9	4625963768	2.79032e+09	3.70105e+09	3.69615e+09	4.90942e+09	4527580030	4.44802e+09	6.097e+09	3.08734e+09	2.48982e+09	5.57773e+09	4.91455e+09	8.55026e+09	5.20227e+09	5.87006e+09	6.50861e+09	9.86506e+09	4527580030	5.52077e+09	8.24064e+09	3.23487e+09	7.97304e+09	7.15087e+09	7.8032e+09	9	15.73	28.6713	3	6	18.76	28.6713	3	7	21.46	49.6503	5	7	14.3	28.6713	3
fig|57494.15.peg.2249	fig|57494.15.peg.2249	62.6728	12	84	12	1	217	24.3	5.05	1.94333e+08	6.66039e+08	7.42491e+08	2.90864e+08	4.08149e+08	5.09408e+08	5.11687e+08	4.16289e+08	5.25168e+08	2.61879e+08	2.93692e+08	6.5691e+08	3.5919e+08	1.24176e+09	1.17763e+09	5.12188e+08	8.2014e+08	5.09408e+08	6.35092e+08	5.62652e+08	5.50264e+08	8.38603e+08	3.76525e+08	1.04302e+09	13.251	15.72	28.5714	4	5	38.71	47.9263	9	13	30.93	35.4839	6	10	12.55	28.5714	4
fig|57494.15.peg.1299	fig|57494.15.peg.1299	65.544	17	64	17	1	386	42.3	5.21	1.39047e+08	1.75993e+08	1.7403e+08	1.97766e+08	1.03212e+08	2.0978e+08	2.61699e+08	2.21096e+08	2.89576e+08	45726822	2.90819e+08	1.38049e+08	2.57004e+08	3.2812e+08	2.76022e+08	3.4825e+08	2.07396e+08	2.0978e+08	3.24814e+08	2.98832e+08	3.03414e+08	1.46429e+08	3.72842e+08	2.1919e+08	4.623	15.7	22.0207	6	6	10.03	11.399	4	4	17.35	19.6891	6	6	13.38	15.8031	5
fig|57494.15.peg.972	fig|57494.15.peg.972	63.4877	14	99	14	1	367	39.8	6	2.93099e+08	2.07313e+08	3.34397e+08	3.79472e+08	1.66083e+08	4.12584e+08	4.49122e+08	4.29077e+08	4.27216e+08	6.4989e+07	3.6524e+08	2.38031e+08	5.41741e+08	3.86514e+08	5.30371e+08	6.68218e+08	3.3373e+08	4.12584e+08	5.57439e+08	5.79937e+08	4.47631e+08	2.08111e+08	4.68252e+08	3.77939e+08	7.111	15.67	27.5204	5	5	7.23	10.0817	2	2	18.59	25.3406	6	7	22.45	37.6022	7
fig|57494.15.peg.1488	fig|57494.15.peg.1488	51.7483	12	97	12	1	286	30.2	4.64	2.46379e+08	2.40615e+08	3.03999e+08	2.57325e+08	2.5071e+08	4.76199e+08	3.45042e+08	3.0441e+08	4.05807e+08	1.49341e+08	2.38223e+08	3.34152e+08	4.55387e+08	4.486e+08	4.82159e+08	4.53129e+08	5.03779e+08	4.76199e+08	4.28257e+08	4.11438e+08	4.25199e+08	4.78227e+08	3.05411e+08	5.30558e+08	6.499	15.64	23.0769	4	5	22.24	25.8741	6	7	22.74	34.965	7	8	19.71	31.1189	6
fig|57494.15.peg.1667	fig|57494.15.peg.1667	35.0211	12	53	12	1	474	53	5.58	1.0243e+08	4.9255e+07	6.07802e+07	1.09147e+08	9.2271e+07	1.21256e+08	7.94337e+07	1.19299e+08	1.5914e+08	4.29435e+07	1.32899e+08	6.59004e+07	1.89324e+08	9.18307e+07	9.64007e+07	1.92199e+08	1.8541e+08	1.21256e+08	9.8591e+07	1.61243e+08	1.66744e+08	1.37516e+08	1.70381e+08	1.04635e+08	1.438	15.57	16.8776	5	5	7.86	8.43882	3	3	13.36	15.1899	4	4	13.74	14.9789	5
fig|57494.15.peg.315	fig|57494.15.peg.315	71.5447	6	67	6	1	123	13.4	4.89	5.13652e+08	3.31884e+08	5.18758e+08	3.95276e+08	4.67526e+08	9.50117e+08	2.40924e+08	4.93244e+08	8.98541e+08	1.10899e+09	4.96787e+08	8.92533e+08	9.49392e+08	6.18762e+08	8.22779e+08	6.96048e+08	9.39452e+08	9.50117e+08	2.99029e+08	6.66663e+08	9.41478e+08	3.55128e+09	6.36901e+08	1.41714e+09	5.31	15.54	43.9024	4	5	13.32	30.8943	3	4	22.3	52.8455	5	7	17.81	30.8943	3
fig|57494.15.peg.158	fig|57494.15.peg.158	67.8832	7	54	7	1	137	15.2	9.39	1.9319e+08	1.71632e+08	1.89997e+08	3.20839e+08	1.97796e+08	4.39804e+08	3.09682e+08	4.30183e+08	5.05284e+08	1.75957e+08	3.73472e+08	3.19724e+08	3.57077e+08	3.1999e+08	3.01346e+08	5.64971e+08	3.97453e+08	4.39804e+08	3.84369e+08	5.81431e+08	5.29429e+08	5.63459e+08	4.78806e+08	5.07649e+08	12.335	15.52	37.2263	3	5	12.33	37.2263	3	4	11.88	37.2263	3	4	5.34	29.1971	2
fig|57494.15.peg.1132	fig|57494.15.peg.1132	46.9231	8	55	8	1	260	27.5	7.72	8.22052e+07	9.82031e+07	1.2715e+08	1.06163e+08	5.90268e+07	1.58903e+08	1.29507e+08	8.64776e+07	1.72708e+08	4.29841e+07	9.75188e+07	1.1431e+08	1.51941e+08	1.83089e+08	2.01668e+08	1.86943e+08	1.18609e+08	1.58903e+08	1.6074e+08	1.16882e+08	1.80961e+08	1.37646e+08	1.25023e+08	1.81498e+08	2.652	15.45	36.5385	6	6	11.2	17.6923	4	4	17.22	29.6154	5	6	11.29	21.9231	4
fig|57494.15.peg.739	fig|57494.15.peg.739	43.0962	6	26	6	1	239	26.2	4.93	1.10342e+08	8.40021e+07	1.04766e+08		3.24647e+07		9.01384e+07	99918651	1.70412e+08		4.74418e+07		2.03947e+08	1.56613e+08	1.66164e+08	#VALUE!	6.52349e+07	#VALUE!	1.11877e+08	1.35049e+08	1.78555e+08	#VALUE!	6.08223e+07	#VALUE!	1.254	15.36	36.8201	5	5	11.72	25.9414	4	4	12.98	25.9414	4	4		0
fig|57494.15.peg.360	fig|57494.15.peg.360	46.5672	11	56	11	1	335	36.2	7.08	1.42206e+08	1.99462e+08	1.87613e+08	1.30702e+08	8.37935e+07	3.28663e+08	1.95385e+08	2.08853e+08	3.07317e+08		111921205	8.95101e+07	2.62843e+08	3.71875e+08	2.97564e+08	2.30155e+08	1.68376e+08	3.28663e+08	2.42507e+08	2.82284e+08	3.22003e+08	#VALUE!	1.43488e+08	1.42122e+08	4.456	15.35	22.0896	5	5	16.64	21.791	5	6	11.3	17.3134	4	4	12.46	13.7313	3
fig|57494.15.peg.1390	fig|57494.15.peg.1390	50.348	11	78	11	1	431	46.2	5.02	2.13817e+08	2.17628e+08	2.44779e+08	2.41066e+08	1.42137e+08	4.20748e+08	3.11784e+08	2.8515e+08	3.42323e+08	1.17258e+08	3.49167e+08	2.41397e+08	3.95203e+08	4.05744e+08	3.88233e+08	4.24497e+08	2.85613e+08	4.20748e+08	3.86979e+08	3.85406e+08	3.58681e+08	3.75489e+08	4.47646e+08	3.83284e+08	4.995	15.3	19.0255	5	5	19.36	19.9536	5	6	19.76	29.6984	6	7	18.78	32.2506	7
fig|57494.15.peg.1483	fig|57494.15.peg.1483	46.0674	12	65	12	1	356	39.2	6.24	1.13729e+08	1.54817e+08	1.01689e+08	1.85126e+08	1.1637e+08	2.15455e+08	2.18271e+08	1.13506e+08	1.46811e+08	9.00588e+07	2.23979e+08	1.77539e+08	2.10207e+08	2.8864e+08	1.61284e+08	3.25992e+08	2.33834e+08	2.15455e+08	2.70912e+08	1.53414e+08	1.53826e+08	2.88392e+08	2.8715e+08	2.81892e+08	4.275	15.3	30.3371	5	5	16.4	32.3034	6	6	11.08	17.4157	4	4	14.97	24.1573	4
fig|57494.15.peg.2113	fig|57494.15.peg.2113	60	8	48	8	1	230	26.2	5.34	2.72058e+08	1.58004e+08	234459416	1.30787e+08	2.01743e+08	2.98597e+08	246483697	2.06314e+08	2.51976e+08	1.60004e+08	2.22085e+08	2.24227e+08	5.0285e+08	2.94581e+08	3.71866e+08	2.30305e+08	4.05386e+08	2.98597e+08	3.05929e+08	2.78852e+08	2.64017e+08	5.12373e+08	2.84722e+08	3.56022e+08	6.943	15.27	36.9565	4	5	10.71	17.8261	3	4	6.37	5.21739	1	2	12.89	21.3043	4
fig|57494.15.peg.2341	fig|57494.15.peg.2341	58.8785	6	60	6	1	107	11.9	5.87	6.50788e+08	4.82763e+08	6.61857e+08	4.74665e+08	7.92067e+08	7.796e+08	5.17056e+08	7.30377e+08	6.60358e+08	6.1203e+08	3.13603e+08	5.95321e+08	1.20286e+09	9.00061e+08	1.04974e+09	8.35845e+08	1.59159e+09	7.796e+08	6.41756e+08	9.8717e+08	6.91914e+08	1.95988e+09	4.02052e+08	9.45236e+08	30.623	15.25	56.0748	4	5	12.36	56.0748	4	4	11.86	56.0748	4	4	11.93	56.0748	4
fig|57494.15.peg.65	fig|57494.15.peg.65	44.2935	8	46	8	1	368	40.7	5.08	1.4714e+08	1.31495e+08	1.56371e+08	1.7091e+08	9.77381e+07	2.04727e+08	1.82872e+08	1.87052e+08	2.3524e+08	120573990	1.88629e+08	2.24576e+08	2.71962e+08	2.45158e+08	2.48013e+08	3.00958e+08	1.96396e+08	2.04727e+08	2.26976e+08	2.52818e+08	2.46481e+08	3.86109e+08	2.4183e+08	3.56576e+08	2.548	15.24	27.7174	5	5	9.24	14.9457	3	3	13.91	19.0217	4	4	8.61	13.0435	3
fig|57494.15.peg.2540	fig|57494.15.peg.2540	31.7784	11	51	11	1	343	38.8	8.25	1.88442e+08	1.54375e+08	1.7973e+08	1.85635e+08	1.59028e+08	3.27662e+08	2.75388e+08	2.09921e+08	2.89867e+08	7.17965e+07	2.19576e+08	2.00291e+08	3.48301e+08	2.87817e+08	2.85061e+08	3.26888e+08	3.19553e+08	3.27662e+08	3.41804e+08	2.83727e+08	3.03719e+08	2.29911e+08	2.81505e+08	3.18017e+08	4.08	15.17	19.242	5	5	9.64	12.5364	3	3	9.8	12.5364	3	3	16.28	23.0321	6
fig|57494.15.peg.1330	fig|57494.15.peg.1330	58.9354	10	66	10	1	263	29.8	5.21	3.57313e+08	4.63496e+08	6.60498e+08	528741873	3.29208e+08	1340922479	1029329173	5.45571e+08	9.62863e+08	7.96441e+07	5.97692e+08	3.13325e+08	6.60428e+08	8.64139e+08	1.04759e+09	9.3107e+08	6.61514e+08	1340922479	1.27758e+09	7.37388e+08	1.00887e+09	2.55041e+08	7.66266e+08	4.97489e+08	4.623	15.15	22.0532	4	5	22.45	32.3194	5	7	14.59	26.2357	4	5	24.36	37.2624	6
fig|57494.15.peg.494	fig|57494.15.peg.494	58.8235	12	80	12	1	357	38.3	8.69	1.37949e+08	1.96789e+08	2.1257e+08	2.43964e+08	9.31797e+07	4.26192e+08	3.02197e+08	3.34005e+08	2.89341e+08	4.17423e+07	2.71918e+08	1.51929e+08	2.54974e+08	3.66893e+08	3.37148e+08	4.29599e+08	1.87236e+08	4.26192e+08	3.7508e+08	4.51438e+08	3.03167e+08	1.3367e+08	3.4861e+08	2.4123e+08	3.833	15.13	26.0504	5	6	19.54	20.1681	5	7	21.67	29.972	6	8	26.56	39.2157	7
fig|57494.15.peg.1486	fig|57494.15.peg.1486	10.5354	5	43	5	1	579	62.1	5.87	3.35502e+08	1.63234e+08	7.50836e+07	1.88419e+08	1.82129e+08	9.24503e+07	2.95448e+08	2.62976e+08	2.64779e+08	1.8948e+08	2.32788e+08	8.6982e+07	6.20114e+08	3.04332e+08	1.19087e+08	3.3179e+08	3.65971e+08	9.24503e+07	3.66703e+08	3.55436e+08	2.77432e+08	6.06765e+08	2.98444e+08	1.38108e+08	9	15.13	8.80829	4	5	11.98	8.63558	4	5	8.06	7.59931	3	3	9.88	7.59931	3
fig|57494.15.peg.1	fig|57494.15.peg.1	58.2734	10	77	10	1	278	30.8	5.07	284449470	201624549	2.73629e+08	2.23673e+08	2.877e+08	2.96012e+08	2.45581e+08	3.03526e+08	3.09547e+08	2.68847e+08	3.13617e+08	3.45219e+08	5.25753e+08	3.75908e+08	4.33991e+08	3.93869e+08	5.78108e+08	2.96012e+08	3.04809e+08	4.10242e+08	3.24339e+08	8.60917e+08	4.0207e+08	5.4813e+08	4.08	15.12	23.0216	4	5	13.88	16.5468	3	4	21.93	27.3381	5	7	18.7	23.741	4
fig|57494.15.peg.1755	fig|57494.15.peg.1755	20.4545	14	76	14	1	968	105.4	5.14	1.58075e+08	1.9911e+08	1.77031e+08	1.71118e+08	1.53887e+08	3.25065e+08	2.22253e+08	2.15032e+08	367797961	6.57036e+07	2.36609e+08	1.72884e+08	2.92173e+08	3.7122e+08	2.80781e+08	3.01324e+08	3.09223e+08	3.25065e+08	2.75854e+08	2.90635e+08	3.85373e+08	2.104e+08	3.03342e+08	2.74501e+08	0.859	15.08	7.95455	5	5	22.26	10.9504	7	7	16.3	8.36777	5	5	20.09	9.81405	6
fig|57494.15.peg.1180	fig|57494.15.peg.1180	35.2201	10	67	10	1	318	34.2	5.36	1.07808e+08	5.194e+08	5.01524e+08	5.48333e+08	6.39222e+07	4.56222e+08	2.30048e+08	3.56183e+08	3.36153e+08	54175113	5.49201e+08	4.76902e+08	1.99264e+08	9.68367e+08	7.95445e+08	9.65569e+08	1.28446e+08	4.56222e+08	2.85529e+08	4.81413e+08	3.52216e+08	1.73483e+08	7.04099e+08	7.57214e+08	3.217	15.08	24.5283	6	6	17.68	29.5597	7	7	11.66	20.1258	4	4	17.74	29.5597	6
fig|57494.15.peg.1252	fig|57494.15.peg.1252	70.8861	8	100	8	1	158	17.3	5.82	4.51039e+08	4.7728e+08	6.10394e+08	5.12001e+08	5.31674e+08	1.35855e+09	7.09205e+08	6.1488e+08	1.41554e+09	2.94997e+08	9.09207e+08	6.5762e+08	8.33664e+08	8.89839e+08	9.68118e+08	9.01591e+08	1.06835e+09	1.35855e+09	8.80246e+08	8.31066e+08	1.48318e+09	9.44656e+08	1.16564e+09	1.04415e+09	11.115	15	44.9367	4	5	28.47	68.9873	6	10	25.38	48.1013	4	7	18.62	31.0127	4
fig|57494.15.peg.1312	fig|57494.15.peg.1312	38.4083	6	78	6	1	289	30.8	4.54	4.45177e+08	514474168	513935011	461653092	4.1138e+08	1.07996e+09	6.60052e+08	5.58236e+08	1018865968	1.02673e+08	5.95275e+08	5.01022e+08	8.22829e+08	9.59183e+08	8.15129e+08	8.12932e+08	8.26632e+08	1.07996e+09	8.19239e+08	7.54506e+08	1.06755e+09	3.28786e+08	7.63167e+08	7.9551e+08	2.728	14.97	22.1453	4	5	23.24	33.218	5	8	24.37	33.218	5	8	22.17	33.218	5
fig|57494.15.peg.2156	fig|57494.15.peg.2156	17.395	13	80	13	1	1167	122.7	5.16	6.09209e+07	5.31934e+07	7.88553e+07	8.40203e+07	6.7031e+07	1.4281e+08	1.14838e+08	9.03041e+07	1.53807e+08		9.74258e+07	55801981	1.12601e+08	9.91736e+07	1.25069e+08	1.47953e+08	1.34693e+08	1.4281e+08	1.42533e+08	1.22054e+08	1.61156e+08	#VALUE!	1.24904e+08	8.8601e+07	1.015	14.94	6.51243	5	5	15.99	7.02656	6	6	17.23	7.71208	6	6	16.02	6.94087	5
fig|57494.15.peg.1196	fig|57494.15.peg.1196	51.3978	14	109	14	1	465	49.3	4.7	1.28538e+08	2.82754e+08	393694829	1.61838e+08	4.29603e+08	7.629e+08	3.089e+08	5.81031e+08	8.58019e+08	9.18911e+07	244843136	1.61412e+08	2.37579e+08	5.27165e+08	6.24422e+08	2.84982e+08	8.6325e+08	7.629e+08	3.83398e+08	7.85316e+08	8.9902e+08	2.94259e+08	3.13899e+08	2.56286e+08	5.7	14.83	17.8495	4	4	28.2	29.2473	7	9	23.75	24.086	6	7	13.43	21.5054	5
fig|57494.15.peg.1796	fig|57494.15.peg.1796	41.3495	16	78	16	1	578	61.6	7.06	1.00025e+08	8.58403e+07	1.19461e+08	6.5338e+07	1.33555e+08	3.47803e+08	1.24962e+08	1.8993e+08	3.15203e+08	8.16468e+07	1.8023e+08	1.28718e+08	1.84879e+08	1.6004e+08	1.89472e+08	1.15055e+08	2.68368e+08	3.47803e+08	1.55099e+08	2.56708e+08	3.30265e+08	2.61454e+08	2.31062e+08	2.04375e+08	2.262	14.83	16.609	6	6	16.23	16.09	5	6	15.93	15.0519	5	6	7.5	9.51557	3
fig|57494.15.peg.1512	fig|57494.15.peg.1512	93.75	7	73	7	1	64	6.6	6.73	1.9641e+08	2.61686e+08	614428124	2.08269e+08	3.13704e+08	653037641	1.18821e+08	3.51539e+08	4.72502e+08	1.12605e+08	3.05922e+08	4.61767e+08	3.63029e+08	4.87886e+08	9.74517e+08	3.66745e+08	6.30362e+08	653037641	1.47478e+08	4.75136e+08	4.95081e+08	3.60589e+08	3.92205e+08	7.33181e+08	1777.28	14.81	73.4375	3	5	23.82	73.4375	3	6	18.33	73.4375	3	5	13.37	73.4375	3
fig|57494.15.peg.513	fig|57494.15.peg.513	44.1758	13	99	13	1	455	47.3	9.89	1.96129e+08	2.0822e+08	2.33336e+08	1.63006e+08	1.21484e+08	4.57506e+08	4.33452e+08	2.72924e+08	5.37456e+08	3.38869e+07	2.93771e+08	2.11205e+08	3.6251e+08	3.88203e+08	3.70083e+08	2.8704e+08	2.44111e+08	4.57506e+08	5.37989e+08	3.68881e+08	5.63139e+08	1.08515e+08	3.76627e+08	3.35347e+08	3.175	14.76	18.9011	5	5	14.99	14.2857	5	5	25.97	26.3736	8	9	17.35	23.5165	6
fig|57494.15.peg.371	fig|57494.15.peg.371	48.6413	14	114	14	1	368	42.2	5.36	3.03899e+08	4.79993e+08	2.90456e+08	4.51508e+08	4.84291e+08	3.95236e+08	4.69938e+08	695690874	3.2178e+08	1.32928e+08	5.2677e+08	2.0247e+08	5.61703e+08	8.94896e+08	4.60679e+08	7.95067e+08	9.7314e+08	3.95236e+08	5.83275e+08	9.40288e+08	3.37157e+08	4.2567e+08	6.75341e+08	3.21476e+08	4.623	14.74	16.0326	4	5	33.69	33.4239	8	12	14.43	12.5	3	5	42.39	36.413	9
fig|57494.15.peg.1363	fig|57494.15.peg.1363	50.5051	7	36	7	1	198	22.3	6.54	2.00561e+08	2.43344e+08	395543608	2.70656e+08		3.55828e+08	1.83152e+08	2.23977e+08	3.04342e+08	114693648	2.52816e+08	208772041	3.707e+08	4.53689e+08	6.27354e+08	4.76602e+08	#VALUE!	3.55828e+08	2.27323e+08	3.02725e+08	3.18885e+08	3.67279e+08	3.24121e+08	3.31483e+08	6.017	14.66	21.7172	3	4	9.36	14.1414	2	3	2.29	5.55556	1	1	12.32	43.4343	5
fig|57494.15.peg.1504	fig|57494.15.peg.1504	82.9114	10	73	10	1	158	16.6	5.21	5.57713e+08	5.32436e+08	6.05023e+08	6.02315e+08	5.51744e+08	6.4195e+08	5.71558e+08	7.04371e+08	6.33418e+08	3.43885e+08	6.46325e+08	5.23197e+08	1.03083e+09	9.9267e+08	9.59599e+08	1.06063e+09	1.10868e+09	6.4195e+08	7.09403e+08	9.5202e+08	6.63686e+08	1.10121e+09	8.28615e+08	8.30719e+08	9	14.5	38.6076	4	5	12.69	38.6076	4	5	11.27	31.0127	3	4	18.63	46.2025	5
fig|57494.15.peg.2307	fig|57494.15.peg.2307	11.1526	12	53	12	1	1605	177.5	5.26	5.22991e+07	7.31416e+07	8.99254e+07	7.39816e+07	4.84347e+07	2.34673e+08	1.13754e+08	4.39066e+07	1.79209e+08		115737901	7.37134e+07	9.66654e+07	1.36365e+08	1.42627e+08	1.30275e+08	9.73252e+07	2.34673e+08	1.41189e+08	5.93436e+07	1.87772e+08	#VALUE!	1.48381e+08	1.1704e+08	0.422	14.46	6.91589	6	6	10.95	5.48287	4	4	14.27	5.79439	5	5	13.68	5.79439	5
fig|57494.15.peg.2666	fig|57494.15.peg.2666	51.3514	7	48	7	1	259	26.8	4.91	2.04184e+08	7.89839e+07	1.45794e+08	1.37487e+08	2.64038e+08	2.32518e+08	2.52196e+08	1.94059e+08	222539518	4.67321e+07	1.32498e+08	1.83317e+08	3.77397e+08	1.47257e+08	2.31238e+08	2.42103e+08	5.3056e+08	2.32518e+08	3.13019e+08	2.62288e+08	2.33174e+08	1.49648e+08	1.69867e+08	2.91066e+08	2.162	14.44	26.6409	3	4	15.61	39.7683	5	5	11.87	33.5907	4	4	12.67	37.8378	4
fig|57494.15.peg.595	fig|57494.15.peg.595	62.5668	6	74	6	1	187	20.5	4.48	3.90618e+08	260660610	3.42872e+08	3.78538e+08	3.82226e+08	3.11193e+08	5.80322e+08	5.29451e+08	3.77645e+08	1.23621e+08	3.78785e+08	3.63881e+08	7.21987e+08	4.85974e+08	5.43813e+08	6.66574e+08	7.68051e+08	3.11193e+08	7.20281e+08	7.156e+08	3.95691e+08	3.95867e+08	4.85618e+08	5.77761e+08	4.878	14.36	35.8289	4	5	15.75	35.8289	4	5	17.05	39.0374	4	6	20.71	50.8021	5
fig|57494.15.peg.1976	fig|57494.15.peg.1976	48.6957	8	64	8	1	230	24.2	5.57	1.03505e+08	1.63196e+08	2.0006e+08	1.42459e+08	9.03954e+07	4.74423e+08	2.41926e+08	1.88436e+08	3.96534e+08	2.66591e+07	2.05896e+08	1.96508e+08	1.91311e+08	3.04262e+08	3.17307e+08	2.50859e+08	1.81642e+08	4.74423e+08	3.00272e+08	2.54688e+08	4.15482e+08	8.53692e+07	2.63967e+08	3.1201e+08	5.105	14.32	26.5217	4	5	15.81	24.3478	4	6	11.33	17.3913	3	4	13.79	17.3913	3
fig|57494.15.peg.2591	fig|57494.15.peg.2591	53.1977	11	44	11	1	344	37.7	5.21	8.52393e+07	69865477	1.36059e+08	9.73262e+07	1.46611e+08	2.32219e+08	5.39868e+07	4.50992e+07	2.32483e+08	1.38629e+08	1.89683e+08	9.92828e+07	1.5755e+08	1.30257e+08	2.15798e+08	1.71383e+08	2.94602e+08	2.32219e+08	6.70069e+07	6.09556e+07	2.43593e+08	4.43926e+08	2.43181e+08	1.57639e+08	3.467	14.31	24.1279	5	5	6.2	9.30233	2	2	12.74	19.7674	4	4	5.69	9.88372	2
fig|57494.15.peg.1507	fig|57494.15.peg.1507	36.6337	12	69	12	1	404	42.6	5.66	3.29589e+08	2.42751e+08	4.2142e+08	3.54971e+08	1.47134e+08	5.40658e+08	4.18547e+08	2.50408e+08	3.92404e+08	5.41817e+07	4.25207e+08	220293522	6.09186e+08	4.52583e+08	6.68395e+08	6.25074e+08	2.95652e+08	5.40658e+08	5.1949e+08	3.38449e+08	4.11155e+08	1.73504e+08	5.45133e+08	3.49777e+08	3.642	14.28	23.0198	5	5	11.07	13.1188	4	4	18.3	23.5149	6	6	20.06	23.5149	6
fig|57494.15.peg.1896	fig|57494.15.peg.1896	36.7713	6	53	6	1	223	24.2	6.44	2.28626e+08	2.46145e+08	2.52941e+08	2.94158e+08	2.01186e+08	2.03642e+08	4.57975e+08	3.06522e+08	1.66459e+08	2.68278e+08	3.61385e+08	1.7678e+08	4.22573e+08	4.58912e+08	4.01178e+08	5.17987e+08	4.04265e+08	2.03642e+08	5.68427e+08	4.14292e+08	1.74413e+08	8.59094e+08	4.6331e+08	2.80687e+08	5.813	14.27	25.5605	4	5	13.54	25.5605	4	4	12.24	22.4215	3	3	12.1	26.4574	4
fig|57494.15.peg.606	fig|57494.15.peg.606	58.4615	11	53	11	1	260	28.4	10.04	2.11665e+08	1.26977e+08	181320755	2.00243e+08	1.9278e+08	296631811	2.74172e+08	1.91993e+08	2.43911e+08	2.17646e+08	2.32755e+08	1.11321e+08	3.91224e+08	2.36734e+08	2.87585e+08	3.52612e+08	3.87375e+08	296631811	3.40296e+08	2.59496e+08	2.55566e+08	6.96958e+08	2.98401e+08	1.76752e+08	3.437	14.16	37.3077	5	5	9.67	26.1538	3	3	5.91	19.2308	2	2	8.45	24.2308	3
fig|57494.15.peg.1792	fig|57494.15.peg.1792	22.1429	4	26	4	1	280	30.6	5.01	1.72639e+08		249375999	1.52048e+08	2.33725e+08	3.88785e+08	2.3508e+08	2.64867e+08	3.17482e+08		2.28806e+08	1.57706e+08	3.19092e+08	#VALUE!	3.95524e+08	2.67744e+08	4.69649e+08	3.88785e+08	2.91776e+08	3.57991e+08	3.32653e+08	#VALUE!	2.93339e+08	2.50402e+08	2.831	14.15	21.7857	3	4		0			4.28	7.85714	1	1	6.77	18.2143	3
fig|57494.15.peg.2569	fig|57494.15.peg.2569	46.9136	12	65	12	1	405	44.7	5.38	1.50213e+08	1.47914e+08	1.19684e+08	112636227	4.10068e+07	1.6159e+08	2.60024e+08	1.68694e+08	3.60481e+08	6.00595e+07	2.22891e+08	1.44995e+08	2.77641e+08	2.75769e+08	1.89826e+08	1.98343e+08	8.23995e+07	1.6159e+08	3.22735e+08	2.28005e+08	3.77706e+08	1.92326e+08	2.85755e+08	2.30219e+08	2.675	14.11	20.4938	5	5	18.83	28.3951	6	6	13	18.0247	4	4	16.27	17.284	6
fig|57494.15.peg.502	fig|57494.15.peg.502	56.3187	12	98	12	1	364	39.2	6.01	1.75224e+08	2.51808e+08	2.45744e+08	3.41038e+08	1.58449e+08	4.60643e+08	5.00118e+08	2.87806e+08	5.88304e+08	4.32925e+07	3.03673e+08	1.12222e+08	3.2387e+08	4.69469e+08	3.89764e+08	6.0054e+08	3.18389e+08	4.60643e+08	6.20733e+08	3.88996e+08	6.16417e+08	1.38634e+08	3.89321e+08	1.78184e+08	3.642	14.09	28.5714	6	6	14.34	22.8022	5	5	22.58	31.5934	7	9	26.11	40.6593	9
fig|57494.15.peg.1405	fig|57494.15.peg.1405	80.9859	8	89	8	1	142	14.6	9.92	3.91668e+08	546882324	7.17158e+08	6.72075e+08	4.08901e+08	1.86286e+09	9.4866e+08	7.05484e+08	1.9082e+09	3.27901e+08	9.47062e+08	5.00034e+08	7.23928e+08	1.0196e+09	1.13745e+09	1.18347e+09	8.21651e+08	1.86286e+09	1.17745e+09	9.53524e+08	1.99938e+09	1.05002e+09	1.21417e+09	7.93941e+08	22.714	14.07	37.3239	4	5	19.63	68.3099	7	7	23.67	68.3099	7	9	19.01	61.9718	6
fig|57494.15.peg.27	fig|57494.15.peg.27	66.2651	3	33	3	1	83	9.2	8.47	2.62474e+08	207107254	1.46375e+08	2.77331e+08	2.77362e+08	2.15451e+08	3.60989e+08	4.25821e+08	1.86638e+08		185362929	1.53867e+08	4.85136e+08	3.8613e+08	2.3216e+08	4.88357e+08	5.57334e+08	2.15451e+08	4.4805e+08	5.75535e+08	1.95557e+08	#VALUE!	2.37643e+08	2.44307e+08	30.623	13.95	66.2651	3	4	11.4	50.6024	2	3	5.29	66.2651	3	3	9.55	50.6024	2
fig|57494.15.peg.1040	fig|57494.15.peg.1040	51.9531	10	62	10	1	256	27.9	5.57	2.21012e+08	1.17051e+08	1.83362e+08	2.04207e+08	2.72367e+08	3.3245e+08	2.65206e+08	3.00091e+08	3.57439e+08	6.87607e+07	1.79295e+08	1.44947e+08	4.085e+08	2.18229e+08	2.90822e+08	3.59591e+08	5.47297e+08	3.3245e+08	3.29166e+08	4.056e+08	3.7452e+08	2.20189e+08	2.29864e+08	2.30143e+08	9	13.89	23.8281	4	5	12.22	13.6719	3	4	14.16	33.2031	5	5	13.47	19.5312	4
fig|57494.15.peg.2445	fig|57494.15.peg.2445	47.4194	7	60	7	1	310	33.6	4.56	210191294	1.78731e+08	2.35018e+08	162090814	2.13889e+08	3.24701e+08	2.88718e+08	312639349	2.36582e+08	1.0456e+08	2.32847e+08	2.39363e+08	3.88501e+08	3.33225e+08	3.72752e+08	2.85428e+08	4.29792e+08	3.24701e+08	3.58349e+08	4.2256e+08	2.47888e+08	3.34829e+08	2.98519e+08	3.80055e+08	2.831	13.8	37.4194	5	5	11.59	28.0645	5	5	19.85	28.0645	5	6	14.75	28.0645	5
fig|57494.15.peg.1759	fig|57494.15.peg.1759	46.1783	11	65	11	1	314	34.7	6.55	1.25851e+08	1.60911e+08	2.3084e+08	1.74932e+08	9.4986e+07	3.36774e+08	2.70363e+08	1.97168e+08	3.65371e+08	78936973	2.7697e+08	1.84853e+08	2.32612e+08	3.00002e+08	3.66125e+08	3.08041e+08	1.90866e+08	3.36774e+08	3.35567e+08	2.6649e+08	3.82831e+08	2.52777e+08	3.55087e+08	2.93505e+08	4.179	13.78	21.9745	5	5	18.48	30.2548	6	6	15.2	25.1592	5	5	11.23	18.4713	4
fig|57494.15.peg.1062	fig|57494.15.peg.1062	28.8168	11	86	11	1	524	55.6	4.65	1.11148e+08	1.3744e+08	1.31814e+08	1.54858e+08	1.08446e+08	304177634	2.48965e+08	1.60002e+08	2.88796e+08	6.60834e+07	1.96979e+08	1.09014e+08	2.05436e+08	2.56242e+08	2.09064e+08	2.72691e+08	2.17912e+08	304177634	3.09008e+08	2.16257e+08	3.02596e+08	2.11616e+08	2.52535e+08	1.7309e+08	3.642	13.71	11.4504	4	5	17.56	9.73282	5	6	19.69	10.8779	5	6	24.82	16.2214	7
fig|57494.15.peg.2470	fig|57494.15.peg.2470	40.6417	11	57	11	1	374	38.3	6.04	1.07791e+08	1.62343e+08	1.59677e+08	9.69432e+07	6.33978e+07	3.99817e+08	2.71919e+08	2.16098e+08	3.68963e+08	79350474	2.32482e+08	1.29488e+08	1.99232e+08	3.02671e+08	2.53256e+08	1.70709e+08	1.27392e+08	3.99817e+08	3.37499e+08	2.92076e+08	3.86594e+08	2.54101e+08	2.98051e+08	2.05597e+08	4.08	13.68	26.738	5	5	12.32	20.0535	4	4	11.8	23.7968	4	4	11.1	20.0535	4
fig|57494.15.peg.1813	fig|57494.15.peg.1813	31.25	4	30	4	1	192	20.9	6	4.29829e+07	9.92117e+07	4.68373e+07	62053974	42415524	5.42875e+07	1.1757e+08	9.91989e+07	253263151		1.75474e+08	4.48495e+07	7.94462e+07	1.8497e+08	7.42865e+07	1.09272e+08	8.52303e+07	5.42875e+07	1.45925e+08	1.34076e+08	2.65366e+08	#VALUE!	2.24964e+08	7.12109e+07	1.424	13.66	31.25	4	5	8.98	24.4792	3	3	9.59	26.0417	3	3	4.43	16.1458	2
fig|57494.15.peg.1451	fig|57494.15.peg.1451	80.4878	10	73	10	1	205	23	6.4	1.5573e+08	1.527e+08	169901052	186214002	1.17696e+08	3.28687e+08	2.75411e+08	2.33006e+08	2.30698e+08	5.37999e+07	2.39885e+08	2.13612e+08	2.87838e+08	2.84694e+08	2.69472e+08	3.27907e+08	2.36499e+08	3.28687e+08	3.41833e+08	3.14928e+08	2.41722e+08	1.72281e+08	3.07542e+08	3.39168e+08	14.199	13.64	24.878	4	5	17.85	40.9756	5	6	14.26	30.7317	5	5	13.44	32.6829	5
fig|57494.15.peg.1525	fig|57494.15.peg.1525	45.8515	8	67	8	1	229	24.9	5.22	7.19667e+07	9.51848e+07	1.11708e+08	9.2504e+07	6.13138e+07	159488204	1.29305e+08	1.28116e+08	1.52923e+08	6.82593e+07	1.06303e+08	1.03693e+08	1.33017e+08	1.77462e+08	1.77175e+08	1.62892e+08	1.23205e+08	159488204	1.60489e+08	1.73161e+08	1.6023e+08	2.18584e+08	1.36285e+08	1.64641e+08	1.955	13.52	27.5109	5	5	16.04	35.8079	6	7	19.23	41.048	7	7	15.72	33.1878	6
fig|57494.15.peg.2575	fig|57494.15.peg.2575	48.9655	6	44	6	1	145	17	4.11	1.03954e+08	1.14654e+08	9.13317e+07	4.66963e+07	1.71926e+08	116786612	1.56975e+08	1.28557e+08		2.78171e+08	1.50219e+08	1.80014e+08	1.9214e+08	2.13761e+08	1.44857e+08	8.22282e+07	3.45469e+08	116786612	1.94833e+08	1.73756e+08	#VALUE!	8.90774e+08	1.92587e+08	2.85822e+08	9	13.44	40	4	4	16.5	40	4	5	13.13	26.8966	3	3	9.47	26.8966	3
fig|57494.15.peg.237	fig|57494.15.peg.237	47.7273	10	91	10	1	352	36.9	5.2	1.74153e+08	2.25494e+08	2.90388e+08	1.83744e+08	134715087	3.58647e+08	2.53504e+08	2.47966e+08	499603510	1.03353e+08	2.06518e+08	3.26669e+08	3.2189e+08	4.20409e+08	4.60571e+08	3.23557e+08	2.70698e+08	3.58647e+08	3.14642e+08	3.35148e+08	5.23477e+08	3.30962e+08	2.64765e+08	5.18677e+08	7.66	13.41	16.4773	3	5	31.47	32.9545	6	10	22.59	34.375	6	7	22.13	34.375	6
fig|57494.15.peg.1855	fig|57494.15.peg.1855	63.3333	15	99	15	1	360	37.4	6.14	3.55769e+08	5.48397e+08	5.54647e+08	4.94189e+08	2.58487e+08	8.14954e+08	6.94473e+08	584326569	9.8611e+08	8.95157e+07	6.54513e+08	4.35144e+08	6.57575e+08	1.02243e+09	8.797e+08	8.70225e+08	5.19407e+08	8.14954e+08	8.61962e+08	7.8977e+08	1.03323e+09	2.86652e+08	8.39113e+08	6.90911e+08	9	13.3	13.3333	4	5	22.43	24.4444	7	8	19.28	24.4444	7	7	27.98	30	7
fig|57494.15.peg.901	fig|57494.15.peg.901	82.8877	11	78	11	1	187	20.8	4.56	2.74528e+08	1.77558e+08	3.24125e+08	1.19301e+08	3.49608e+08	2.01872e+08	2.15987e+08	3.38799e+08	248138998	3.37647e+08	3.31503e+08	3.63429e+08	5.07415e+08	3.31038e+08	5.14079e+08	2.10079e+08	7.02506e+08	2.01872e+08	2.68078e+08	4.57917e+08	2.59996e+08	1.08123e+09	4.25e+08	5.77044e+08	16.783	13.18	44.9198	4	4	16.38	41.7112	4	5	17.47	53.4759	6	6	14.36	48.1283	5
fig|57494.15.peg.641	fig|57494.15.peg.641	53.012	7	68	7	1	166	17.1	4.96	4.08042e+08	5.72766e+08	4.67481e+08	4.18003e+08	2.80811e+08	5.10767e+08	5.6498e+08	5.04612e+08	4.22894e+08	1.04671e+08	5.57584e+08	3.52188e+08	7.54192e+08	1.06786e+09	7.41451e+08	7.36067e+08	5.64265e+08	5.10767e+08	7.01239e+08	6.82029e+08	4.43102e+08	3.35182e+08	7.14846e+08	5.59195e+08	9	13.16	27.7108	3	4	25.36	39.759	4	8	18.58	32.5301	4	6	23.43	45.7831	4
fig|57494.15.peg.472	fig|57494.15.peg.472	53.9007	9	54	9	1	141	16.1	4.81	1.51446e+08	1.06505e+08	1.8013e+08	1.18235e+08	1.85287e+08	1.88576e+08	1.07978e+08	1.55953e+08	1.65617e+08	2.11283e+08	1.04826e+08	2.59474e+08	2.79921e+08	1.98567e+08	2.85697e+08	2.08202e+08	3.72319e+08	1.88576e+08	1.34019e+08	2.10784e+08	1.73531e+08	6.76584e+08	1.34391e+08	4.11986e+08	16.783	13.14	29.7872	4	5	8.14	34.0426	3	3	14.73	43.2624	5	6	11.87	46.0993	5
fig|57494.15.peg.121	fig|57494.15.peg.121	68.595	13	90	13	1	242	26.7	7.5	2.87015e+08	2.15752e+08	3.09597e+08	3.59043e+08	3.34037e+08	7.71497e+08	4.86285e+08	3.35607e+08	5.87472e+08	1.78384e+08	4.2199e+08	2.95707e+08	5.30496e+08	4.02246e+08	4.91037e+08	6.32245e+08	6.71217e+08	7.71497e+08	6.03565e+08	4.53603e+08	6.15545e+08	5.7123e+08	5.41009e+08	4.69517e+08	12.895	13.07	25.2066	4	4	15.53	41.3223	5	5	16.95	42.562	5	6	18.79	32.2314	4
fig|57494.15.peg.2405	fig|57494.15.peg.2405	49.8403	10	72	10	1	313	33	4.73	1.68427e+08	2.00253e+08	3.05051e+08	2.07311e+08	2.38322e+08	4.16805e+08	5.38458e+08	5.21513e+08	420784226	1.2019e+08	3.83077e+08	3.7812e+08	3.11307e+08	3.73351e+08	4.83828e+08	3.65058e+08	4.78888e+08	4.16805e+08	6.6832e+08	7.04871e+08	4.40892e+08	3.8488e+08	4.9112e+08	6.0037e+08	5.31	13.06	24.6006	5	5	14.42	29.393	5	5	15.35	29.7125	4	5	11.32	16.9329	4
fig|57494.15.peg.1038	fig|57494.15.peg.1038	17.148	6	54	6	1	554	60.5	4.34	1.39122e+08	2.13628e+08	2.93095e+08	1.23413e+08	2.2787e+08	2.76136e+08	6.71225e+07	3.10718e+08	1.82979e+08	119314842	2.24745e+08	3.13284e+08	2.57143e+08	3.98286e+08	4.64864e+08	2.17321e+08	4.57884e+08	2.76136e+08	8.33107e+07	4.19963e+08	1.91723e+08	3.82077e+08	2.88133e+08	4.97424e+08	6.743	13.05	7.58123	3	4	19.75	17.148	6	7	17.69	9.20578	4	6	7.69	6.31769	3
fig|57494.15.peg.2578	fig|57494.15.peg.2578	62.8099	10	47	10	1	242	26	5.91	1.34544e+08	2.53043e+08	2.24747e+08	2.52949e+08	1.44244e+08	4.59874e+08	3.69202e+08	2.00425e+08	326361839	6.75699e+07	3.30742e+08	1.36035e+08	2.48681e+08	4.71771e+08	3.56461e+08	4.45422e+08	2.89845e+08	4.59874e+08	4.58244e+08	2.70892e+08	3.41957e+08	2.16376e+08	4.24025e+08	2.15994e+08	6.197	13.05	23.9669	3	4	10.93	32.6446	4	4	6.84	10.3306	2	2	12.44	26.0331	4
fig|57494.15.peg.608	fig|57494.15.peg.608	61.3065	10	64	10	1	199	22.2	6.35	231766934	2.21288e+08	2.08415e+08	2.57928e+08	1.63631e+08	3.91859e+08	3.30208e+08	2.29297e+08	2.64688e+08	1.28149e+08	3.24414e+08	2.53337e+08	4.28379e+08	4.12568e+08	3.30558e+08	4.5419e+08	3.28802e+08	3.91859e+08	4.09846e+08	3.09915e+08	2.77336e+08	4.10368e+08	4.15911e+08	4.02242e+08	4.412	13.04	40.201	5	5	14.61	36.6834	5	5	14.22	38.191	5	5	19.34	48.7437	7
fig|57494.15.peg.851	fig|57494.15.peg.851	65.1163	4	38	4	1	86	9.8	4.67	4.04846e+08	3.95073e+08	5.33289e+08	223033743	3.41839e+08	5.99419e+08	283959110	5.08832e+08	6.00257e+08	6.47325e+08	3.98738e+08	485770712	7.48284e+08	7.36572e+08	8.45825e+08	3.92744e+08	6.86896e+08	5.99419e+08	3.52443e+08	6.87731e+08	6.28941e+08	2.0729e+09	5.11199e+08	7.71295e+08	5.813	13.03	29.0698	2	3	13.43	29.0698	2	3	14.59	29.0698	2	3	11.61	29.0698	2
fig|57494.15.peg.642	fig|57494.15.peg.642	30.6241	13	82	13	1	689	72.3	5.29	1.05211e+08	1.89697e+08	2.62941e+08	1.5822e+08	9.35872e+07	3.28031e+08	3.1787e+08	1.66356e+08	4.0401e+08	1.10734e+08	2.16067e+08	1.38032e+08	1.94464e+08	3.5367e+08	4.17038e+08	2.78612e+08	1.88055e+08	3.28031e+08	3.94531e+08	2.24845e+08	4.23316e+08	3.54598e+08	2.77007e+08	2.19164e+08	3.299	13	11.1756	5	5	23.45	15.9652	7	7	23.82	15.9652	7	8	17.58	12.1916	5
fig|57494.15.peg.1295	fig|57494.15.peg.1295	44.9871	11	44	11	1	389	41.3	5.07	6.00157e+07	6.39745e+07	6.47341e+07	5.1662e+07		1.55454e+08	9.79243e+07	78003045	1.94804e+08		9.04629e+07	6.20309e+07	1.10928e+08	1.19274e+08	1.02672e+08	9.09725e+07	#VALUE!	1.55454e+08	1.21541e+08	1.05428e+08	2.04113e+08	#VALUE!	1.15977e+08	9.84911e+07	2.548	12.95	27.7635	5	5	11.95	13.6247	5	5	11.48	16.7095	4	4	5.58	6.42674	2
fig|57494.15.peg.2102	fig|57494.15.peg.2102	38.8467	19	89	19	1	659	73.2	7.09	8.21362e+07	8.91095e+07	1.2483e+08	1.11274e+08	8.43905e+07	1.50181e+08	1.40402e+08	1.33576e+08	1.97882e+08	7.68797e+07	1.41659e+08	8.83995e+07	1.51814e+08	1.66135e+08	1.97987e+08	1.95944e+08	1.69575e+08	1.50181e+08	1.74263e+08	1.80541e+08	2.07338e+08	2.46189e+08	1.81612e+08	1.40359e+08	2.086	12.95	8.49772	5	5	13.79	14.5675	5	5	19.7	16.2367	7	7	24.03	20.1821	9
fig|57494.15.peg.1901	fig|57494.15.peg.1901	65.6977	10	69	10	1	172	19.3	5.07	2.09275e+08	3.71978e+08	4.24784e+08	2.36147e+08	5.8619e+08	414730750	276902808	7.35391e+08	3.42467e+08	5.31251e+08	1.35143e+09	1.15536e+09	3.86807e+08	6.93515e+08	6.73731e+08	4.15835e+08	1.1779e+09	414730750	3.43685e+08	9.93947e+08	3.58832e+08	1.7012e+09	1.73259e+09	1.83446e+09	24.119	12.94	27.907	3	4	15.22	41.2791	4	5	20.95	45.9302	5	7	9.23	15.6977	2
fig|57494.15.peg.1325	fig|57494.15.peg.1325	43.8806	7	21	7	1	335	34.8	9.5	9.59284e+07	5.76615e+07		6.75201e+07	7.3495e+07	1.03168e+08	9.96947e+07	4.33846e+07	127172777		9.67034e+07	5.35952e+07	1.77306e+08	1.07504e+08	#VALUE!	1.18897e+08	1.47682e+08	1.03168e+08	1.23738e+08	5.86381e+07	1.3325e+08	#VALUE!	1.23978e+08	8.50971e+07	1.239	12.92	28.9552	4	4	5.76	18.209	2	2		0			3.31	9.55224	1
fig|57494.15.peg.1633	fig|57494.15.peg.1633	41.1628	15	78	15	1	430	46	5.63	1.35623e+08	1.51659e+08	1.75717e+08	160824880	9.4882e+07	2.87861e+08	1.87021e+08	1.23472e+08	211273603	4.86573e+07	1.38914e+08	1.48863e+08	2.50675e+08	2.82751e+08	2.78697e+08	2.83199e+08	1.90657e+08	2.87861e+08	2.32125e+08	1.66884e+08	2.21369e+08	1.55813e+08	1.78094e+08	2.36361e+08	3.642	12.9	15.3488	5	5	17.43	17.2093	6	6	17.76	18.1395	6	6	17.32	17.6744	6
fig|57494.15.peg.1753	fig|57494.15.peg.1753	49.2908	13	65	13	1	282	31	6.04	1.43588e+08	1.85564e+08	9.76759e+07	1.55108e+08	1.22129e+08	4.20238e+08	270860786	2.68687e+08	2.79265e+08	9.0896e+07	1.68553e+08	1.2836e+08	2.65397e+08	3.45964e+08	1.54919e+08	2.73132e+08	2.45407e+08	4.20238e+08	3.36185e+08	3.63155e+08	2.9261e+08	2.91073e+08	2.16092e+08	2.03807e+08	4.456	12.85	20.2128	5	5	15.22	27.305	7	7	9.64	17.7305	4	4	11.17	19.5035	5
fig|57494.15.peg.1943	fig|57494.15.peg.1943	60.961	14	110	14	1	333	36.9	6.01	3.86702e+08	2.68088e+08	2.64729e+08	4.05948e+08	3.61496e+08	7.15321e+08	3.33784e+08	3.67257e+08	5.88029e+08	2.85188e+08	3.99897e+08	3.42628e+08	7.14749e+08	4.99822e+08	4.19875e+08	7.14841e+08	7.26396e+08	7.15321e+08	4.14284e+08	4.96381e+08	6.16128e+08	9.13246e+08	5.12685e+08	5.44016e+08	12.594	12.8	22.5225	4	4	30.11	43.2432	7	9	21.34	33.033	6	6	34.32	41.1411	6
fig|57494.15.peg.2243	fig|57494.15.peg.2243	49.6711	9	84	9	1	304	32	5.02	3.14072e+08	3.49832e+08	3.43555e+08	3.3745e+08	9.10723e+07	4.16347e+08	445365954	4.10879e+08	3.96441e+08	2.71522e+07	7.56466e+08	3.10161e+08	5.80506e+08	6.52225e+08	5.44897e+08	5.94221e+08	1.83002e+08	4.16347e+08	5.52777e+08	5.5534e+08	4.15385e+08	8.69483e+07	9.6982e+08	4.92466e+08	4.412	12.75	16.4474	4	5	25.55	30.2632	7	9	15.1	22.0395	5	6	22.55	24.3421	6
fig|57494.15.peg.2535	fig|57494.15.peg.2535	78.1553	10	81	10	1	206	22.6	4.73	1.50034e+08	1.81613e+08	2.22301e+08	1.47904e+08	2.08749e+08	4.81349e+08	1.90892e+08	1.57869e+08	4.54001e+08	2.32091e+08	2.21569e+08	2.9008e+08	2.7731e+08	3.38598e+08	3.52582e+08	2.60446e+08	4.19462e+08	4.81349e+08	2.3693e+08	2.13373e+08	4.75696e+08	7.43216e+08	2.84061e+08	4.60582e+08	9	12.71	32.0388	5	5	20.54	33.0097	5	7	19.06	34.466	5	7	11.51	25.2427	4
fig|57494.15.peg.2541	fig|57494.15.peg.2541	58.1818	7	54	7	1	110	12.7	7.46	210112702	2.60036e+08	1.54789e+08	1.55244e+08	1.47999e+08	3.87965e+08	4.23665e+08	3.6051e+08	4.62168e+08	9.31255e+07	1.66758e+08	1.10303e+08	3.88355e+08	4.8481e+08	2.45504e+08	2.73372e+08	2.97391e+08	3.87965e+08	5.25842e+08	4.87261e+08	4.84253e+08	2.98212e+08	2.1379e+08	1.75137e+08	18.307	12.7	51.8182	4	4	14.4	51.8182	4	5	9.93	30.9091	3	4	10.98	51.8182	4
fig|57494.15.peg.51	fig|57494.15.peg.51	57.9439	8	49	8	1	214	22.5	4.93	1.39691e+08	1.09599e+08	1.44721e+08	1.27888e+08	1.11207e+08	2.69248e+08	2.88268e+08	2.60307e+08	2.66761e+08	6.79259e+07	216973722	1.02846e+08	2.58193e+08	2.04335e+08	2.29536e+08	2.252e+08	2.2346e+08	2.69248e+08	3.57791e+08	3.51828e+08	2.79508e+08	2.17516e+08	2.78169e+08	1.63296e+08	4.623	12.68	30.8411	4	4	8.95	15.8879	3	3	6.41	11.6822	2	2	11.13	28.0374	4
fig|57494.15.peg.1945	fig|57494.15.peg.1945	37.9085	9	59	9	1	306	32.2	4.87	7.62504e+07	1.48038e+08	1.548e+08	6.15051e+08	8.41221e+07	5.75839e+08	1.10576e+08	1.16784e+08	4.82585e+08	6.58057e+07	7.91178e+07	1.58454e+08	1.40935e+08	2.76001e+08	2.45521e+08	1.08305e+09	1.69036e+08	5.75839e+08	1.37244e+08	1.57845e+08	5.05646e+08	2.10727e+08	1.01432e+08	2.5159e+08	3.217	12.68	22.2222	5	5	18.79	27.7778	7	7	12.07	20.915	5	5	20.37	30.719	8
fig|57494.15.peg.1522	fig|57494.15.peg.1522	19.0422	12	78	12	1	877	89.7	4.37	4.95144e+08	4.70544e+08	3.90973e+08	3.60172e+08	1.32528e+08	5.69851e+08	3.16862e+08	3.91645e+08	2.24398e+08	6.98891e+07	5.00493e+08	4.41312e+08	9.15185e+08	8.77279e+08	6.20104e+08	6.34233e+08	2.66303e+08	5.69851e+08	3.93281e+08	5.29343e+08	2.35121e+08	2.23803e+08	6.41652e+08	7.00704e+08	1.548	12.66	6.72748	5	5	15.81	8.77993	6	6	17.87	10.7184	7	7	16.36	9.12201	6
fig|57494.15.peg.1289	fig|57494.15.peg.1289	46.1957	5	53	5	1	184	20	5	4.17801e+08	4.66877e+08	4.95571e+08	3.1689e+08	3.63547e+08	7.75005e+08	4.79335e+08	4.55605e+08	7.69051e+08		4.75138e+08	4.84055e+08	7.7223e+08	8.70443e+08	7.86002e+08	5.58017e+08	7.30516e+08	7.75005e+08	5.94939e+08	6.1579e+08	8.05801e+08	#VALUE!	6.09146e+08	7.68571e+08	9	12.66	32.6087	3	4	12.89	36.413	4	4	19.88	46.1957	5	6	14.52	36.413	4
fig|57494.15.peg.602	fig|57494.15.peg.602	25.1462	6	50	6	1	342	37	4.49	1.99074e+08	3.64505e+08	3.51614e+08	418059779	2.37854e+08	671041354	5.27138e+08	4.98457e+08	6.67984e+08	1.59189e+08	5.39236e+08	481334255	3.67953e+08	6.79581e+08	5.5768e+08	7.36168e+08	4.77947e+08	671041354	6.5427e+08	6.73709e+08	6.99904e+08	5.09766e+08	6.91323e+08	7.64251e+08	6.943	12.65	15.4971	3	4	5.82	8.77193	2	2	15.31	15.4971	4	5	3.96	4.97076	1
fig|57494.15.peg.693	fig|57494.15.peg.693	60.4444	11	70	11	1	225	25.8	6.43	1.22261e+08	1.2251e+08	1.71443e+08	1.57307e+08	2.29283e+08	3.16847e+08	1.71063e+08	1.75926e+08	2.51325e+08	1.63958e+08	212232500	2.21694e+08	2.25978e+08	2.28408e+08	2.71918e+08	2.77005e+08	4.60725e+08	3.16847e+08	2.12318e+08	2.37779e+08	2.63335e+08	5.25035e+08	2.72091e+08	3.52001e+08	13.678	12.64	21.7778	3	4	10.08	21.7778	3	3	19.85	30.6667	5	6	12.52	22.6667	4
fig|57494.15.peg.1265	fig|57494.15.peg.1265	41.9643	8	43	8	1	224	24.4	5.08	1.85238e+08	1.4883e+08	2.22222e+08	1.07608e+08	1.73252e+08	133862762	1.01825e+08	7.90445e+07	1.16445e+08	1.19048e+08	9.05828e+07	9.00764e+07	3.4238e+08	2.77478e+08	3.52456e+08	1.89489e+08	3.48135e+08	133862762	1.26383e+08	1.06836e+08	1.2201e+08	3.81221e+08	1.16131e+08	1.43021e+08	4.878	12.45	29.0179	4	4	14.71	33.0357	5	5	14.07	29.4643	4	4	6.65	15.625	2
fig|57494.15.peg.749	fig|57494.15.peg.749	69.5652	24	201	24	1	345	36.9	5.54	1.98696e+08	2.98036e+08	3.47108e+08	7.96568e+08	1.33315e+09	2.80215e+09	535120360	7.14832e+08	8.33322e+08	3.39006e+08	9.03911e+08	7.76912e+08	3.67254e+08	5.55657e+08	5.50533e+08	1.40269e+09	2.67886e+09	2.80215e+09	6.64177e+08	9.66159e+08	8.73143e+08	1.08559e+09	1.15885e+09	1.23356e+09	77.476	12.33	17.971	4	5	23.51	31.8841	8	8	24.63	29.2754	7	8	48.81	44.6377	13
fig|57494.15.peg.593	fig|57494.15.peg.593	47.0588	10	40	10	1	255	27.4	5.69	9.85486e+07	1.00191e+08	8.66056e+07	7.78982e+07	1.36919e+08	1.72534e+08	9.02683e+07	9.81457e+07	1.69704e+08	1.74133e+08	1.20612e+08	8.76085e+07	1.82149e+08	1.86796e+08	1.37361e+08	1.37172e+08	2.75127e+08	1.72534e+08	1.12039e+08	1.32653e+08	1.77813e+08	5.57618e+08	1.5463e+08	1.39103e+08	3.281	12.32	27.451	4	4	6.5	14.1176	3	3	12.45	26.6667	4	4	4.98	10.1961	2
fig|57494.15.peg.2632	fig|57494.15.peg.2632	36.2989	8	39	8	1	281	30	5.68	6.88085e+07	50947279	4.58462e+07	9.73405e+07	6.38656e+07	1.22513e+08	1.03395e+08	6.34957e+07	1.46378e+08	56772495	8.15117e+07	5.54288e+07	1.2718e+08	9.49858e+07	7.27146e+07	1.71409e+08	1.28332e+08	1.22513e+08	1.28331e+08	8.58201e+07	1.53373e+08	1.818e+08	1.04501e+08	8.80085e+07	2.162	12.28	22.4199	4	4	5.96	13.5231	2	2	7.45	13.879	3	3	10.57	17.4377	4
fig|57494.15.peg.1535	fig|57494.15.peg.1535	21.9108	13	66	13	1	785	86	5.19	5.67797e+07	1.01183e+08	8.96767e+07	5.49973e+07	7.41293e+07	8.95149e+07	7.87387e+07	1.07915e+08	123784851		7.63247e+07	7.1006e+07	1.04947e+08	1.88645e+08	1.42232e+08	9.68456e+07	1.48956e+08	8.95149e+07	9.77284e+07	1.45856e+08	1.297e+08	#VALUE!	9.78513e+07	1.12742e+08	0.986	12.27	8.28025	5	5	23.74	14.6497	8	8	19.05	11.8471	6	6	10.4	7.26115	4
fig|57494.15.peg.950	fig|57494.15.peg.950	39.0625	3	30	3	1	128	14.1	4.84	126742958	9.79648e+07	1.25213e+08	1.6193e+08	2.73801e+08		1.87672e+08	1.40521e+08	6.33415e+07	4.95555e+08	2.99418e+08	2.71098e+08	2.34261e+08	1.82645e+08	1.98595e+08	2.85146e+08	5.50178e+08	#VALUE!	2.32934e+08	1.89927e+08	6.63683e+07	1.5869e+09	3.83866e+08	4.30443e+08	9	12.25	39.0625	3	4	3.81	28.9062	1	1	12.33	39.0625	3	4	6.73	39.0625	2
fig|57494.15.peg.769	fig|57494.15.peg.769	40.1235	4	26	4	1	162	17.5	4.94	6.64963e+07	5.61584e+07	1.41116e+08	9.06456e+07	8.44165e+07		1.38084e+08	1.38753e+08		7.78121e+07	1.37262e+08	7.76148e+07	1.22906e+08	1.04701e+08	2.23818e+08	1.59619e+08	1.69627e+08	#VALUE!	1.71387e+08	1.87538e+08	#VALUE!	2.49175e+08	1.75975e+08	1.23235e+08	2.162	12.24	34.5679	3	4	2.6	12.3457	1	1	6.83	19.7531	2	2	5.71	19.7531	2
fig|57494.15.peg.611	fig|57494.15.peg.611	49.635	9	52	9	1	274	28.7	9.61	1.74602e+08	2.3452e+08	2.86723e+08	1.35846e+08	1.28457e+08	6.29224e+08	2.25627e+08	2.81579e+08	4.98889e+08		3.81874e+08	2.26444e+08	3.2272e+08	4.37238e+08	4.54759e+08	2.39213e+08	2.58124e+08	6.29224e+08	2.80043e+08	3.80579e+08	5.22729e+08	#VALUE!	4.89578e+08	3.59543e+08	2.875	12.24	24.4526	4	4	14.81	29.1971	4	4	13.21	27.3723	4	4	7.34	16.0584	2
fig|57494.15.peg.646	fig|57494.15.peg.646	51.4589	13	88	13	1	377	39.1	6.18	129887190	1.27178e+08	3.88706e+08	1.15481e+08	1.45179e+08	3.32009e+08	2.32536e+08	1.60519e+08	2.81895e+08	9.68615e+07	1.95174e+08	1.7688e+08	2.40073e+08	2.37111e+08	6.1651e+08	2.03352e+08	2.91724e+08	3.32009e+08	2.88617e+08	2.16956e+08	2.95366e+08	3.10176e+08	2.50221e+08	2.80845e+08	7.913	12.24	19.0981	4	4	18.2	22.5464	5	6	28.05	35.2785	8	10	14.78	22.5464	5
fig|57494.15.peg.2135	fig|57494.15.peg.2135	46.4286	12	72	12	1	476	51.1	5.11	1.65129e+08	1.09638e+08	1.17595e+08	1.56341e+08	1.53324e+08	1.66231e+08	1.62619e+08	2.3816e+08	184447220	4.67285e+07	2.32815e+08	1.15337e+08	3.05211e+08	2.04408e+08	1.86513e+08	2.75303e+08	3.08092e+08	1.66231e+08	2.01838e+08	3.21894e+08	1.93261e+08	1.49637e+08	2.98478e+08	1.83129e+08	1.683	12.19	17.0168	5	5	17.2	21.4286	6	6	13.61	18.9076	5	5	16.15	18.2773	5
fig|57494.15.peg.1223	fig|57494.15.peg.1223	7.56303	3	26	3	1	476	51.4	7.2	2.46301e+08	3.70172e+08	3.76921e+08	2.55278e+08	1.69426e+08	4.41103e+08	3.03599e+08	2.67089e+08	1.1738e+08	1.21282e+08	4.9217e+08	2.98824e+08	4.55243e+08	6.90146e+08	5.97817e+08	4.49524e+08	3.40447e+08	4.41103e+08	3.76819e+08	3.60994e+08	1.22989e+08	3.88376e+08	6.30982e+08	4.74465e+08	1.031	12.18	4.83193	2	3	9.78	4.83193	1	2	10.66	4.83193	1	2	13.22	4.83193	2
fig|57494.15.peg.1692	fig|57494.15.peg.1692	36.4238	14	57	14	1	453	48.3	5.85	7.5601e+07	4.52129e+07	3.20408e+07	84606545	5.57242e+07	1.25622e+08	1.3936e+08	1.29691e+08	9.44662e+07	6.17692e+07	1.60635e+08	6.78682e+07	1.39735e+08	8.42948e+07	5.08185e+07	1.48985e+08	1.11973e+08	1.25622e+08	1.7297e+08	1.75288e+08	9.89804e+07	1.97801e+08	2.05941e+08	1.07759e+08	3.365	12.18	14.128	5	5	4.96	7.28477	2	2	2.76	2.86976	1	1	23.22	20.9713	8
fig|57494.15.peg.1733	fig|57494.15.peg.1733	35.1744	10	40	10	1	344	36.6	5.73	6.24979e+07	6.3328e+07	5.89357e+07	7.32604e+07	7.36058e+07	6.70585e+07	9.02398e+07	1.11846e+08	6.35911e+07		8.1715e+07	6.66348e+07	1.15516e+08	1.18068e+08	9.34752e+07	1.29005e+08	1.47904e+08	6.70585e+07	1.12003e+08	1.5117e+08	6.66298e+07	#VALUE!	1.04762e+08	1.05801e+08	2.793	12.17	17.7326	4	4	9.24	14.8256	3	3	6.98	9.01163	2	2	14.63	22.9651	5
fig|57494.15.peg.2446	fig|57494.15.peg.2446	45.3649	20	90	20	1	507	54.9	5.26	1.30482e+08	1.82401e+08	2.62184e+08	2.22988e+08	1.05721e+08	584463358	3.71922e+08	2.9241e+08	6.09846e+08	4.36346e+07	2.84977e+08	1.75549e+08	2.41172e+08	3.40067e+08	4.15838e+08	3.92664e+08	2.12437e+08	584463358	4.6162e+08	3.95218e+08	6.38988e+08	1.39729e+08	3.65352e+08	2.78733e+08	4.412	12.07	13.0178	5	5	19.04	15.7791	6	7	22	21.8935	8	8	19.26	17.357	7
fig|57494.15.peg.1879	fig|57494.15.peg.1879	72.8261	6	50	6	1	92	10.1	4.59	3.27352e+08	2.47351e+08	385194812	2.30044e+08	3.31012e+08	4.11841e+08	498373918	580335548	5.10184e+08	4.37448e+08	4.45119e+08	5.09499e+08	6.05051e+08	4.61159e+08	6.1094e+08	4.05088e+08	6.6514e+08	4.11841e+08	6.18569e+08	7.84375e+08	5.34564e+08	1.40082e+09	5.70661e+08	8.0897e+08	13.678	12.06	39.1304	3	4	7.69	23.913	2	3	9.54	30.4348	2	3	5.64	30.4348	2
fig|57494.15.peg.394	fig|57494.15.peg.394	44.8649	5	31	5	1	185	20.5	5.1	1.42576e+08	1.35781e+08	1.25885e+08	1.24285e+08	9.31155e+07	149545420	2.14898e+08	193374972	1.81652e+08	3.49157e+07	9.35742e+07	139421590	2.63526e+08	2.5315e+08	1.9966e+08	2.18856e+08	1.87107e+08	149545420	2.66726e+08	2.61364e+08	1.90332e+08	1.11809e+08	1.19966e+08	2.2137e+08	2.511	12.04	34.5946	4	4	11.7	34.5946	4	4	8.8	23.2432	3	3	8.94	23.2432	3
fig|57494.15.peg.2	fig|57494.15.peg.2	47.6703	6	49	6	1	279	29.3	4.68	1.21469e+08	2.00608e+08	3.21427e+08	1.07455e+08	1.44513e+08	4.26381e+08	2.12374e+08	305347702	4.76596e+08	1.22061e+08	3.14378e+08	2.56237e+08	2.24513e+08	3.74013e+08	5.09801e+08	1.89219e+08	2.90387e+08	4.26381e+08	2.63594e+08	4.12705e+08	4.9937e+08	3.90871e+08	4.03046e+08	4.06846e+08	2.831	12.04	22.2222	4	4	10.85	22.2222	4	4	15.08	34.0502	5	5	9.32	18.638	3
fig|57494.15.peg.1206	fig|57494.15.peg.1206	45.5621	12	101	12	1	338	34.7	5.12	4.0589e+08	4.24283e+08	5.07545e+08	4.52098e+08	3.97468e+08	1.04621e+09	7.0283e+08	8.01085e+08	9.74963e+08	2.92442e+07	3.96391e+08	4.00878e+08	7.50214e+08	7.91031e+08	8.04995e+08	7.96108e+08	7.98677e+08	1.04621e+09	8.72334e+08	1.08274e+09	1.02155e+09	9.36476e+07	5.08189e+08	6.36505e+08	4.995	12	15.3846	5	5	28.02	26.0355	9	11	18.7	20.4142	7	7	25.8	39.9408	10
fig|57494.15.peg.675	fig|57494.15.peg.675	48.8372	14	84	14	1	473	51.3	5.45	8.5223e+07	1.10277e+08	1.37597e+08	1.50993e+08	8.0998e+07	4.5847e+08	1.44929e+08	1.53021e+08	4.88019e+08	9.6646e+07	2.51047e+08	143940614	1.57519e+08	2.056e+08	2.18236e+08	2.65887e+08	1.62758e+08	4.5847e+08	1.79882e+08	2.06822e+08	5.1134e+08	3.09485e+08	3.21852e+08	2.28545e+08	2.914	11.96	15.4334	4	4	18.27	20.0846	6	6	16.69	19.2389	5	5	20.13	23.8901	7
fig|57494.15.peg.1500	fig|57494.15.peg.1500	34.9057	11	71	11	1	318	35.5	5.11	1.90669e+08	3.15144e+08	3.68197e+08	4.03949e+08	2.52434e+08	7.40139e+08	4.02086e+08	5.0418e+08	6.17953e+08	1.9041e+08	5.37211e+08	278270830	3.52418e+08	5.87552e+08	5.8398e+08	7.11321e+08	5.07243e+08	7.40139e+08	4.99059e+08	6.81444e+08	6.47482e+08	6.09741e+08	6.88726e+08	4.41831e+08	16.783	11.94	14.4654	4	4	18.84	26.7296	6	6	16.43	25.4717	5	6	16.54	24.2138	5
fig|57494.15.peg.78	fig|57494.15.peg.78	89.1403	14	80	14	1	221	24.1	5.45	1.46636e+08	1.60278e+08	229914431	1.99985e+08	1.39463e+08	6.03565e+08	4.74537e+08	4.17784e+08	1.16998e+09	1.07207e+08	8.707e+08	2.98147e+08	2.71031e+08	2.98821e+08	3.64657e+08	3.52157e+08	2.80238e+08	6.03565e+08	5.88983e+08	5.64672e+08	1.22589e+09	3.43304e+08	1.11627e+09	4.73391e+08	17.478	11.91	42.9864	4	4	17.5	36.1991	5	6	18.36	36.6516	5	5	21.44	45.7014	6
fig|57494.15.peg.464	fig|57494.15.peg.464	54.717	10	51	10	1	106	11.6	9.89	5.19369e+08	2.18629e+08	254009081	2.1721e+08	2.9538e+08	4.70052e+08	1.84691e+08	3.09233e+08	5.96551e+08	4.62763e+08	390320042	3.0408e+08	9.59959e+08	4.0761e+08	4.02872e+08	3.82488e+08	5.93539e+08	4.70052e+08	2.29234e+08	4.17956e+08	6.25057e+08	1.48189e+09	5.00406e+08	4.8281e+08	99	11.89	38.6792	3	4	9.11	29.2453	3	3	9.53	29.2453	3	3	9.41	29.2453	3
fig|57494.15.peg.471	fig|57494.15.peg.471	56.7961	7	46	7	1	206	22	6.65	1.25231e+08	1.83691e+08	1.68123e+08	2.23638e+08	1.15964e+08	3.31856e+08	3.42972e+08	2.91856e+08	3.26814e+08	1.16028e+08	1.83367e+08	1.73977e+08	2.31467e+08	3.42473e+08	2.66652e+08	3.93807e+08	2.3302e+08	3.31856e+08	4.25688e+08	3.94469e+08	3.42431e+08	3.71552e+08	2.35084e+08	2.76236e+08	2.162	11.84	19.4175	3	4	9.6	19.4175	2	3	9.74	27.1845	3	3	13.84	27.1845	3
fig|57494.15.peg.219	fig|57494.15.peg.219	50	10	83	10	1	326	34.9	6.47	2.17343e+08	2.73568e+08	2.82806e+08	3.06728e+08	1.98813e+08	7.93464e+08	3.76152e+08	3.16552e+08	7.66653e+08	1.40488e+08	4.09883e+08	2.91208e+08	4.0172e+08	5.10038e+08	4.48545e+08	5.40122e+08	3.99498e+08	7.93464e+08	4.6687e+08	4.27848e+08	8.03289e+08	4.4988e+08	5.25487e+08	4.62373e+08	12.594	11.83	16.2577	4	4	26.05	23.0061	5	8	18.71	23.0061	5	6	24.89	30.6748	6
fig|57494.15.peg.470	fig|57494.15.peg.470	45.6456	10	46	10	1	333	35.6	6.81	7.27509e+07	5.68578e+07	5.58806e+07	5.39912e+07	5.99964e+07	1.45873e+08	1.17327e+08	8.54566e+07	1.60654e+08	76445044	1.64287e+08	45988528	1.34467e+08	1.06005e+08	8.86297e+07	9.50739e+07	1.20558e+08	1.45873e+08	1.45623e+08	1.15502e+08	1.68331e+08	2.44797e+08	2.10622e+08	7.30194e+07	2.981	11.82	16.2162	4	5	7.27	9.00901	3	3	9.37	14.7147	3	4	7.98	13.2132	3
fig|57494.15.peg.97	fig|57494.15.peg.97	78.2805	9	71	9	1	221	23	5.26	1.67038e+08	2.05589e+08	1.95522e+08	1.9483e+08	2.08938e+08	2.82649e+08	1.76391e+08	1.89173e+08	2.98519e+08	1.12479e+08	2.45961e+08	1.72729e+08	3.08739e+08	3.83299e+08	3.10109e+08	3.43079e+08	4.19843e+08	2.82649e+08	2.18931e+08	2.55684e+08	3.12784e+08	3.60186e+08	3.15332e+08	2.74255e+08	13.678	11.81	18.0995	3	4	16.11	44.7964	5	6	11.22	21.267	3	4	18.7	41.629	6
fig|57494.15.peg.1941	fig|57494.15.peg.1941	32.948	4	40	4	1	173	18.8	5.21	1.0552e+08	1.62038e+08	2.35139e+08	4.86637e+07	2.73891e+08	3.40403e+08	1.39893e+08	1.9893e+08	2.5983e+08		1.10583e+08	1.10392e+08	1.95034e+08	3.02104e+08	3.72943e+08	8.56928e+07	5.50359e+08	3.40403e+08	1.73631e+08	2.68872e+08	2.72247e+08	#VALUE!	1.41772e+08	1.75278e+08	9	11.71	27.7457	3	4	15.12	32.948	4	4	11.71	27.7457	2	3	12.18	32.948	3
fig|57494.15.peg.1998	fig|57494.15.peg.1998	34.0541	11	53	11	1	370	40.6	5.08	1.33821e+08	1.78511e+08	2.24121e+08	1.04899e+08	7.06678e+07	2.93332e+08	314518848	1.13737e+08	2.3489e+08	5.86036e+07	1.67664e+08	1.83531e+08	2.47345e+08	3.32815e+08	3.55468e+08	1.84718e+08	1.42001e+08	2.93332e+08	3.90373e+08	1.53726e+08	2.46115e+08	1.87664e+08	2.14952e+08	2.91405e+08	3.467	11.7	18.3784	4	4	16.78	21.8919	5	5	14.6	15.9459	4	5	7.84	15.1351	3
fig|57494.15.peg.126	fig|57494.15.peg.126	41.7755	13	77	13	1	383	41.4	9.69	8.48853e+07	1.08342e+08	1.26487e+08	1.12361e+08	1.29645e+08	2.11837e+08	1.91931e+08	1.25445e+08	213074516	5.13742e+07	1.26343e+08	8.43225e+07	1.56895e+08	2.01993e+08	2.00615e+08	1.97859e+08	2.60509e+08	2.11837e+08	2.3822e+08	1.6955e+08	2.23256e+08	1.64513e+08	1.61977e+08	1.33885e+08	2.775	11.66	13.8381	5	5	15.53	15.9269	5	6	15.68	15.6658	5	6	18.09	16.4491	6
fig|57494.15.peg.1305	fig|57494.15.peg.1305	25.5411	4	21	4	1	231	25.5	5.76	1.20134e+08	1.81256e+08	2.19849e+08	264540867	8.26088e+07	6.06109e+07	2.84324e+08	254881816	107064312	1.94152e+08	1.99978e+08	376824344	2.22047e+08	3.37932e+08	3.48693e+08	4.65834e+08	1.65995e+08	6.06109e+07	3.52896e+08	3.44496e+08	1.1218e+08	6.21726e+08	2.5638e+08	5.98312e+08	3.642	11.65	24.6753	3	4	2.67	5.62771	1	1	2.25	5.62771	1	1	5.36	5.62771	1
fig|57494.15.peg.367	fig|57494.15.peg.367	18.8437	6	36	5	1	467	48.7	5.05	5.83809e+07	5.80591e+07	8.16009e+07	7.76781e+07	7.83215e+07	8.41808e+07	80302180	8.65899e+07	5.14179e+07	2.87066e+07	7.86695e+07	5.58168e+07	1.07907e+08	1.08245e+08	1.29423e+08	1.36785e+08	1.5738e+08	8.41808e+07	9.9669e+07	1.17034e+08	5.38749e+07	9.1926e+07	1.00857e+08	8.86245e+07	0.823	11.64	13.0621	4	4	9.34	10.4925	3	3	6.06	5.35332	2	2	6.03	5.35332	2
fig|57494.15.peg.2119	fig|57494.15.peg.2119	37.2059	35	122	35	1	1360	152.2	5.59	5.30798e+07	138013959	1.56587e+08	7.16364e+07	5.89239e+07	3.37246e+08	5.8863e+07	1.65441e+08	4.09238e+08	2.08167e+07	2.09098e+08	1.13705e+08	9.81085e+07	2.57312e+08	2.48356e+08	1.26146e+08	1.18402e+08	3.37246e+08	7.30592e+07	2.23609e+08	4.28794e+08	6.66603e+07	2.68072e+08	1.80538e+08	2.594	11.53	4.85294	4	4	42.21	16.4706	15	15	41.26	16.9853	14	14	11.94	4.85294	5
fig|57494.15.peg.1197	fig|57494.15.peg.1197	22.323	8	40	8	1	551	61.1	4.68	7.38146e+07	8.1397e+07	1.18752e+08	1.34039e+08	8.80075e+07	1.50923e+08	9.40658e+07	1.38576e+08	1.59084e+08	3.80612e+07	8.73365e+07	7.29719e+07	1.36433e+08	1.51756e+08	1.88347e+08	2.36031e+08	1.76843e+08	1.50923e+08	1.16752e+08	1.87298e+08	1.66686e+08	1.21882e+08	1.11969e+08	1.15863e+08	0.911	11.48	12.5227	4	4	8.18	8.89292	3	3	6.67	6.53358	2	2	7.74	6.53358	2
fig|57494.15.peg.2014	fig|57494.15.peg.2014	57.9861	8	69	8	1	288	29.4	5.26	1.47106e+08	2.006e+08	2.40676e+08	2.09612e+08	1.75467e+08	1.44045e+09	5.28272e+08	2.2581e+08	1.47796e+09	1.48207e+08	2.97509e+08	1.70554e+08	2.71899e+08	3.73997e+08	3.81725e+08	3.69109e+08	3.52586e+08	1.44045e+09	6.55678e+08	3.05202e+08	1.54859e+09	4.74598e+08	3.81419e+08	2.70802e+08	11.589	11.47	33.3333	3	3	18.24	37.8472	4	5	21.76	53.8194	6	7	24.69	53.8194	6
fig|57494.15.peg.235	fig|57494.15.peg.235	35.7488	11	52	11	1	414	46.2	5.91	6.42209e+07	6.29188e+07	3.83896e+07	4.14533e+07	7.87293e+07	1.01447e+08	3.20089e+07	9.74537e+07	9.72981e+07	8.26586e+07	7.26706e+07	7.4508e+07	1.18701e+08	1.17305e+08	6.0888e+07	7.29958e+07	1.582e+08	1.01447e+08	3.97286e+07	1.31717e+08	1.01948e+08	2.64694e+08	9.31667e+07	1.18302e+08	2.162	11.43	14.0097	4	4	15.97	17.6329	4	5	14.1	12.8019	4	5	7.19	6.52174	2
fig|57494.15.peg.157	fig|57494.15.peg.157	21.3559	13	58	13	1	885	97.8	5.91	1.04971e+08	1.36858e+08	1.57077e+08	1.82521e+08	9.92276e+07	244436966	2.35735e+08	1.64706e+08	2.17525e+08		2.23802e+08	1.36511e+08	1.9402e+08	2.55158e+08	2.49133e+08	3.21403e+08	1.99389e+08	244436966	2.92588e+08	2.22615e+08	2.2792e+08	#VALUE!	2.86923e+08	2.16749e+08	1.154	11.38	8.13559	4	4	14.45	8.13559	4	4	14.06	8.13559	4	4	22.12	13.2203	7
fig|57494.15.peg.1912	fig|57494.15.peg.1912	31.3008	10	62	10	1	492	52.5	5.02	9.25288e+07	1.99376e+08	1.8147e+08	1.34728e+08	8.28967e+07	3.41496e+08	1.91566e+08	1.65759e+08	4.07829e+08		2.34333e+08	6.13746e+07	1.71023e+08	3.71716e+08	2.87822e+08	2.37244e+08	1.66574e+08	3.41496e+08	2.37767e+08	2.24038e+08	4.27317e+08	#VALUE!	3.00424e+08	9.74491e+07	1.395	11.35	14.0244	4	4	14	16.4634	5	5	16.64	19.1057	6	6	17.57	16.4634	6
fig|57494.15.peg.59	fig|57494.15.peg.59	61.2108	18	69	18	1	446	46.9	5.57	9.85379e+07	1.42122e+08	151022991	160821032	9.13961e+07	3.01063e+08	1.82616e+08	1.4458e+08	315710451	3.73879e+07	1.3333e+08	1.30402e+08	1.8213e+08	2.64972e+08	2.39531e+08	2.83192e+08	1.83652e+08	3.01063e+08	2.26658e+08	1.95413e+08	3.30797e+08	1.19726e+08	1.70934e+08	2.07049e+08	2.981	11.35	12.5561	5	5	10.83	15.4709	4	4	19.22	23.3184	7	7	15.74	16.3677	6
fig|57494.15.peg.1361	fig|57494.15.peg.1361	5.95703	5	24	5	1	1024	108.8	8.69	6.03072e+07	7.33451e+07	8.65872e+07	1.05227e+08		1.27097e+08	1.14049e+08	6.54299e+07	1.10407e+08		8.98092e+07	49739381	1.11467e+08	1.36744e+08	1.37332e+08	1.85297e+08	#VALUE!	1.27097e+08	1.41554e+08	8.84343e+07	1.15683e+08	#VALUE!	1.15139e+08	7.89749e+07	0.501	11.34	4.98047	4	4	2.54	1.26953	1	1	5.2	2.44141	2	2	3.24	1.17188	1
fig|57494.15.peg.2550	fig|57494.15.peg.2550	50.2994	5	48	5	1	167	17.9	5.2	3.62876e+08	8.5831e+08	1.10672e+09	4.44831e+08	4.56281e+08	6.60522e+08	589021320	5.10123e+08	5.84881e+08	2.01732e+08	533455536	456507453	6.70711e+08	1.60023e+09	1.75532e+09	7.83311e+08	9.16857e+08	6.60522e+08	7.31078e+08	6.89477e+08	6.1283e+08	6.45998e+08	6.83912e+08	7.24831e+08	6.943	11.33	28.7425	3	4	3.84	12.5749	1	1	7.81	12.5749	1	2	13.04	28.7425	3
fig|57494.15.peg.1220	fig|57494.15.peg.1220	59.6958	14	57	14	1	263	28.7	9.28	1.55762e+08	1.30664e+08	1.69253e+08	2.27333e+08	9.69515e+07	2.70332e+08	283071611	1.12403e+08	3.94978e+08	1.2018e+08	1.5132e+08	137895950	2.87899e+08	2.43609e+08	2.68445e+08	4.00314e+08	1.94816e+08	2.70332e+08	3.51341e+08	1.51923e+08	4.13852e+08	3.84848e+08	1.93998e+08	2.18948e+08	6.848	11.33	15.5894	3	4	9.42	14.8289	3	3	9.75	17.8707	4	4	15.3	26.616	5
fig|57494.15.peg.1532	fig|57494.15.peg.1532	58.6716	11	54	11	1	271	28.5	4.96	1.69775e+08	1.83074e+08	2.08485e+08	2.28094e+08	1.14668e+08	354828589	3.51639e+08	2.68416e+08	2.81747e+08	1.01689e+08	2.86379e+08	1.93325e+08	3.13799e+08	3.41323e+08	3.30669e+08	4.01654e+08	2.30414e+08	354828589	4.36445e+08	3.62788e+08	2.9521e+08	3.25634e+08	3.67149e+08	3.06957e+08	4.275	11.31	23.2472	4	4	9.97	18.0812	3	3	9.1	18.0812	3	3	11.36	24.3542	4
fig|57494.15.peg.164	fig|57494.15.peg.164	76.1905	7	62	7	1	84	9.1	8.75	3.43271e+08	2.11598e+08	4.1031e+08	2.56359e+08	3.73675e+08	3.71937e+08	3.33469e+08	3.03633e+08	7.24639e+08	3.2014e+08	4.16534e+08	458678965	6.34474e+08	3.94503e+08	6.50774e+08	4.51426e+08	7.50866e+08	3.71937e+08	4.13892e+08	4.10387e+08	7.59267e+08	1.02517e+09	5.34014e+08	7.28279e+08	45.416	11.29	48.8095	3	4	9.55	48.8095	3	3	13.29	47.619	3	5	10.95	48.8095	4
fig|57494.15.peg.214	fig|57494.15.peg.214	25.9056	13	60	13	1	911	97.7	5.44	9.29688e+07	1.19094e+08	1.1971e+08	1.09536e+08	5.33767e+07	1.47264e+08	1.19791e+08	8.50006e+07	1.4417e+08	3.96794e+07	1.03244e+08	5.55143e+07	1.71836e+08	2.22038e+08	1.89867e+08	1.92884e+08	1.07256e+08	1.47264e+08	1.48682e+08	1.14886e+08	1.51059e+08	1.27064e+08	1.32363e+08	8.81442e+07	1.047	11.27	7.79363	4	4	22.6	13.2821	8	8	14.13	7.79363	5	5	13.18	8.89133	5
fig|57494.15.peg.2611	fig|57494.15.peg.2611	44.2708	5	41	5	1	192	20	5.76	188211217	294252081	3.28772e+08	3.49964e+08	1.50619e+08	682270250	6.36065e+08	3.50455e+08	7.7242e+08		4.08853e+08	2.5801e+08	3.47874e+08	5.48602e+08	5.2145e+08	6.16258e+08	3.02656e+08	682270250	7.89467e+08	4.73672e+08	8.09331e+08	#VALUE!	5.24166e+08	4.09662e+08	2.981	11.2	34.8958	4	4	8.47	24.4792	3	3	11.85	34.8958	4	4	11.41	34.8958	4
fig|57494.15.peg.2242	fig|57494.15.peg.2242	29.7753	5	27	5	1	178	17.9	6.11	1.6646e+08	9.60691e+07	92465462	126655981	1.36784e+08	146439640	1.08761e+08	1.4474e+08	8.5974e+07	1.14325e+08	81248012	1.27831e+08	3.07672e+08	1.79111e+08	1.46655e+08	2.23031e+08	2.74856e+08	146439640	1.34992e+08	1.9563e+08	9.00823e+07	3.66097e+08	1.04163e+08	2.02967e+08	4.179	11.19	23.5955	4	4	5.99	18.5393	2	2	9.5	18.5393	3	3	3.24	6.17978	1
fig|57494.15.peg.2215	fig|57494.15.peg.2215	38.6792	10	56	10	1	212	22.5	6.42	2.80701e+08	2.94925e+08	3.38797e+08	3.59945e+08	2.57949e+08	2.40662e+08	3.1652e+08	2.88127e+08	2.50168e+08	9.88939e+07	3.29676e+08	3.33695e+08	5.18824e+08	5.49857e+08	5.3735e+08	6.33833e+08	5.18327e+08	2.40662e+08	3.92856e+08	3.89429e+08	2.62123e+08	3.16684e+08	4.22659e+08	5.29832e+08	7.254	11.19	22.6415	4	4	14.43	27.3585	5	5	7.86	14.1509	3	3	17.14	27.3585	6
fig|57494.15.peg.530	fig|57494.15.peg.530	18.8596	7	62	7	1	456	49.6	4.91	1.38845e+08	1.42491e+08	1.24471e+08	1.63633e+08	1.23978e+08	2.4325e+08	1.60802e+08	1.61086e+08	2.26054e+08	4.24833e+07	1.99304e+08	2.07791e+08	2.5663e+08	2.65659e+08	1.97417e+08	2.88145e+08	2.49123e+08	2.4325e+08	1.99584e+08	2.17723e+08	2.36856e+08	1.36042e+08	2.55515e+08	3.29925e+08	2.384	11.14	11.4035	4	4	10.46	11.4035	4	4	16.68	14.0351	5	6	12.82	11.4035	4
fig|57494.15.peg.858	fig|57494.15.peg.858	44.4828	10	65	10	1	290	30.6	5	1.35274e+08	8.57771e+07	9.39361e+07	1.16016e+08	1.36108e+08	4.90634e+08	1.8226e+08	1.31731e+08	5.45765e+08	7.1473e+07	2.04559e+08	1.26756e+08	2.5003e+08	1.59922e+08	1.48988e+08	2.04294e+08	2.73496e+08	4.90634e+08	2.26216e+08	1.78046e+08	5.71845e+08	2.28875e+08	2.62253e+08	2.01259e+08	6.499	11.01	22.069	4	4	14	23.1034	5	5	11.07	18.9655	4	4	16.53	25.5172	6
fig|57494.15.peg.2653	fig|57494.15.peg.2653	28.6624	9	60	9	1	471	49.2	6.4	1.6992e+08	1.42571e+08	1.56525e+08	2.1069e+08	1.19767e+08	3.31379e+08	2.70061e+08	1.13258e+08	2.84738e+08	1.1411e+08	1.4641e+08	2.417e+08	3.14067e+08	2.65809e+08	2.48258e+08	3.71007e+08	2.4066e+08	3.31379e+08	3.35192e+08	1.53078e+08	2.98345e+08	3.6541e+08	1.87703e+08	3.83765e+08	1.102	11	9.97877	3	4	14.76	16.5605	4	5	17.14	18.259	6	6	20.44	18.259	6
fig|57494.15.peg.2359	fig|57494.15.peg.2359	27.3006	3	34	3	1	326	34.3	5.38	3.7352e+08	3.99694e+08	3.1045e+08	3.82275e+08	1.55849e+08	5.45781e+08	550265696	3.53554e+08	5.49639e+08		4.34379e+08	3.15861e+08	6.90385e+08	7.45187e+08	4.92391e+08	6.73153e+08	3.13164e+08	5.45781e+08	6.82975e+08	4.7786e+08	5.75904e+08	#VALUE!	5.56891e+08	5.01516e+08	2.511	10.97	16.8712	2	3	14.46	16.8712	2	4	10.22	16.8712	2	3	8.25	16.8712	2
fig|57494.15.peg.1811	fig|57494.15.peg.1811	72.9483	19	81	19	1	329	36	5.27	1.36954e+08	1.41167e+08	1.43875e+09	1.2538e+08	1.45356e+08	4.64492e+08	3.08221e+08	2.68241e+08	5.8595e+08	4.84061e+07	1.02038e+08	1.79496e+08	2.53135e+08	2.63191e+08	2.28194e+09	2.20783e+08	2.92081e+08	4.64492e+08	3.82556e+08	3.62552e+08	6.1395e+08	1.55009e+08	1.30817e+08	2.84999e+08	9	10.96	24.924	4	4	7.98	16.7173	3	3	15.78	27.3556	6	6	9.55	16.1094	4
fig|57494.15.peg.764	fig|57494.15.peg.764	45.6973	13	81	13	1	337	35.4	5.3	1.90227e+08	2.67644e+08	2.52185e+08	1.53178e+08	2.01513e+08	617758332	4.32209e+08	5.00968e+08	6.73487e+08	1.00167e+08	4.04896e+08	3.88607e+08	3.51599e+08	4.98994e+08	3.99979e+08	2.69734e+08	4.04923e+08	617758332	5.36447e+08	6.77103e+08	7.0567e+08	3.2076e+08	5.19093e+08	6.1702e+08	5.952	10.94	16.9139	4	4	18.74	25.5193	6	7	11.15	16.3205	4	4	13.81	24.0356	5
fig|57494.15.peg.695	fig|57494.15.peg.695	32.3009	10	62	10	1	452	47.4	5.73	2.42366e+08	2.87182e+08	3.55991e+08	2.16975e+08	1.53743e+08	1.9149e+08	1.77797e+08	3.0844e+08	1.70695e+08	776781438	1.37979e+08	2.2047e+08	4.47969e+08	5.3542e+08	5.64621e+08	3.82074e+08	3.08933e+08	1.9149e+08	2.20677e+08	4.16884e+08	1.78852e+08	2.48745e+09	1.76894e+08	3.50057e+08	1.649	10.94	12.6106	3	3	15.84	18.1416	5	5	23.45	29.4248	8	8	10.22	12.8319	4
fig|57494.15.peg.5	fig|57494.15.peg.5	37.8882	9	55	9	1	322	35.3	5.14	8.78104e+07	1.06131e+08	8.07314e+07	6.56394e+07	7.82567e+07	1.76516e+08	1.81417e+08	1.32214e+08	1.40948e+08	9.55017e+07	1.37527e+08	8.81821e+07	1.62302e+08	1.97871e+08	1.28044e+08	1.15585e+08	1.5725e+08	1.76516e+08	2.2517e+08	1.78698e+08	1.47683e+08	3.05821e+08	1.76315e+08	1.40013e+08	3.084	10.87	16.4596	4	4	10.89	14.9068	4	4	9.47	11.4907	3	3	5.45	7.76398	2
fig|57494.15.peg.1113	fig|57494.15.peg.1113	36.1446	3	33	3	1	83	9	4.88	2.70261e+08	2.04057e+08	3.76986e+08	2.17272e+08	2.62743e+08	7.58095e+08	227804909	2.99717e+08	8.37014e+08	2.16374e+08	3.78656e+08	5.33983e+08	4.99529e+08	3.80443e+08	5.9792e+08	3.82597e+08	5.2796e+08	7.58095e+08	2.82745e+08	4.05094e+08	8.77011e+08	6.92885e+08	4.85453e+08	8.47845e+08	2.728	10.84	36.1446	3	3	9.93	36.1446	3	3	10.73	36.1446	3	3	9.24	36.1446	3
fig|57494.15.peg.460	fig|57494.15.peg.460	64.4444	14	62	14	1	405	43	4.92	1.00906e+08	9.52301e+07	1.056e+08	144843862	1.16824e+08	2.29281e+08	1.18849e+08	1.36773e+08	2.34907e+08	1.12645e+08	1.44838e+08	1.64292e+08	1.86506e+08	1.77546e+08	1.67487e+08	2.55058e+08	2.34748e+08	2.29281e+08	1.47512e+08	1.84861e+08	2.46132e+08	3.60717e+08	1.85689e+08	2.60859e+08	7.913	10.8	15.8025	4	4	6.96	8.39506	3	3	17.43	29.1358	6	6	10.93	13.8272	4
fig|57494.15.peg.588	fig|57494.15.peg.588	18.8082	10	52	10	1	1074	118.4	6.71	7.12641e+07	8.38932e+07	1.04999e+08	8.02404e+07	5.28019e+07	2.15342e+08	1.50324e+08	9.5333e+07	2.08268e+08		1.30446e+08	8.9915e+07	1.31719e+08	1.5641e+08	1.66534e+08	1.41297e+08	1.06101e+08	2.15342e+08	1.86578e+08	1.28851e+08	2.1822e+08	#VALUE!	1.67238e+08	1.42765e+08	0.661	10.79	6.33147	4	4	10.67	6.33147	4	4	10.78	6.33147	4	4	11.55	6.89013	4
fig|57494.15.peg.931	fig|57494.15.peg.931	40.3704	8	46	8	1	270	30.3	5.22	7.03994e+07	9.94695e+07	1.08257e+08	1.12223e+08	5.58728e+07	1.24683e+08	9.53651e+07	5.23516e+07	1.01521e+08	4.70169e+07	8.84276e+07	5.98969e+07	1.30121e+08	1.8545e+08	1.71702e+08	1.97615e+08	1.12272e+08	1.24683e+08	1.18365e+08	7.07579e+07	1.06372e+08	1.5056e+08	1.13368e+08	9.51028e+07	3.642	10.78	20	4	4	16.17	31.4815	5	5	12.34	25.5556	4	4	14.56	29.6296	5
fig|57494.15.peg.1672	fig|57494.15.peg.1672	74.2574	16	121	16	1	303	32.1	7.02	9.44544e+07	2.17191e+08	2.53094e+08	1.86334e+08	8.41315e+07	5.70936e+08	2.46968e+08	1.78653e+08	5.38479e+08		2.59928e+08	1.76669e+08	1.74582e+08	4.0493e+08	4.01421e+08	3.28118e+08	1.69055e+08	5.70936e+08	3.0653e+08	2.41466e+08	5.64211e+08	#VALUE!	3.33238e+08	2.8051e+08	22.714	10.73	22.4422	4	4	36.76	61.7162	12	13	33.87	56.1056	11	12	38.7	63.0363	11
fig|57494.15.peg.1292	fig|57494.15.peg.1292	39.6135	7	23	7	1	207	23.3	6.54	1.09857e+08		157718307	1.0833e+08	1.52129e+08	125595740		1.4184e+08	1.30284e+08	1.5227e+08	176716669	1.25231e+08	2.03051e+08	#VALUE!	2.5015e+08	1.90759e+08	3.05689e+08	125595740	#VALUE!	1.91709e+08	1.36509e+08	4.87607e+08	2.26558e+08	1.98839e+08	2.831	10.72	32.3671	4	4		0			5.21	12.0773	1	2	2.6	12.0773	1
fig|57494.15.peg.2017	fig|57494.15.peg.2017	30.1887	2	33	2	1	106	11.5	5.33	590626795	4.99927e+08	586265628	4.13357e+08	6.65795e+08	7.29152e+08	2.58521e+08	3.41807e+08	2.78507e+08	4.58971e+08	439158991	4.00145e+08	1.09167e+09	9.3206e+08	9.29849e+08	7.27887e+08	1.33786e+09	7.29152e+08	3.20869e+08	4.61983e+08	2.91816e+08	1.46974e+09	5.6302e+08	6.3534e+08	9	10.7	21.6981	1	3	7.68	21.6981	1	2	11.55	21.6981	1	3	10.24	21.6981	1
fig|57494.15.peg.2659	fig|57494.15.peg.2659	27.1605	9	59	9	1	405	45.2	5.34	7.28024e+07	5.90267e+07	8.76206e+07	1.02465e+08	9.97704e+07	123056545	1.69316e+08	1.63559e+08	1.24434e+08	2.37515e+07	1.10083e+08	5.30236e+07	1.34562e+08	1.10049e+08	1.38971e+08	1.80432e+08	2.0048e+08	123056545	2.1015e+08	2.21065e+08	1.3038e+08	7.60585e+07	1.4113e+08	8.41896e+07	1.721	10.67	12.8395	4	4	9.36	10.8642	4	4	19.6	24.9383	8	8	23.27	24.9383	8
fig|57494.15.peg.587	fig|57494.15.peg.587	32.7177	9	25	9	1	379	41.8	6.68	4.98722e+07	7.28355e+07	1.15417e+08	8.0158e+07		1.85698e+08	6.16334e+07		1.51663e+08		155283362	76870606	9.21798e+07	1.35794e+08	1.83058e+08	1.41152e+08	#VALUE!	1.85698e+08	7.64978e+07	#VALUE!	1.5891e+08	#VALUE!	1.9908e+08	1.22053e+08	1.818	10.66	14.5119	4	4	3.87	7.38786	2	2	10.01	16.095	4	4	4.55	5.80475	2
fig|57494.15.peg.1509	fig|57494.15.peg.1509	47.7848	9	51	9	1	316	33.4	5.48	4.96644e+07	8.11966e+07	2.18157e+08	2.06549e+08	9.66567e+07	2.15443e+08	2.54514e+08	1.42503e+08	362037940	7.43001e+07	2.32473e+08	1.69134e+08	9.17956e+07	1.51382e+08	3.46008e+08	3.63716e+08	1.94223e+08	2.15443e+08	3.15896e+08	1.92605e+08	3.79338e+08	2.37928e+08	2.9804e+08	2.68547e+08	4.623	10.62	18.038	4	4	4.11	6.96203	1	1	10.42	11.3924	2	3	11.57	20.2532	3
fig|57494.15.peg.2609	fig|57494.15.peg.2609	69.0987	10	79	10	1	233	25.9	7.36	1.65107e+08	2.54779e+08	2.90395e+08	2.25515e+08		4.81599e+08	3.86432e+08	3.00671e+08	4.77776e+08		383062540	2.34182e+08	3.0517e+08	4.75008e+08	4.60583e+08	3.97113e+08	#VALUE!	4.81599e+08	4.79629e+08	4.06384e+08	5.00606e+08	#VALUE!	4.91102e+08	3.71829e+08	6.356	10.61	27.0386	3	3	18.74	30.9013	5	6	27.47	48.0687	7	8	21.08	28.7554	5
fig|57494.15.peg.1570	fig|57494.15.peg.1570	45.7002	11	31	11	1	407	43.5	5.49	1.2388e+08	1.34439e+08	1.63006e+08	9.53522e+07	8.63088e+07	3.66713e+08	6.10842e+06	346825357	268557164	5.24348e+07	1.76842e+08	1.15314e+08	2.28971e+08	2.50648e+08	2.58537e+08	1.67907e+08	1.7343e+08	3.66713e+08	7.58162e+06	4.68765e+08	2.8139e+08	1.6791e+08	2.26719e+08	1.83093e+08	1.783	10.61	13.7592	4	4	5.77	7.12531	2	2	5.99	7.12531	2	2	8.64	9.82801	3
fig|57494.15.peg.1022	fig|57494.15.peg.1022	29.0036	9	43	9	1	562	61.1	4.18	6.13183e+07	6.05111e+07	1.06034e+08	6.54908e+07	5.56529e+07	1.41782e+08	1.09024e+08	7.75688e+07	176315117	2.69924e+07	3.85237e+07	100298685	1.13336e+08	1.12817e+08	1.68176e+08	1.15324e+08	1.1183e+08	1.41782e+08	1.35318e+08	1.04841e+08	1.8474e+08	8.64365e+07	4.9389e+07	1.59252e+08	1.462	10.58	10.3203	4	4	10.92	10.3203	4	4	13.32	11.3879	5	5	8.5	7.47331	3
fig|57494.15.peg.744	fig|57494.15.peg.744	52.1951	6	31	6	1	205	22.2	6.39	9.22513e+07	94874027	1.1747e+08	1.12276e+08	1.38538e+08	164850558	1.24148e+08	1.24902e+08	1.96749e+08	1.52256e+08	1.59357e+08	1.29705e+08	1.7051e+08	1.76883e+08	1.86313e+08	1.97709e+08	2.78381e+08	164850558	1.5409e+08	1.68816e+08	2.0615e+08	4.87562e+08	2.04303e+08	2.05942e+08	2.981	10.56	25.3659	3	3	4.01	7.80488	1	1	7.9	19.0244	2	2	10.64	32.6829	3
fig|57494.15.peg.1166	fig|57494.15.peg.1166	59.4156	11	48	11	1	308	34.4	4.98	1.22848e+08	2.01415e+08	1.88213e+08	1.49152e+08		2.82495e+08	2.87345e+08	1.86967e+08	2.89708e+08	5.84098e+07	2.60878e+08	1.41357e+08	2.27063e+08	3.75517e+08	2.98516e+08	2.62645e+08	#VALUE!	2.82495e+08	3.56645e+08	2.52702e+08	3.03552e+08	1.87043e+08	3.34456e+08	2.24443e+08	4.817	10.53	19.4805	4	4	10.55	23.7013	3	3	6.22	10.3896	2	2	16.45	31.8182	5
fig|57494.15.peg.565	fig|57494.15.peg.565	19.6388	12	74	12	1	886	98.2	5.29	8.75756e+07	1.66916e+08	1.44804e+08	1.39476e+08	5.67176e+07	3.12784e+08	1.58154e+08	1.35096e+08	3.57901e+08		1.74355e+08	71340900	1.61868e+08	3.11197e+08	2.29667e+08	2.45606e+08	1.13969e+08	3.12784e+08	1.96296e+08	1.82595e+08	3.75003e+08	#VALUE!	2.2353e+08	1.13273e+08	1.024	10.53	6.32054	4	4	18.79	11.7381	7	7	13.08	7.44921	5	5	14.34	8.80361	6
fig|57494.15.peg.1032	fig|57494.15.peg.1032	41.6107	4	55	4	1	149	16	5.01	1.00751e+08	1.07685e+08	1.31582e+08	7.70923e+07	1.61918e+08	1.29077e+08	227282852	2.40982e+08	2.27329e+08	1.47932e+08	7.89932e+07	1.3016e+08	1.86219e+08	2.00768e+08	2.08697e+08	1.35753e+08	3.2536e+08	1.29077e+08	2.82098e+08	3.25709e+08	2.38192e+08	4.73717e+08	1.01273e+08	2.06665e+08	4.179	10.48	30.2013	3	4	14.04	30.2013	3	5	13.34	30.2013	3	5	10.25	30.2013	3
fig|57494.15.peg.2138	fig|57494.15.peg.2138	35.5072	6	24	6	1	276	28.8	6.71	6.72984e+07	4.46823e+07	4.6137e+07	73892398	5.56911e+07	5.77217e+07	1.25158e+08	3.67776e+07	4.20329e+07		4.54879e+07	4.67682e+07	1.24389e+08	8.33054e+07	7.31757e+07	1.30118e+08	1.11906e+08	5.77217e+07	1.55343e+08	4.97082e+07	4.40415e+07	#VALUE!	5.83174e+07	7.42574e+07	1.512	10.48	22.1014	4	4	2.61	8.33333	1	1	3.55	8.33333	1	1	2.4	8.33333	1
fig|57494.15.peg.368	fig|57494.15.peg.368	46.9097	17	68	17	1	631	69.7	5.57	3.85635e+07	1.02443e+08	7.52334e+07	1.28064e+08	7.20243e+07	2.69001e+08	1.43437e+08	2.4331e+08	2.57546e+08	8.27451e+07	150536235	57610391	7.12776e+07	1.90994e+08	1.19324e+08	2.25509e+08	1.44727e+08	2.69001e+08	1.78031e+08	3.28855e+08	2.69853e+08	2.64971e+08	1.92994e+08	9.14723e+07	2.262	10.37	8.55784	4	4	21.58	19.8098	8	8	9.89	9.66719	4	4	22.81	23.4548	7
fig|57494.15.peg.188	fig|57494.15.peg.188	51.0274	9	43	9	1	292	31.3	5.36	5.56161e+07	9.07677e+07	1.12247e+08	8.38101e+07		95983235	1.13062e+08	4.52149e+07	1.22306e+08		6.78972e+07	1.40703e+08	1.02796e+08	1.69227e+08	1.7803e+08	1.47583e+08	#VALUE!	95983235	1.4033e+08	6.11119e+07	1.2815e+08	#VALUE!	8.7047e+07	2.23405e+08	2.793	10.33	22.2603	4	4	21.37	42.8082	7	8	14.26	26.0274	5	5	13.94	29.4521	5
fig|57494.15.peg.2403	fig|57494.15.peg.2403	29.0909	5	42	5	1	275	29.1	5.41	2.33235e+08	1.78454e+08	2.12508e+08	194875099	3.06104e+08	3.69399e+08	2.52851e+08	2.01752e+08	305495885	2.08621e+08	2.27306e+08	1.97662e+08	4.31093e+08	3.32709e+08	3.3705e+08	3.43159e+08	6.15089e+08	3.69399e+08	3.13832e+08	2.72686e+08	3.20094e+08	6.6806e+08	2.91415e+08	3.13843e+08	2.981	10.27	14.9091	2	3	8.01	14.9091	2	2	10.98	14.9091	2	3	11.22	20.7273	3
fig|57494.15.peg.2304	fig|57494.15.peg.2304	72.6619	6	44	3	1	139	14.4	4.6					94836544	1.08163e+08			1.13632e+08		6.17638e+07		#VALUE!	#VALUE!	#VALUE!	#VALUE!	1.90566e+08	1.08163e+08	#VALUE!	#VALUE!	1.19062e+08	#VALUE!	7.91837e+07	#VALUE!	6.499	10.16	13.6691	1	3	5.53	13.6691	1	2	11.83	14.3885	2	4	9.81	13.6691	1
fig|57494.15.peg.316	fig|57494.15.peg.316	16.6316	4	24	4	1	475	51	4.16	1.54614e+08	6.17455e+07	9.80108e+07	1.40889e+08	1.30026e+08	2.28743e+08	2.80616e+08	1.84185e+08	1.95383e+08	8.96319e+07	1.97132e+08	2.07965e+08	2.85776e+08	1.15118e+08	1.55451e+08	2.48093e+08	2.61276e+08	2.28743e+08	3.48293e+08	2.48943e+08	2.04719e+08	2.87025e+08	2.52731e+08	3.30202e+08	1.154	10.1	13.2632	3	3	3.91	5.89474	1	1	4.19	5.89474	1	1	5.4	8	2
fig|57494.15.peg.2452	fig|57494.15.peg.2452	55.2036	7	58	7	1	221	23.1	5.53	1.96306e+08	1.66288e+08	223101056	258034936	1.546e+08	5.00742e+08	3.2548e+08	226336608	5.11879e+08		2.91437e+08	1.47067e+08	3.62835e+08	3.10027e+08	3.53851e+08	4.54378e+08	3.10655e+08	5.00742e+08	4.03977e+08	3.05914e+08	5.3634e+08	#VALUE!	3.73634e+08	2.33509e+08	11.915	10.1	21.267	3	3	15.88	19.0045	3	5	17.87	34.8416	5	5	20.94	39.3665	6
fig|57494.15.peg.166	fig|57494.15.peg.166	34	4	33	4	1	250	28.1	5.77	1.55002e+08	1.5504e+08	1.65594e+08	1.58923e+08	1.04509e+08	506412242	2.69813e+08	2.00008e+08	682529506	1.68662e+08	2.09629e+08	3.71441e+08	2.86493e+08	2.89057e+08	2.62641e+08	2.79851e+08	2.10002e+08	506412242	3.34885e+08	2.70328e+08	7.15145e+08	5.40101e+08	2.68752e+08	5.89764e+08	1.031	10.08	28	3	3	9.78	15.2	2	3	11.92	28	3	4	8.87	15.2	2
fig|57494.15.peg.301	fig|57494.15.peg.301	19.5459	16	66	16	1	1013	111.1	6.76	8.98428e+07	1.19527e+08	1.08403e+08	9.00915e+07	7.70851e+07	2.14096e+08	1.44813e+08	9.6249e+07	1.63502e+08	1.61019e+07	1.43976e+08	9.91767e+07	1.66058e+08	2.22846e+08	1.71934e+08	1.58644e+08	1.54896e+08	2.14096e+08	1.79738e+08	1.30089e+08	1.71315e+08	5.15626e+07	1.84583e+08	1.5747e+08	1.031	10.07	6.5153	4	4	17.78	11.3524	7	7	9.29	5.23198	4	4	12.39	6.61402	5
fig|57494.15.peg.1850	fig|57494.15.peg.1850	47.8481	14	111	14	1	395	40.5	4.75	3.00302e+08	5.70598e+08	6.39619e+08	4.3595e+08	2.6041e+08	1.18481e+09	6.99284e+08	5.51716e+08	1296802465	1.99577e+08	6.26588e+08	5.38519e+08	5.55054e+08	1.06382e+09	1.01447e+09	7.67671e+08	5.23272e+08	1.18481e+09	8.67933e+08	7.45693e+08	1.35877e+09	6.39098e+08	8.03312e+08	8.55047e+08	9	9.97	12.9114	3	3	29.75	31.3924	7	9	35.4	37.7215	9	11	31.72	34.1772	7
fig|57494.15.peg.2547	fig|57494.15.peg.2547	67.2727	8	35	8	1	275	29.6	5.16	1.33376e+08	1.06008e+08	9.36453e+07	1.02003e+08	9.64391e+07	2.05963e+08	1.56223e+08	1.3937e+08	1.18068e+08	1.46937e+08	1.79155e+08	1.29706e+08	2.46521e+08	1.9764e+08	1.48527e+08	1.79618e+08	1.93786e+08	2.05963e+08	1.93899e+08	1.88371e+08	1.2371e+08	4.70529e+08	2.29684e+08	2.05944e+08	3.924	9.9	36	4	4	12.3	33.8182	4	4	5.21	19.2727	2	2	5.77	14.9091	2
fig|57494.15.peg.386	fig|57494.15.peg.386	19.0476	5	30	5	1	462	52.6	5.8	7.94523e+07	116655289	1.53774e+08	1.21008e+08	7.5616e+07	1.9138e+08	1.53596e+08	1.26018e+08	1.84073e+08	56419714	2.0155e+08	1.17494e+08	1.46853e+08	2.17491e+08	2.43894e+08	2.13085e+08	1.51944e+08	1.9138e+08	1.9064e+08	1.70324e+08	1.92869e+08	1.8067e+08	2.58396e+08	1.86554e+08	0.468	9.88	16.4502	3	3	3.17	4.7619	1	1	3.24	4.7619	1	1	6.81	11.9048	2
fig|57494.15.peg.1634	fig|57494.15.peg.1634	44	5	36	5	1	250	27.7	5.94	9.65633e+07	5.18932e+07	4.05661e+07	2.26813e+07	94302972	1.16105e+08	3.67529e+07	2.743e+07	70945212		9.62351e+07	9.80728e+07	1.7848e+08	9.67495e+07	6.434e+07	3.99398e+07	1.89494e+08	1.16105e+08	4.56167e+07	3.70741e+07	7.43354e+07	#VALUE!	1.23377e+08	1.55717e+08	2.455	9.86	20.8	2	3	6.38	6.4	1	2	9.42	12.8	2	3	5.46	20.8	2
fig|57494.15.peg.2616	fig|57494.15.peg.2616	42.5197	13	44	13	1	381	42.6	5.99	1.01942e+08	1.84149e+08	1.76869e+08	9.741e+07	8.27459e+07	2.65449e+08	140729977	1.6206e+08	3.46675e+08	3.5676e+07	2.05415e+08	1.19126e+08	1.88422e+08	3.43326e+08	2.80523e+08	1.71531e+08	1.66271e+08	2.65449e+08	1.7467e+08	2.19039e+08	3.63241e+08	1.14244e+08	2.6335e+08	1.89146e+08	5.661	9.85	9.44882	3	3	13.11	13.9108	4	4	12.83	13.3858	4	4	9.83	9.18635	3
fig|57494.15.peg.238	fig|57494.15.peg.238	38.4058	4	58	4	1	138	15.6	4.75	5.35632e+08	5.5166e+08	6.97127e+08	5.34112e+08	4.84615e+08	9.75313e+08	8.89118e+08	8.73149e+08	9.72828e+08	229981820	8.7339e+08	5.65086e+08	9.90018e+08	1.02851e+09	1.10568e+09	9.40526e+08	9.73791e+08	9.75313e+08	1.10355e+09	1.18014e+09	1.01932e+09	7.36461e+08	1.11972e+09	8.9723e+08	2.981	9.78	30.4348	3	4	13.09	30.4348	3	5	13.49	30.4348	3	5	13.05	30.4348	3
fig|57494.15.peg.2088	fig|57494.15.peg.2088	22.9692	6	41	6	1	357	39.3	7.21	9.78699e+07	7.55349e+07	1.2066e+08	7.8652e+07	7.18399e+07	1.11144e+08	1.3306e+08	1.58578e+08	9.34876e+07	5.68172e+07	1.14297e+08	1.19709e+08	1.80895e+08	1.40827e+08	1.91374e+08	1.385e+08	1.44356e+08	1.11144e+08	1.65151e+08	2.14332e+08	9.79549e+07	1.81943e+08	1.46534e+08	1.90072e+08	1.081	9.72	12.0448	3	4	10.01	7.84314	3	4	7.18	5.04202	2	3	10.16	8.12325	3
fig|57494.15.peg.2001	fig|57494.15.peg.2001	28	3	39	3	1	100	11	4.37	2.69315e+08	1.54736e+08	3.52592e+08	2.0584e+08	3.69308e+08	8.92717e+07	3.09157e+08	4.68364e+08	2.11636e+08	3.09191e+08	2.96045e+08	3.73326e+08	4.9778e+08	2.88488e+08	5.59231e+08	3.62468e+08	7.42092e+08	8.92717e+07	3.83717e+08	6.33035e+08	2.21749e+08	9.90109e+08	3.79541e+08	5.92758e+08	9	9.7	28	2	3	2.47	17	1	1	12.93	28	2	4	9.95	28	2
fig|57494.15.peg.2492	fig|57494.15.peg.2492	59.0747	8	50	8	1	281	29.4	4.87	1.58927e+08	1.55602e+08	1.82285e+08	1.90769e+08	2.22942e+08	3.83144e+08	1.23722e+08	1.4581e+08	3.55518e+08	1.67396e+08	157882495	2.65329e+08	2.93747e+08	2.90103e+08	2.89114e+08	3.35928e+08	4.47983e+08	3.83144e+08	1.53561e+08	1.97076e+08	3.72507e+08	5.36044e+08	2.02412e+08	4.21282e+08	9	9.7	17.7936	3	3	14.21	28.1139	4	4	12.63	30.2491	4	4	14.88	23.1317	4
fig|57494.15.peg.1919	fig|57494.15.peg.1919	21.3033	5	38	5	1	399	40.7	4.74	1.50488e+08	1.38479e+08	240509090	1.60376e+08	1.37952e+08	3.60059e+08	2.76012e+08	283888539	2.55946e+08		2.84566e+08	2.14071e+08	2.7815e+08	2.58179e+08	3.81461e+08	2.82409e+08	2.77202e+08	3.60059e+08	3.42578e+08	3.83701e+08	2.68177e+08	#VALUE!	3.64825e+08	3.39897e+08	0.896	9.67	13.2832	3	3	11.2	17.2932	4	4	12.09	17.2932	4	4	11.59	17.2932	4
fig|57494.15.peg.283	fig|57494.15.peg.283	38.0392	7	44	7	1	255	27.3	6.68	5.65428e+07	2.18596e+08	2.88503e+08	7.04944e+07	1.08124e+08	4.66742e+08	1.00924e+08	2.47653e+08	3.89279e+08	8.71186e+07	3.76561e+08	1.71261e+08	1.04509e+08	4.07549e+08	4.57582e+08	1.24135e+08	2.17266e+08	4.66742e+08	1.25264e+08	3.34725e+08	4.07881e+08	2.78976e+08	4.82767e+08	2.71924e+08	1.448	9.67	21.5686	3	3	15.84	26.6667	4	4	12.61	24.3137	4	4	8.23	21.5686	3
fig|57494.15.peg.1321	fig|57494.15.peg.1321	6.08828	3	25	3	1	657	71.2	4.89	1.03885e+08	156128637	1.78925e+08	1.65512e+08	105305705	1.01929e+08	231717242	2.20745e+08	68569333		2.21558e+08	160102035	1.92012e+08	2.91085e+08	2.83785e+08	2.91453e+08	2.11603e+08	1.01929e+08	2.87601e+08	2.98356e+08	7.1846e+07	#VALUE!	2.84046e+08	2.54206e+08	0.778	9.66	6.08828	3	3	6.89	4.56621	2	2	9.36	6.08828	3	3	7.38	4.56621	2
fig|57494.15.peg.2030	fig|57494.15.peg.2030	24.5322	8	48	8	1	481	50.2	4.83	8.17733e+07	1.43612e+08	1.30552e+08	1.59607e+08	8.236e+07	1.90457e+08	2.63366e+08	2.43258e+08	1.83942e+08		1.4207e+08	2.78011e+08	1.51143e+08	2.67749e+08	2.07063e+08	2.81055e+08	1.65495e+08	1.90457e+08	3.26883e+08	3.28785e+08	1.92731e+08	#VALUE!	1.8214e+08	4.41419e+08	1.346	9.66	9.77131	3	4	8.25	9.14761	3	3	9.26	10.8108	4	4	12.14	13.3056	4
fig|57494.15.peg.116	fig|57494.15.peg.116	16.4062	2	37	2	1	128	13.5	3.98	853382784	444250456	716357500	3.30384e+08	1244653504	608469396	579887500	712126668	5.40652e+08	7.67255e+08	609414824	847424052	1.57732e+09	8.28258e+08	1.13618e+09	5.81779e+08	2.50102e+09	608469396	7.19741e+08	9.62503e+08	5.66487e+08	2.45695e+09	7.81295e+08	1.34552e+09	9	9.56	13.2812	1	3	8.67	13.2812	1	3	10.74	13.2812	1	3	2.8	13.2812	1
fig|57494.15.peg.1675	fig|57494.15.peg.1675	29.6928	7	32	7	1	293	31.6	4.98	7.93644e+07	1.17709e+08	1.67968e+08	101408087	9.53169e+07	2.76815e+08	2.15497e+08	1.39482e+08	2.33174e+08	6.6153e+07	1.60876e+08	1.20064e+08	1.46691e+08	2.19456e+08	2.66406e+08	1.78571e+08	1.91531e+08	2.76815e+08	2.67469e+08	1.88522e+08	2.44317e+08	2.11839e+08	2.06249e+08	1.90635e+08	1.448	9.56	18.0887	4	4	7.57	12.628	3	3	7.86	13.6519	3	3	5.31	9.55631	2
fig|57494.15.peg.674	fig|57494.15.peg.674	53.3149	13	64	13	1	362	38.7	5.55	7.63672e+07	8.47884e+07	7.92636e+07	9.83257e+07	1.05594e+08	1.9429e+08	8.99122e+07	1.26194e+08	2.23396e+08	1.6789e+08	1.19461e+08	80046269	1.41151e+08	1.58079e+08	1.25716e+08	1.73143e+08	2.12181e+08	1.9429e+08	1.11597e+08	1.70562e+08	2.34071e+08	5.37628e+08	1.53154e+08	1.27095e+08	5.661	9.55	18.7845	3	3	10.81	22.9282	4	4	12.13	20.7182	4	4	10.12	13.8122	3
fig|57494.15.peg.485	fig|57494.15.peg.485	14.3396	2	31	2	1	265	27.3	4.65	4.42341e+08	6.46983e+08	7.58518e+08	609138117	3.0881e+08	1193162611	6.32993e+08	4.78611e+08	9.9991e+08	184077980	5.71008e+08	6.71642e+08	8.17588e+08	1.20623e+09	1.20305e+09	1.07264e+09	6.20527e+08	1193162611	7.85655e+08	6.46885e+08	1.04769e+09	5.89465e+08	7.32055e+08	1.06642e+09	1.154	9.53	14.3396	2	3	10.83	14.3396	2	3	11.27	14.3396	2	3	7.39	14.3396	2
fig|57494.15.peg.1882	fig|57494.15.peg.1882	34.6863	7	45	7	1	271	29.2	4.87	6.61526e+07	6.75825e+07	6.4832e+07	9.84756e+07	5.10085e+07	1.1379e+08	1.12506e+08	9.53637e+07	1.08112e+08	2.5572e+07	1.02099e+08	5.78928e+07	1.22271e+08	1.26e+08	1.02827e+08	1.73407e+08	1.02497e+08	1.1379e+08	1.39639e+08	1.28893e+08	1.13278e+08	8.1888e+07	1.30895e+08	9.19207e+07	3.642	9.53	17.7122	3	3	10.46	17.3432	4	4	8	15.8672	3	3	15.37	29.5203	6
fig|57494.15.peg.95	fig|57494.15.peg.95	45.4874	9	56	9	1	277	30.1	5.81	1.32261e+08	2.82907e+08	3.13557e+08	3.31344e+08	1.63772e+08	5.0609e+08	4.1208e+08	2.06523e+08	4.66967e+08	7.83796e+07	2.82451e+08	3.27481e+08	2.44461e+08	5.2745e+08	4.97319e+08	5.83469e+08	3.29086e+08	5.0609e+08	5.11463e+08	2.79135e+08	4.89281e+08	2.50992e+08	3.62114e+08	5.19966e+08	3.87	9.51	15.1625	3	3	12.71	17.6895	3	4	17.3	36.4621	6	6	21.75	29.2419	6
fig|57494.15.peg.692	fig|57494.15.peg.692	61.9469	5	29	5	1	113	12.7	4.65	2.2305e+08	1.55164e+08	243569683	1.64106e+08	2.73829e+08	1.29847e+08	2.08627e+08	294590580	9.47347e+07	2.79217e+08	2.74248e+08	3.50059e+08	4.12268e+08	2.89287e+08	3.86315e+08	2.88978e+08	5.50236e+08	1.29847e+08	2.58942e+08	3.98166e+08	9.92616e+07	8.94124e+08	3.51597e+08	5.55815e+08	2.594	9.5	38.9381	3	3	4.91	23.8938	2	2	5.89	23.8938	2	2	5.11	23.8938	2
fig|57494.15.peg.2472	fig|57494.15.peg.2472	61.0442	6	44	6	1	249	25.4	5.27	8.55918e+07	1.10183e+08	1.18765e+08	7.72283e+07	1.10689e+08	1.57688e+08	2.44968e+08	1.31288e+08	1.90388e+08		2.4063e+08	8.49887e+07	1.58201e+08	2.05425e+08	1.88368e+08	1.35993e+08	2.22419e+08	1.57688e+08	3.04048e+08	1.77448e+08	1.99486e+08	#VALUE!	3.08497e+08	1.34943e+08	4.337	9.49	22.0884	3	3	12.61	25.7028	3	4	13.27	35.743	4	5	8.34	24.0964	3
fig|57494.15.peg.2041	fig|57494.15.peg.2041	36.7347	7	41	7	1	343	36.1	5.41	7.89976e+07	9.80113e+07	1.02829e+08	8.77996e+07	7.10787e+07	2.42559e+08	1.58059e+08	1.28412e+08	2.41993e+08	4.48328e+07	1.80245e+08	5.38108e+07	1.46013e+08	1.82732e+08	1.63092e+08	1.54608e+08	1.42826e+08	2.42559e+08	1.96179e+08	1.7356e+08	2.53556e+08	1.43566e+08	2.31082e+08	8.54394e+07	1.512	9.48	15.4519	4	4	10.99	18.6589	4	4	8.33	11.9534	3	3	7.98	14.2857	3
fig|57494.15.peg.1097	fig|57494.15.peg.1097	72.7273	3	42	3	1	44	4.8	4.82	3613806548	2808214040	1.76316e+09	3016057102	2.54187e+09	1.68731e+09	3444412825	5475177040	1.65111e+09	2599234202	1.78973e+09	2.25523e+09	6.67947e+09	5.23562e+09	2.79648e+09	5.31102e+09	5.10766e+09	1.68731e+09	4.27511e+09	7.40019e+09	1.73001e+09	8.32342e+09	2.2945e+09	3.58079e+09	20.544	9.45	31.8182	1	3	8.52	31.8182	1	3	10.14	43.1818	2	3	7.28	31.8182	1
fig|57494.15.peg.1070	fig|57494.15.peg.1070	33.0869	11	45	11	1	541	60.2	5.19	7.48375e+07	1.03632e+08	89403497	1.06747e+08	5.75735e+07	1.95513e+08	2.11076e+08	134371977	1.92083e+08	4.88076e+07		1.04277e+08	1.38324e+08	1.93211e+08	1.41799e+08	1.87973e+08	1.15689e+08	1.95513e+08	2.61981e+08	1.81616e+08	2.01262e+08	1.56294e+08	#VALUE!	1.65569e+08	2.311	9.4	7.7634	3	3	13.22	12.939	5	5	10.6	16.0813	4	4	9.56	11.4603	4
fig|57494.15.peg.1283	fig|57494.15.peg.1283	57.3529	5	57	5	1	136	14.7	4.41	5.28585e+08	9.44056e+08	8.67396e+08	703923099	7.67072e+08	1.89705e+09	9.85652e+08	9.91306e+08	1.46705e+09	3.99124e+08	450926151	4.42231e+08	9.76994e+08	1.76009e+09	1.37574e+09	1.23955e+09	1.54136e+09	1.89705e+09	1.22337e+09	1.33984e+09	1.53716e+09	1.2781e+09	5.78106e+08	7.02164e+08	9	9.38	49.2647	3	3	17.58	57.3529	4	5	26.05	57.3529	5	7	19.36	57.3529	5
fig|57494.15.peg.1642	fig|57494.15.peg.1642	28.2123	6	33	6	1	358	38.6	6.38	9.08349e+07	1.29018e+08	1.24416e+08	104349976	7.75688e+07	1.73525e+08	1.21608e+08	175843800	1.13564e+08	1.0013e+08	1.20927e+08	1.26206e+08	1.67892e+08	2.40541e+08	1.9733e+08	1.83752e+08	1.55868e+08	1.73525e+08	1.50937e+08	2.37669e+08	1.1899e+08	3.20642e+08	1.55033e+08	2.00386e+08	2.728	9.37	12.5698	3	3	3.65	4.7486	1	1	11.07	15.9218	4	4	3.34	4.7486	1
fig|57494.15.peg.1575	fig|57494.15.peg.1575	50	4	20	2	1	154	17.2	5.96	2.4285e+08	46162422		94557828	4.21789e+08	3.03251e+07	7.93103e+07	5.25394e+07	45606408	7.09203e+07			4.48864e+08	8.6065e+07	#VALUE!	1.66508e+08	8.47547e+08	3.03251e+07	9.84379e+07	7.10118e+07	4.77857e+07	2.27105e+08	#VALUE!	#VALUE!	2.162	9.36	31.8182	3	3	4.94	16.8831	2	2	5.69	27.2727	2	2	8.1	16.8831	2
fig|57494.15.peg.2074	fig|57494.15.peg.2074	42.2642	5	34	5	1	265	29.1	5.67	8.26473e+07	1.19867e+08	1.73217e+08	1.7799e+08	1.68809e+08	3.37289e+08	1.76049e+08	9.32876e+07	1.68787e+08		2.08223e+08	1.53013e+08	1.52759e+08	2.2348e+08	2.74732e+08	3.13426e+08	3.39206e+08	3.37289e+08	2.18508e+08	1.26086e+08	1.76853e+08	#VALUE!	2.6695e+08	2.4295e+08	2.162	9.26	27.9245	3	3	11.15	17.7358	3	4	12.35	20.3774	3	4	11.45	20.3774	3
fig|57494.15.peg.1179	fig|57494.15.peg.1179	15.6433	8	31	8	1	684	73.2	5.25	6.49693e+07	7.06833e+07	1.05911e+08	8.61909e+07	56943991	9.85981e+07	1.70158e+08	9.37802e+07	3.84863e+07	8.08968e+06	8.74165e+07	9.3556e+07	1.20084e+08	1.31782e+08	1.6798e+08	1.51775e+08	1.14424e+08	9.85981e+07	2.11196e+08	1.26752e+08	4.03254e+07	2.59052e+07	1.12071e+08	1.48546e+08	0.84	9.23	6.87135	3	3	6.78	5.70175	3	3	12.34	9.21053	5	5	10.89	8.33333	4
fig|57494.15.peg.1900	fig|57494.15.peg.1900	43.5484	4	25	4	1	186	19.7	4.4	5.74869e+08	4.57171e+08	3.99166e+08	323766204	209879893	7.26912e+08	6.4163e+08	4.52372e+08	3.67759e+08	9.21357e+08	2.73242e+08	7.15695e+08	1.06254e+09	8.52347e+08	6.33099e+08	5.70125e+08	4.21735e+08	7.26912e+08	7.96374e+08	6.11421e+08	3.85333e+08	2.95042e+09	3.50307e+08	1.13636e+09	9	9.23	39.7849	3	5	2.51	3.76344	1	1	5.45	23.1183	2	2	2.13	23.1183	2
fig|57494.15.peg.2511	fig|57494.15.peg.2511	55.8824	7	51	7	1	102	11.3	10.11	1.14135e+09	8.01959e+08	1.27065e+09	1.19597e+09	1.10876e+09	1.90273e+09	8.74821e+08	1.15735e+09	1.10008e+09	7.72484e+08	1949197880	1.11878e+09	2.10958e+09	1.49517e+09	2.01532e+09	2.106e+09	2.22796e+09	1.90273e+09	1.08581e+09	1.56426e+09	1.15265e+09	2.47369e+09	2.49895e+09	1.77637e+09	9	9.22	27.451	4	4	7.67	28.4314	3	3	18.58	43.1373	6	8	10.85	34.3137	4
fig|57494.15.peg.2045	fig|57494.15.peg.2045	32.3625	7	34	7	1	309	31.9	5.87	8.62103e+07	1.12884e+08	9.80069e+07	1.04438e+08	7.83292e+07	1.91796e+08	1.36867e+08	1.19768e+08	7.36332e+07		1.50873e+08	1.01432e+08	1.59344e+08	2.1046e+08	1.55444e+08	1.83906e+08	1.57396e+08	1.91796e+08	1.69876e+08	1.61877e+08	7.71518e+07	#VALUE!	1.93426e+08	1.61052e+08	1.929	9.12	15.2104	3	3	6.28	10.0324	2	2	9.67	15.2104	3	3	8.71	14.2395	3
fig|57494.15.peg.1318	fig|57494.15.peg.1318	22.2222	4	26	4	1	261	29.1	5.47	5.97697e+07	5.04998e+07	6.89195e+07	6.30751e+07	7.77821e+07	1.03749e+08	7.4154e+07	1.09681e+08	104717058	6.78762e+07	4.03163e+07	1.12768e+08	1.10473e+08	9.41515e+07	1.0931e+08	1.1107e+08	1.56296e+08	1.03749e+08	9.2038e+07	1.48244e+08	1.09721e+08	2.17357e+08	5.16872e+07	1.7905e+08	1.31	9.09	18.3908	3	3	5.35	9.1954	2	2	5.29	9.1954	2	2	6.75	13.0268	3
fig|57494.15.peg.70	fig|57494.15.peg.70	17.8439	3	54	3	1	269	29.7	8.88	5.43283e+08	6.85323e+08	7.35948e+08	5.62911e+08	4.14466e+08	6.39064e+08	7.11691e+08	8.11807e+08	1.04059e+09	6.2865e+07	6.09377e+08	4.73611e+08	1.00416e+09	1.27771e+09	1.16725e+09	9.91239e+08	8.32833e+08	6.39064e+08	8.83333e+08	1.09723e+09	1.09032e+09	2.0131e+08	7.81246e+08	7.51988e+08	1.683	9.06	8.55019	2	3	11.17	8.55019	2	4	10.52	8.55019	2	4	11.35	17.8439	3
fig|57494.15.peg.1686	fig|57494.15.peg.1686	42.3841	13	66	13	1	453	50.1	5.16	1.40177e+08	1.46009e+08	1.86741e+08	1.90189e+08	1.31266e+08	3.48993e+08	2.65759e+08	2.99489e+08	2.49335e+08	5.34156e+07	2.56323e+08	2.03863e+08	2.59092e+08	2.72218e+08	2.96181e+08	3.34908e+08	2.63767e+08	3.48993e+08	3.29853e+08	4.04786e+08	2.61249e+08	1.71051e+08	3.28616e+08	3.23689e+08	2.03	8.95	11.0375	3	3	10.07	8.60927	3	4	17.7	18.9845	6	7	13.19	15.4525	5
fig|57494.15.peg.2218	fig|57494.15.peg.2218	20	3	33	3	1	230	24.4	4.77	1.01752e+09	7.30114e+08	1783393609	1.58432e+09	1145306413	1.57041e+09	1.3079e+09	7.1002e+08	1.27162e+09	489412122	1758671172	1.81078e+09	1.8807e+09	1.36122e+09	2.82856e+09	2.78985e+09	2.30139e+09	1.57041e+09	1.62333e+09	9.59656e+08	1.33239e+09	1.56722e+09	2.25469e+09	2.87512e+09	99	8.94	8.26087	1	3	10.1	19.5652	2	3	9.17	8.26087	1	3	6.16	8.26087	1
fig|57494.15.peg.41	fig|57494.15.peg.41	34.9727	7	37	7	1	366	38.2	4.97	1.21235e+08	1.36222e+08	1.57603e+08	7.15643e+07	1.47728e+08	9.41684e+07	1.90727e+08	2.1922e+08	1.66867e+08	7.19238e+07	70756513	1.93232e+08	2.2408e+08	2.53971e+08	2.49967e+08	1.26019e+08	2.96846e+08	9.41684e+07	2.36726e+08	2.96295e+08	1.74841e+08	2.30319e+08	9.07127e+07	3.0681e+08	2.415	8.93	13.388	3	3	4.52	9.83607	2	2	5.1	9.83607	2	2	11.06	10.929	3
fig|57494.15.peg.2457	fig|57494.15.peg.2457	64.4444	4	35	4	1	90	9.3	4.59	4.37605e+08	279138560	1.91935e+08	2.58182e+08	2.128e+08	3.73684e+08	4.30886e+08	423067116	911700651	4.17251e+08	304349978	2.34779e+08	8.08833e+08	5.20424e+08	3.0442e+08	4.54637e+08	4.27603e+08	3.73684e+08	5.34805e+08	5.71813e+08	9.55267e+08	1.33615e+09	3.90189e+08	3.72776e+08	24.119	8.87	46.6667	2	3	4.87	18.8889	1	2	10.29	36.6667	2	4	2.93	18.8889	1
fig|57494.15.peg.875	fig|57494.15.peg.875	39.8329	7	24	7	1	359	37.6	5.06	3.57102e+07		3.08995e+07	7.1637e+07	37254839	1.523e+08	162307563	72553526	106339276	62573262	5.83034e+07	9.89715e+07	6.60039e+07	#VALUE!	4.90083e+07	1.26147e+08	7.48603e+07	1.523e+08	2.01452e+08	9.80626e+07	1.11421e+08	2.00376e+08	7.47474e+07	1.57145e+08	2.415	8.83	17.5487	3	3		0			3.41	5.01393	1	1	7.14	12.5348	2
fig|57494.15.peg.335	fig|57494.15.peg.335	37.7698	9	53	9	1	278	31.7	5.53	8.84557e+07	1.62095e+08	1.60367e+08	1.40554e+08	1.59154e+08	1.54024e+08	9.10993e+07	1.75623e+08	1.60731e+08	5.39602e+07	1.9256e+08	8.77624e+07	1.63494e+08	3.02209e+08	2.54351e+08	2.47503e+08	3.19807e+08	1.54024e+08	1.1307e+08	2.37371e+08	1.68412e+08	1.72794e+08	2.4687e+08	1.39347e+08	3.437	8.82	12.2302	3	3	9.3	16.1871	3	4	10.79	12.9496	4	4	8.64	16.1871	3
fig|57494.15.peg.302	fig|57494.15.peg.302	59.2771	14	89	14	1	415	42.9	4.78	5.06054e+07	1.43215e+08	1.87986e+08	7.46126e+07	1.32056e+08	4.24852e+08	2.86016e+08	2.35606e+08	4.50654e+08	8.62856e+07	3.39907e+08	3.71854e+08	9.35349e+07	2.67009e+08	2.98156e+08	1.31387e+08	2.65354e+08	4.24852e+08	3.54996e+08	3.18443e+08	4.72188e+08	2.76309e+08	4.35775e+08	5.9042e+08	7.799	8.81	13.494	3	3	25.24	31.5663	7	8	13.1	20.7229	4	4	14.8	22.6506	5
fig|57494.15.peg.1638	fig|57494.15.peg.1638	83.8565	9	63	9	1	223	23.7	5.11	1.76463e+08	1.75659e+08	2.18312e+08	1.3892e+08	1.93272e+08	3.68186e+08	1.98923e+08	2.28003e+08	4.67863e+08	1.18857e+08	3.89342e+08	2.53027e+08	3.26159e+08	3.27497e+08	3.46255e+08	2.44626e+08	3.88362e+08	3.68186e+08	2.46898e+08	3.08167e+08	4.9022e+08	3.80609e+08	4.99152e+08	4.0175e+08	9	8.81	29.5964	3	3	9.47	33.6323	3	3	18.35	51.5695	5	5	14.42	30.9417	4
fig|57494.15.peg.1875	fig|57494.15.peg.1875	66.9421	5	30	5	1	121	13	4.82	1.50791e+08	1.73793e+08	1.51383e+08	2.95731e+08	1.16697e+08	120731558	9.38931e+07	1.01677e+08	9.22886e+07		88630600	1.63904e+08	2.7871e+08	3.24019e+08	2.40102e+08	5.20757e+08	2.34493e+08	120731558	1.16538e+08	1.37426e+08	9.66987e+07	#VALUE!	1.13628e+08	2.60243e+08	6.197	8.8	43.8017	3	3	8.83	20.6612	2	3	9.23	43.8017	3	3	5.26	11.5702	1
fig|57494.15.peg.1861	fig|57494.15.peg.1861	98.1818	3	26	3	1	55	6.2	4.81	6.63137e+08	8.37376e+08	9.43381e+08	6.37193e+08	8.70748e+08	9.08771e+08	484921937	7.53174e+08	1.07805e+09	1.59719e+09	5.32105e+08	8.82934e+08	1.22569e+09	1.5612e+09	1.49625e+09	1.12204e+09	1.74969e+09	9.08771e+08	6.01872e+08	1.01798e+09	1.12957e+09	5.11461e+09	6.8218e+08	1.4019e+09	30.623	8.78	92.7273	2	2	10.19	54.5455	1	2	9.3	54.5455	1	2	5.93	54.5455	1
fig|57494.15.peg.395	fig|57494.15.peg.395	27.4162	12	51	12	1	507	55	5.88	6.30981e+07	1.04056e+08	1.18046e+08	8.05815e+07	6.15409e+07	1.79198e+08	105733844	6.49138e+07	8.72685e+07		7.77133e+07	6.22839e+07	1.16626e+08	1.94001e+08	1.87228e+08	1.41897e+08	1.23661e+08	1.79198e+08	1.31234e+08	8.77369e+07	9.14386e+07	#VALUE!	9.96316e+07	9.88929e+07	2.728	8.76	6.31164	3	3	16.3	15.3846	6	6	14.72	11.2426	5	6	15.58	11.4398	5
fig|57494.15.peg.103	fig|57494.15.peg.103	45.0382	9	76	9	1	262	27.9	6.01	2.21412e+08	3.49742e+08	4.23442e+08	1.53712e+08	2.37937e+08	5.9889e+08	3.25887e+08	3.65539e+08	7.40817e+08	1.66862e+08	4.80113e+08	4.07237e+08	4.0924e+08	6.52056e+08	6.71603e+08	2.70674e+08	4.78114e+08	5.9889e+08	4.04482e+08	4.94058e+08	7.76218e+08	5.34334e+08	6.15524e+08	6.466e+08	9	8.73	18.7023	3	3	15.03	24.0458	4	6	18.87	27.0992	5	7	8.73	19.084	3
fig|57494.15.peg.563	fig|57494.15.peg.563	45.1613	6	40	6	1	279	28.5	4.53	1.04117e+08	7.56728e+07	8.69509e+07	5.7652e+07	1.21824e+08	1.56933e+08	1.09964e+08	1.5823e+08	8.01093e+07	6.9737e+07	1.94508e+08	1.58597e+08	1.92442e+08	1.41084e+08	1.37909e+08	1.0152e+08	2.44795e+08	1.56933e+08	1.36484e+08	2.13862e+08	8.39373e+07	2.23316e+08	2.49368e+08	2.51816e+08	2.511	8.7	22.9391	3	3	6.49	20.4301	2	2	12.17	31.8996	4	4	10.93	30.4659	4
fig|57494.15.peg.1897	fig|57494.15.peg.1897	44.6701	9	50	9	1	394	42.8	5.22	9.66738e+07	1.02667e+08	1.05246e+08	1.46891e+08	7.55877e+07	2.94075e+08	1.95979e+08	1.50472e+08	2.65208e+08		1.34431e+08	1.21734e+08	1.78684e+08	1.91412e+08	1.66926e+08	2.58663e+08	1.51887e+08	2.94075e+08	2.43244e+08	2.03376e+08	2.77881e+08	#VALUE!	1.72346e+08	1.93286e+08	2.162	8.69	16.2437	3	3	9.14	13.4518	3	3	13.17	21.3198	4	4	12.17	17.7665	4
fig|57494.15.peg.2652	fig|57494.15.peg.2652	43.1734	8	55	8	1	271	28.5	5.17	3.07225e+08	2.34963e+08	331670716	4.4189e+08	2.64752e+08	8.25615e+08	6.26856e+08	4.44212e+08	6.13327e+08	2.14164e+08	440345533	2.65085e+08	5.67851e+08	4.38064e+08	5.26048e+08	7.78131e+08	5.31997e+08	8.25615e+08	7.78037e+08	6.00392e+08	6.42636e+08	6.85809e+08	5.64541e+08	4.20895e+08	6.943	8.67	15.8672	3	3	13.53	27.3063	4	4	14.26	28.7823	4	4	18.94	36.9004	6
fig|57494.15.peg.14	fig|57494.15.peg.14	25.741	9	22	9	1	641	69.2	4.98	5.1053e+07		3.41155e+07	68901321	6.26167e+07	1.22085e+08	1.04964e+08	7.2351e+07	4.39015e+07				9.43622e+07	#VALUE!	5.41091e+07	1.21329e+08	1.25823e+08	1.22085e+08	1.30279e+08	9.77888e+07	4.59993e+07	#VALUE!	#VALUE!	#VALUE!	0.84	8.64	10.4524	3	3		0			2.61	2.02808	1	1	3.16	2.02808	1
fig|57494.15.peg.1436	fig|57494.15.peg.1436	22.1675	5	43	5	1	203	21.5	10.14	836503256	7.43535e+08	1193018787	830915805	5.12947e+08	4.21887e+08	9.35862e+08	8.22601e+08	7.80355e+08		7.88968e+08	6.69143e+08	1.54613e+09	1.38624e+09	1.89219e+09	1.46317e+09	1.03072e+09	4.21887e+08	1.16157e+09	1.11182e+09	8.17644e+08	#VALUE!	1.01149e+09	1.06245e+09	12.895	8.64	18.2266	2	2	16.07	18.2266	2	4	13.34	9.85222	1	3	18.85	18.2266	2
fig|57494.15.peg.1629	fig|57494.15.peg.1629	7.58483	4	16	4	1	501	53.9	9.14	6.09206e+07		98644200	1.52541e+07	2.81707e+07	43355448		9.33005e+07	6.39783e+07	2.30853e+07	102837664	76284624	1.12601e+08	#VALUE!	1.56455e+08	2.68613e+07	5.66065e+07	43355448	#VALUE!	1.26104e+08	6.70355e+07	7.39251e+07	1.31842e+08	1.21123e+08	0.624	8.62	6.38723	3	3		0			2.49	1.59681	1	1	4.66	3.19361	2
fig|57494.15.peg.225	fig|57494.15.peg.225	86.9863	6	30	6	1	146	15.5	6.38	7.6659e+07		5.94182e+07	3.76081e+07	1.39368e+08	394728744	1.44156e+08	1.01503e+08	4.63011e+08	1.60982e+08	1.3789e+08	1.38827e+08	1.4169e+08	#VALUE!	9.42405e+07	6.62247e+07	2.80047e+08	394728744	1.78922e+08	1.3719e+08	4.85136e+08	5.15507e+08	1.76781e+08	2.20426e+08	4.995	8.61	54.7945	3	3		0			12.05	52.0548	3	3	3.86	14.3836	1
fig|57494.15.peg.1916	fig|57494.15.peg.1916	65.7407	12	50	12	1	324	34.7	5.12	1.47628e+08	114899388	5.36624e+07	1.77021e+08	95031411	1.45791e+08	3.59874e+08	1.07973e+08	7.03718e+07	1.63895e+08	355857181	5.48779e+07	2.72864e+08	2.14218e+08	8.51115e+07	3.1172e+08	1.90957e+08	1.45791e+08	4.46666e+08	1.45935e+08	7.37346e+07	5.24833e+08	4.56223e+08	8.71338e+07	4.08	8.57	12.037	3	3	10.91	17.284	4	4	11.16	22.5309	4	4	20.28	41.0494	7
fig|57494.15.peg.1829	fig|57494.15.peg.1829	71.0145	3	46	3	1	69	7.4	6.27	1.79493e+08	1.93178e+08	1.73494e+08	2.42972e+08	1.9851e+08	5.64938e+08	4.56893e+08	1.75148e+08	547478230	1.8271e+08	3.52319e+08	3.02508e+08	3.31761e+08	3.60161e+08	2.75172e+08	4.27854e+08	3.98889e+08	5.64938e+08	5.67084e+08	2.36729e+08	5.7364e+08	5.85086e+08	4.51688e+08	4.80315e+08	5.813	8.55	31.8841	2	3	14.88	71.0145	3	5	8.76	56.5217	2	3	14.02	56.5217	2
fig|57494.15.peg.2404	fig|57494.15.peg.2404	11.0855	3	49	3	1	433	45.4	9.16	9.46634e+08	8.97159e+08	1032781298	1.29934e+09	9.76825e+08	9.16879e+08	1.48896e+09	1.42983e+09	9.90106e+08	8.29839e+08	1.59215e+09	1.01093e+09	1.74968e+09	1.67266e+09	1.63805e+09	2.28802e+09	1.96284e+09	9.16879e+08	1.84806e+09	1.93255e+09	1.03742e+09	2.65736e+09	2.04121e+09	1.60512e+09	1.276	8.54	11.0855	3	3	14.99	11.0855	3	4	12.38	11.0855	3	4	12.07	11.0855	3
fig|57494.15.peg.2579	fig|57494.15.peg.2579	24.4726	6	37	6	1	474	49.6	5.39	9.7084e+07	1.12703e+08	1.0742e+08	9.85643e+07	1.23957e+08	2.06332e+08	2.13447e+08	1.34766e+08	2.31192e+08		1.20954e+08	7.58374e+07	1.79442e+08	2.10122e+08	1.70374e+08	1.73563e+08	2.49081e+08	2.06332e+08	2.64925e+08	1.82148e+08	2.42239e+08	#VALUE!	1.55068e+08	1.20413e+08	1.154	8.52	10.3376	3	3	5.72	8.43882	2	2	6.88	8.43882	2	2	12.21	11.3924	3
fig|57494.15.peg.2365	fig|57494.15.peg.2365	42.2572	8	58	8	1	381	38.4	4.56	1.56469e+08	1.49394e+08	2.20535e+08	1.18118e+08	2.07361e+08	2.84541e+08	2.73718e+08	3.20981e+08	286725520		3.73213e+08	2.2187e+08	2.89205e+08	2.7853e+08	3.49781e+08	2.07996e+08	4.16674e+08	2.84541e+08	3.39732e+08	4.33834e+08	3.00427e+08	#VALUE!	4.78475e+08	3.5228e+08	3.437	8.51	11.0236	3	3	10.25	18.6352	4	4	17.37	23.3596	5	6	13.41	20.9974	4
fig|57494.15.peg.2079	fig|57494.15.peg.2079	75.3425	4	32	4	1	73	8.2	4.93	1.00007e+08	1.07166e+08	1.51849e+08	1.96178e+08	1.07371e+08	1.7793e+08	1.0129e+08	7.84958e+07		42066005	1.4716e+08	1.85489e+08	1.84845e+08	1.998e+08	2.40841e+08	3.45453e+08	2.15752e+08	1.7793e+08	1.25718e+08	1.06094e+08	#VALUE!	1.34706e+08	1.88665e+08	2.94515e+08	5.31	8.5	64.3836	3	3	11.04	75.3425	4	4	4.79	23.2877	2	2	9.59	65.7534	3
fig|57494.15.peg.492	fig|57494.15.peg.492	73.913	7	55	7	1	138	14.7	4.41	247333553	111919180	1.83878e+08	114854895	1.80072e+08	1.49915e+08	2.55468e+08	3.07281e+08	139301347	4.74299e+07	4.1214e+08	2.79591e+08	4.57151e+08	2.08662e+08	2.91641e+08	2.0225e+08	3.61839e+08	1.49915e+08	3.1708e+08	4.15317e+08	1.45958e+08	1.51883e+08	5.2838e+08	4.43928e+08	12.335	8.49	29.7101	3	3	11.2	36.9565	4	4	7.2	31.1594	3	3	10.37	44.9275	5
fig|57494.15.peg.1432	fig|57494.15.peg.1432	49.0566	13	95	13	1	318	33.9	11.43	110128572	3.73528e+08	3.63784e+08	3.19373e+08	2.02961e+08	1388963973	3.43763e+08	3.51259e+08	1.37307e+09	7.58102e+07	4.53466e+08	3.59116e+08	2.03553e+08	6.96403e+08	5.76982e+08	5.6239e+08	4.07833e+08	1388963973	4.2667e+08	4.74758e+08	1.43869e+09	2.42764e+08	5.81361e+08	5.70196e+08	9	8.48	14.1509	3	3	24.25	38.0503	8	8	23.88	34.9057	7	8	18.64	33.9623	6
fig|57494.15.peg.2011	fig|57494.15.peg.2011	55.0459	10	34	10	1	218	24.4	9.79	2.29627e+08	1.85739e+08	1.3007e+08	1.60972e+08	1.89935e+08	8.84544e+07	98940748	2.04862e+08	1.46739e+08	144439385	2.64619e+08	1.27199e+08	4.24424e+08	3.4629e+08	2.06299e+08	2.83458e+08	3.81657e+08	8.84544e+07	1.22803e+08	2.76889e+08	1.53751e+08	4.62532e+08	3.39252e+08	2.01964e+08	9	8.48	16.055	2	3	8.75	22.4771	3	3	2.85	9.63303	1	1	8.35	22.4771	3
fig|57494.15.peg.1806	fig|57494.15.peg.1806	25.3482	6	36	6	1	359	38.7	9.66	1.2631e+08	1.40896e+08	1.71148e+08	1.66233e+08	1.08025e+08	1.2875e+08	2.29625e+08	2.5087e+08	7.00927e+07	6.14613e+07	1.7545e+08	9.04041e+07	2.33461e+08	2.62685e+08	2.71451e+08	2.92722e+08	2.17067e+08	1.2875e+08	2.85004e+08	3.39073e+08	7.34422e+07	1.96815e+08	2.24934e+08	1.43541e+08	1.154	8.47	13.3705	3	3	8.33	13.3705	3	3	4.85	5.57103	2	2	12.19	13.649	4
fig|57494.15.peg.1037	fig|57494.15.peg.1037	45.8599	4	28	4	1	157	17	6.18	5.79324e+07	7.48835e+07	6.9184e+07	7.39382e+07	6.86183e+07	2.02975e+08	1.52919e+08	1.41425e+08	2.19222e+08		1.52412e+08	8.63987e+07	1.07078e+08	1.39612e+08	1.0973e+08	1.30199e+08	1.37882e+08	2.02975e+08	1.89799e+08	1.91148e+08	2.29698e+08	#VALUE!	1.95399e+08	1.37182e+08	1.783	8.46	35.0318	3	3	7.02	17.1975	2	2	6.98	23.5669	2	2	2.44	5.73248	1
fig|57494.15.peg.1627	fig|57494.15.peg.1627	44.0476	4	43	4	1	168	17.9	9.96	1.29572e+08	1.43122e+08	9.89951e+07	5.23211e+07	53238059	182696482	2.02527e+08	1.60163e+08	1.70883e+08	4.24592e+07	1.51973e+08	1.38164e+08	2.3949e+08	2.66836e+08	1.57012e+08	9.2133e+07	1.06977e+08	182696482	2.51371e+08	2.16475e+08	1.79049e+08	1.35965e+08	1.94836e+08	2.19373e+08	2.981	8.44	31.5476	3	3	10.88	31.5476	3	4	4.94	23.8095	2	2	10.85	36.3095	3
fig|57494.15.peg.1597	fig|57494.15.peg.1597	42.4	5	26	5	1	125	13.6	4.51	1.60809e+08	1.20199e+08	79607174	1.19104e+08	1.89141e+08	2.39199e+08	1.28135e+08	9.01883e+07	243044143	1.98507e+08	1.19679e+08	1.32579e+08	2.97227e+08	2.24098e+08	1.26261e+08	2.09732e+08	3.80062e+08	2.39199e+08	1.59038e+08	1.21898e+08	2.54658e+08	6.35672e+08	1.53433e+08	2.10506e+08	5.813	8.38	37.6	3	3	6.68	30.4	2	2	3.23	12.8	1	1	6.54	30.4	2
fig|57494.15.peg.1240	fig|57494.15.peg.1240	40.3226	2	25	2	1	124	13.3	4.97	4.79205e+08	617666311	3.93211e+08	4.99295e+08	3.49904e+08	997995051	828552265	3.73251e+08	1.1692e+09		728486145	330555239	8.85724e+08	1.15157e+09	6.23654e+08	8.79216e+08	7.03101e+08	997995051	1.02838e+09	5.04482e+08	1.22507e+09	#VALUE!	9.33949e+08	5.24847e+08	1.371	8.37	20.1613	1	2	8.55	20.1613	1	2	12.98	40.3226	2	3	9.57	20.1613	1
fig|57494.15.peg.1620	fig|57494.15.peg.1620	20.339	4	29	4	1	177	18.8	4.73	3.44118e+08	4.47208e+08	3.66988e+08	7.30756e+08	2.98741e+08	737229344	7.47507e+08	3.42368e+08	669029869	3.49073e+08	4.9495e+08	3.52635e+08	6.36041e+08	8.33773e+08	5.82063e+08	1.2868e+09	6.00295e+08	737229344	9.27786e+08	4.62741e+08	7.01e+08	1.11782e+09	6.34546e+08	5.59905e+08	2.981	8.34	20.339	3	3	6.94	20.339	2	2	5.78	20.339	2	2	6.85	20.339	2
fig|57494.15.peg.2584	fig|57494.15.peg.2584	10.5051	4	29	4	1	495	52.6	6.04	1.76696e+08	1.87276e+08	2.76608e+08	2.81469e+08	1.39292e+08	2.97157e+08	2.4833e+08	2.90017e+08	3.70953e+08	1.16502e+08	3.76379e+08	2.31308e+08	3.26591e+08	3.49156e+08	4.38716e+08	4.95643e+08	2.79896e+08	2.97157e+08	3.0822e+08	3.91984e+08	3.88679e+08	3.73069e+08	4.82533e+08	3.67265e+08	1.031	8.34	10.303	3	3	9.34	10.303	3	3	6.66	8.48485	2	2	6.56	8.48485	2
fig|57494.15.peg.418	fig|57494.15.peg.418	32.6389	2	26	2	1	144	14.7	5.38	4.24158e+08	3.15648e+08	2.70412e+08	3.38654e+08	464423571	524255800	360605464	3.341e+08	4.70139e+08	2.17163e+08	3.89185e+08	2.90656e+08	7.83979e+08	5.88493e+08	4.28888e+08	5.96341e+08	9.33218e+08	524255800	4.47574e+08	4.51567e+08	4.92604e+08	6.95412e+08	4.98951e+08	4.61496e+08	5.31	8.34	13.8889	1	2	3.62	13.8889	1	1	4.79	13.8889	1	1	4.35	13.8889	1
fig|57494.15.peg.2590	fig|57494.15.peg.2590	45.7364	7	35	7	1	258	28.3	4.56	6.28553e+07	1.01509e+08	8.38828e+07	8.437e+07	7.64328e+07	1.79344e+08	1.86672e+08	9.11092e+07	1.49619e+08	4.40901e+07	1.53563e+08	7.05468e+07	1.16177e+08	1.89253e+08	1.33043e+08	1.48569e+08	1.53585e+08	1.79344e+08	2.31692e+08	1.23142e+08	1.56769e+08	1.41188e+08	1.96874e+08	1.12012e+08	2.455	8.29	15.5039	3	3	3.07	5.81395	1	1	8.4	13.9535	3	3	6.69	10.8527	2
fig|57494.15.peg.1033	fig|57494.15.peg.1033	27.7929	6	30	6	1	367	39.1	5.8	4.36726e+07	6.76851e+07	1.01167e+08	8.43177e+07	8.91341e+07	1.87072e+08	1.01582e+08	4.2011e+07	1.32394e+08	1.0486e+08	4.63748e+07	9.80044e+07	8.07208e+07	1.26192e+08	1.60456e+08	1.48476e+08	1.79107e+08	1.87072e+08	1.26081e+08	5.67817e+07	1.3872e+08	3.35789e+08	5.94543e+07	1.55609e+08	1.783	8.28	12.2616	3	3	7.48	8.71935	2	2	7.41	8.71935	2	2	6.78	8.71935	2
fig|57494.15.peg.2245	fig|57494.15.peg.2245	33.1081	10	28	10	1	444	48.5	4.87	7.04865e+07	174607662	2.18716e+08	203646764	6.47085e+07	2.14281e+08	84761567	194217788	2.60317e+08	1.44682e+08	2.0103e+08	163004478	1.30282e+08	3.25538e+08	3.46895e+08	3.58605e+08	1.30026e+08	2.14281e+08	1.05204e+08	2.62503e+08	2.72757e+08	4.63309e+08	2.57728e+08	2.58814e+08	2.875	8.27	9.90991	3	3	2.99	3.6036	1	1	4.93	7.65766	2	2	2.97	3.6036	1
fig|57494.15.peg.657	fig|57494.15.peg.657	47.5836	9	56	9	1	269	28.6	6.05	7.68206e+07	6.61492e+07	7.39239e+07	4.81576e+07	7.22034e+07	2.28521e+08	1.14862e+08	7.70722e+07	2.25341e+08	7.92856e+07	1.17038e+08	8.81018e+07	1.41989e+08	1.23328e+08	1.17247e+08	8.48015e+07	1.45086e+08	2.28521e+08	1.42564e+08	1.0417e+08	2.36109e+08	2.53893e+08	1.50048e+08	1.39886e+08	4.817	8.27	15.9851	3	3	11.46	26.7658	4	4	20.82	30.855	5	7	11.53	20.0743	4
fig|57494.15.peg.311	fig|57494.15.peg.311	65.8824	7	41	7	1	85	9.5	5.01	895375804	3.14341e+08	4.48466e+08	2.75985e+08	3.5432e+08	1.08762e+08	2.08898e+08	7.15252e+08	7.56274e+07	2.97853e+08	161127564	2.97306e+08	1.65494e+09	5.86055e+08	7.11291e+08	4.85987e+08	7.11974e+08	1.08762e+08	2.59279e+08	9.66726e+08	7.92413e+07	9.53801e+08	2.06572e+08	4.72055e+08	9	8.25	11.7647	1	3	7.33	25.8824	3	3	11.72	35.2941	4	5	10.31	37.6471	4
fig|57494.15.peg.1866	fig|57494.15.peg.1866	64.4737	5	44	5	1	152	16.2	5.71	1.69727e+08	2.33311e+08	2.40318e+08	2.23989e+08	1.78092e+08	4.40681e+08	5.23965e+08	3.46937e+08	3.55751e+08	1.24588e+08	3.98372e+08	2.40666e+08	3.1371e+08	4.34984e+08	3.81157e+08	3.94425e+08	3.57859e+08	4.40681e+08	6.50332e+08	4.68916e+08	3.72751e+08	3.98962e+08	5.10729e+08	3.82123e+08	4.623	8.2	34.8684	3	3	12.15	34.8684	3	4	9.68	34.8684	3	3	9.82	34.8684	3
fig|57494.15.peg.322	fig|57494.15.peg.322	78.5714	8	61	8	1	84	8.9	11.5	2.79326e+08	1.27144e+08	3.53155e+08	3.11436e+08	3.52128e+08	816597170	3.10493e+08	6.63788e+08	8.57477e+08	1.39405e+08	1.01118e+09	440436536	5.16283e+08	2.37047e+08	5.60123e+08	5.48412e+08	7.07571e+08	816597170	3.85376e+08	8.97169e+08	8.98453e+08	4.4641e+08	1.29637e+09	6.99314e+08	45.416	8.19	34.5238	2	3	6.44	34.5238	2	2	11.62	45.2381	3	4	13.03	55.9524	4
fig|57494.15.peg.461	fig|57494.15.peg.461	41.0959	11	55	11	1	438	45.9	5.16	3.31221e+07	1.06595e+08	1.08113e+08	6.93291e+07	6.4635e+07	9.34548e+07	5.96306e+07	1.04568e+08	1.1324e+08	4.961e+07	81925823	7.03167e+07	6.12202e+07	1.98736e+08	1.71473e+08	1.22083e+08	1.29878e+08	9.34548e+07	7.4012e+07	1.41333e+08	1.18651e+08	1.58864e+08	1.05032e+08	1.11647e+08	2.162	8.18	9.58904	3	3	19.16	26.0274	7	7	15.34	18.9498	5	5	5.13	6.84932	2
fig|57494.15.peg.1251	fig|57494.15.peg.1251	15.035	3	24	3	1	286	30.8	8.91	52183554	8.87272e+07	9.64138e+07	101459100	5.21094e+07	171278760	8.25708e+07	8.96881e+07	206424714		1.18102e+08	7.14229e+07	9.64519e+07	1.65423e+08	1.52918e+08	1.78661e+08	1.04709e+08	171278760	1.02485e+08	1.21221e+08	2.16289e+08	#VALUE!	1.51412e+08	1.13404e+08	0.468	8.18	15.035	3	3	5.45	10.4895	2	2	5.37	10.4895	2	2	3.02	4.8951	1
fig|57494.15.peg.1510	fig|57494.15.peg.1510	87.156	7	52	7	1	109	12	4.49	1.11359e+08	1.77729e+08	1.74862e+08	1.45853e+08	216428669	193228926	528890518	3.26849e+08	2.71416e+08	1.87739e+08	1.07136e+08	2.70491e+08	2.05827e+08	3.31357e+08	2.77341e+08	2.56835e+08	4.34894e+08	193228926	6.56445e+08	4.41766e+08	2.84386e+08	6.01189e+08	1.37353e+08	4.29479e+08	12.895	8.17	53.211	3	3	13.91	87.156	4	4	11.62	77.0642	3	3	12.62	87.156	4
fig|57494.15.peg.2622	fig|57494.15.peg.2622	33.6482	16	69	16	1	847	91.9	5.6	6.83723e+07	1.072e+08	1.1848e+08	9.0862e+07	9.56588e+07	2.57825e+08	1.45695e+08	109829332	2.74439e+08		1.79423e+08	1.16237e+08	1.26374e+08	1.99864e+08	1.87916e+08	1.6e+08	1.92218e+08	2.57825e+08	1.80833e+08	1.48444e+08	2.87553e+08	#VALUE!	2.30027e+08	1.84558e+08	1.342	8.15	5.43093	3	3	14.95	9.56316	5	5	21.44	12.0425	6	6	14.66	7.55608	5
fig|57494.15.peg.317	fig|57494.15.peg.317	51.8135	7	31	7	1	193	21.7	5.16	1.17478e+08	1.95046e+08	1.48918e+08	228728777	1.28974e+08	2.05587e+08	1.95853e+08	2.0814e+08	1.99922e+08	1.58806e+08	1.65086e+08	9.05843e+07	2.17136e+08	3.63643e+08	2.36192e+08	4.02772e+08	2.59163e+08	2.05587e+08	2.43087e+08	2.8132e+08	2.09476e+08	5.08538e+08	2.11647e+08	1.43828e+08	6.743	8.14	24.8705	3	3	5.31	15.544	2	2	7.52	21.2435	3	3	4.63	12.4352	2
fig|57494.15.peg.1219	fig|57494.15.peg.1219	43.8679	6	36	6	1	212	23.6	4.98	7.25015e+07	8.35368e+07	5.71707e+07	5.13158e+07	4.95764e+07	1.54009e+08	1.08995e+08	1.17645e+08	1.72821e+08	5.45912e+07	8.98974e+07	4.94277e+07	1.34006e+08	1.55746e+08	9.06759e+07	9.03629e+07	9.96194e+07	1.54009e+08	1.35282e+08	1.59008e+08	1.81079e+08	1.74815e+08	1.15252e+08	7.84801e+07	2.981	8.14	16.9811	3	3	5.79	6.13208	1	2	7.96	16.9811	2	3	9.62	20.7547	3
fig|57494.15.peg.2144	fig|57494.15.peg.2144	36.8421	2	36	2	1	76	8.2	4.78	8.6108e+08	4.20461e+08	822132017	4.75841e+08	8.32547e+08	1.14623e+09	8.82921e+08	1.13824e+09	1.11268e+09	3.77423e+08	1.10784e+09	5.18968e+08	1.59155e+09	7.83904e+08	1.30395e+09	8.37916e+08	1.67293e+09	1.14623e+09	1.09586e+09	1.53843e+09	1.16585e+09	1.2086e+09	1.4203e+09	8.24005e+08	4.623	8.12	36.8421	2	3	8.18	36.8421	2	3	10.92	36.8421	2	4	8.41	36.8421	2
fig|57494.15.peg.2155	fig|57494.15.peg.2155	15.3955	6	30	6	1	708	72.9	4.59	3.92365e+07	137150679	9.20688e+07		5.08109e+07	1.94711e+08	9.14435e+07	1.84633e+08	2.12248e+08	3.82079e+07	1.47692e+08	1.00752e+08	7.25216e+07	2.55703e+08	1.46026e+08	#VALUE!	1.021e+08	1.94711e+08	1.13497e+08	2.49548e+08	2.2239e+08	1.22351e+08	1.89347e+08	1.59971e+08	0.874	8.11	6.77966	3	3	2.79	1.9774	1	1	5.65	5.79096	2	2		0
fig|57494.15.peg.161	fig|57494.15.peg.161	27.7146	19	76	19	1	967	106.8	5.14	9.75308e+07	1.92558e+08	1.82947e+08	1.05066e+08	7.14979e+07	2.58495e+08	2.598e+08	1.62376e+08	2.06411e+08	2.69586e+07	1.49719e+08	1.90915e+08	1.80268e+08	3.59004e+08	2.90163e+08	1.85013e+08	1.43669e+08	2.58495e+08	3.22457e+08	2.19466e+08	2.16274e+08	8.63286e+07	1.91946e+08	3.0313e+08	1.918	8.08	4.03309	3	3	18.58	9.20372	7	7	21.66	10.1344	9	9	12.95	5.99793	5
fig|57494.15.peg.960	fig|57494.15.peg.960	35.8108	4	30	4	1	148	16.4	5.31	1.0204e+08	1.09974e+08	8.24982e+07	7.75749e+07	5.66425e+07	1.44038e+08	1.36386e+08	1.50003e+08	1.4744e+08		1.14241e+08	7.80137e+07	1.88602e+08	2.05034e+08	1.30847e+08	1.36603e+08	1.13818e+08	1.44038e+08	1.69279e+08	2.02742e+08	1.54485e+08	#VALUE!	1.46462e+08	1.23868e+08	2.162	7.98	26.3514	3	3	5.28	17.5676	2	2	6.07	20.2703	2	2	8.12	29.0541	3
fig|57494.15.peg.2478	fig|57494.15.peg.2478	27.1429	7	37	7	1	350	39.4	7.78	6.53804e+07	1.03027e+08	6.61634e+07	6.73154e+07	7.86576e+07	118072899	124636888	1.33734e+08	94550244	6.48534e+07	1.43182e+08	6.34711e+07	1.20844e+08	1.92084e+08	1.04939e+08	1.18537e+08	1.58056e+08	118072899	1.54696e+08	1.80753e+08	9.90684e+07	2.07677e+08	1.83565e+08	1.00778e+08	1.565	7.96	15.7143	3	3	7.58	10	2	3	2.6	5.14286	1	1	12.99	15.7143	3
fig|57494.15.peg.2254	fig|57494.15.peg.2254	51.6883	12	51	12	1	385	42	8.66	4.55804e+07	8.55337e+07	1.14255e+08	1.01725e+08	5.51007e+07	3.88588e+08	1.88986e+08	1.86298e+08	2.88303e+08	2.95957e+07	2.21048e+08	87540168	8.42471e+07	1.59469e+08	1.81215e+08	1.79129e+08	1.1072e+08	3.88588e+08	2.34564e+08	2.51798e+08	3.0208e+08	9.47732e+07	2.83392e+08	1.38994e+08	2.455	7.93	11.9481	3	3	7.72	9.09091	2	2	5.87	9.61039	2	2	11.27	18.1818	4
fig|57494.15.peg.523	fig|57494.15.peg.523	75.7576	2	18	2	1	66	6.9	4.49	2.51899e+08	1.79051e+08	1.15086e+08		1.45664e+08	1.02681e+08	1.14771e+08	3.10419e+08		1.57278e+08		4.11358e+08	4.6559e+08	3.33821e+08	1.82533e+08	#VALUE!	2.92699e+08	1.02681e+08	1.4245e+08	4.19559e+08	#VALUE!	5.03643e+08	#VALUE!	6.53144e+08	9	7.9	75.7576	2	2	7.4	75.7576	2	2	5.78	75.7576	2	2	3.32	39.3939	1
fig|57494.15.peg.747	fig|57494.15.peg.747	44.5087	14	45	14	1	519	56.1	5.67	6.06226e+07	1.31688e+08	1.22175e+08	6.16787e+07	1.18821e+08	3.92181e+08	8.19651e+07	1.12133e+08	3.47862e+08		2.3487e+08	1.81351e+08	1.1205e+08	2.45518e+08	1.93776e+08	1.08611e+08	2.3876e+08	3.92181e+08	1.01733e+08	1.51558e+08	3.64485e+08	#VALUE!	3.01113e+08	2.87945e+08	2.914	7.89	7.70713	3	3	8.23	10.0193	3	3	11.18	9.05588	4	4	4.27	3.66089	2
fig|57494.15.peg.1574	fig|57494.15.peg.1574	12.7907	2	9	2	1	172	18.7	8.5	218151232				313677146			143270197		1.76043e+08		204651848	4.03213e+08	#VALUE!	#VALUE!	#VALUE!	6.30307e+08	#VALUE!	#VALUE!	1.93642e+08	#VALUE!	5.63736e+08	#VALUE!	3.24941e+08	2.162	7.88	12.2093	1	2		0				0				0
fig|57494.15.peg.2538	fig|57494.15.peg.2538	46.0251	8	32	8	1	239	25.9	5.33	8.29146e+07	1.07313e+08	8.76664e+07	1.09104e+08	5.09914e+07	1.41267e+08	1.06689e+08	1.2157e+08	1.31387e+08	7.35233e+07	1.57544e+08	1.32578e+08	1.53253e+08	2.00074e+08	1.39044e+08	1.92122e+08	1.02463e+08	1.41267e+08	1.32419e+08	1.64313e+08	1.37666e+08	2.35441e+08	2.01977e+08	2.10504e+08	2.728	7.87	17.9916	3	3	7.02	15.8996	3	3	7.14	15.8996	3	3	7.76	17.5732	3
[truncated: 697 more rows]
[truncated: 33 more columns]

## Sheet: Sheet 2
Proteomic profiles of each treatment: biological replicates, normalized areas and abundance averages
Treatments	Descrition
Dt	The control treatment: subsambles not exposed to UV radiation.
UV	UV-treated subsamples without recovery treatment.
[truncated: 1,601 more rows]

## Sheet: Sheet 3
Proteins identified by KEGG server
[truncated: 2,695 more rows]

[truncated: 2 more sheets: Sheet 4, Sheet 5]
